# Supplementary material for: Organic electrochemical neurons and synapses with ion mediated spiking
Source: Nat Commun. 2022 Feb 22;13:901. doi: 10.1038/s41467-022-28483-6 (PMC8863887; doi:10.1038/s41467-022-28483-6)
Supplement: Supplementary file 6 — Source data [file 41467_2022_28483_MOESM6_ESM.xlsx]

## Sheet: Figure 1f
Axis	x	y	y
Parameter	Time	Vout	Vmem
Unit	s	V	V
	0.535465	0.29489	0.253009
	0.844407	0.218808	0.235068
	1.1539	0.126243	0.2146
	1.4634	0.0725442	0.210724
	1.7729	0.0533474	0.218205
	2.185	0.0430154	0.227237
	2.5965	0.0344431	0.239399
	3.008	0.0286228	0.250943
	3.4195	0.023675	0.261601
	3.8309	0.0197718	0.271585
	4.2424	0.0169405	0.280884
	4.6539	0.0149213	0.289405
	5.0654	0.0134506	0.297111
	5.4769	0.0123642	0.304046
	5.8884	0.0115824	0.31028
	6.2998	0.011063	0.315908
	6.7113	0.0107752	0.321004
	7.1229	0.0107139	0.325679
	7.5344	0.0109042	0.330013
	7.9458	0.0113744	0.334075
	8.3573	0.012175	0.33795
	8.7688	0.0133761	0.341715
	9.1803	0.0150792	0.345428
	9.5918	0.017425	0.349151
	10.0033	0.0206064	0.352942
	10.4148	0.0249011	0.356851
	10.8263	0.0307202	0.360959
	11.2378	0.0386915	0.365362
	11.6493	0.0498238	0.370233
	12.0608	0.0659954	0.375893
	12.4723	0.0914357	0.38313
	12.7813	0.140149	0.394756
	13.0908	0.234908	0.415341
	13.4004	0.399047	0.443375
	13.7099	0.495491	0.451522
	14.0194	0.526728	0.444256
	14.3289	0.562479	0.410417
	14.6385	0.575982	0.308407
	14.948	0.578535	0.189548
	15.2575	0.543553	0.0743299
	15.5671	0.352323	-0.0136059
	15.8766	0.15315	-0.0717657
	16.1861	0.0738515	-0.0861996
	16.4957	0.0414605	-0.0799745
	16.8052	0.0274471	-0.0662485
	17.1147	0.020651	-0.0502159
	17.5269	0.0169486	-0.0335488
	17.9383	0.014211	-0.0112777
	18.3499	0.0126336	0.0107568
	18.7614	0.0116247	0.0323707
	19.1729	0.0109131	0.0534319
	19.5844	0.010361	0.0738044
	19.9958	0.0099136	0.0935017
	20.4073	0.0095102	0.112399
	20.8188	0.0091423	0.130289
	21.2303	0.0088047	0.147042
	21.6418	0.0084827	0.162569
	22.0533	0.0081789	0.176861
	22.4648	0.0078958	0.190003
	22.8763	0.0076252	0.202208
	23.2878	0.0073598	0.213712
	23.6993	0.0070965	0.22466
	24.1108	0.0068148	0.235108
	24.5223	0.0065311	0.245061
	24.9338	0.0062288	0.254534
	25.3453	0.0059163	0.263538
	25.7568	0.0055912	0.272107
	26.1684	0.0052481	0.28027
	26.5798	0.0048856	0.288067
	26.9913	0.0045049	0.295548
	27.4028	0.0041023	0.302756
	27.8143	0.0036819	0.309706
	28.2258	0.0032497	0.316415
	28.6373	0.0028172	0.322879
	29.0488	0.0024055	0.329083
	29.4603	0.002044	0.335025
	29.8718	0.0017886	0.340688
	30.2832	0.0017121	0.346088
	30.6947	0.0019391	0.351233
	31.1063	0.0026308	0.356179
	31.5177	0.004038	0.36099
	31.9292	0.0065379	0.365745
	32.3407	0.0106812	0.370566
	32.7522	0.0173066	0.375604
	33.1637	0.0277468	0.381114
	33.5752	0.0443567	0.387523
	33.8841	0.0722475	0.395817
	34.1936	0.1099	0.405037
	34.5032	0.189188	0.420899
	34.8127	0.33285	0.446007
	35.1222	0.445529	0.459928
	35.4318	0.531053	0.431667
	35.7413	0.566529	0.31328
	36.0508	0.572447	0.178753
	36.3604	0.532047	0.0639043
	36.6699	0.324499	-0.0234067
	36.9795	0.13814	-0.0785016
	37.289	0.0675884	-0.0907402
	37.5986	0.0374444	-0.0841674
	37.9081	0.0247091	-0.070318
	38.2176	0.0186106	-0.054315
	38.6297	0.0152923	-0.0377335
	39.0412	0.0128215	-0.0155682
	39.4527	0.0114024	0.0064031
	39.8643	0.0104976	0.0280074
	40.2758	0.0098621	0.0491023
	40.6873	0.0093689	0.0695511
	41.0988	0.0089809	0.0892503
	41.5103	0.0086437	0.10827
	41.9218	0.0083352	0.126319
	42.3333	0.0080471	0.14325
	42.7448	0.0077783	0.158979
	43.1563	0.0075265	0.173475
	43.5678	0.0072896	0.186817
	43.9793	0.0070634	0.199197
	44.3908	0.0068385	0.210869
	44.8022	0.0066121	0.221997
	45.2137	0.0063748	0.232633
	45.6252	0.0061277	0.242786
	46.0367	0.0058654	0.252463
	46.4482	0.005588	0.261676
	46.8597	0.0052928	0.270449
	47.2712	0.0049762	0.278816
	47.6827	0.0046386	0.28682
	48.0942	0.0042797	0.294513
	48.5057	0.0038929	0.301923
	48.9171	0.0034792	0.309089
	49.3286	0.0030418	0.31602
	49.7401	0.0025878	0.322707
	50.1516	0.0021325	0.329146
	50.5631	0.0017036	0.335305
	50.9746	0.0013363	0.341182
	51.3861	0.0010962	0.346774
	51.7976	0.0010771	0.352105
	52.2091	0.0014273	0.357202
	52.6206	0.0023684	0.36213
	53.0321	0.004228	0.366971
	53.4436	0.0075088	0.371832
	53.8551	0.0129866	0.376869
	54.2666	0.0218768	0.382298
	54.6781	0.036247	0.388509
	54.987	0.0602842	0.396269
	55.2965	0.0911939	0.404419
	55.6061	0.151415	0.416749
	55.9156	0.294708	0.44454
	56.2252	0.415502	0.461204
	56.5347	0.513146	0.450546
	56.8443	0.561391	0.345288
	57.1538	0.573699	0.209265
	57.4633	0.549112	0.0842386
	57.7729	0.39519	-0.0015864
	58.0824	0.174414	-0.0698683
	58.3919	0.0799929	-0.0929147
	58.7015	0.0425955	-0.0901936
	59.011	0.0268225	-0.0778294
	59.3205	0.019559	-0.0623615
	59.7326	0.0157179	-0.0459974
	60.1441	0.0129332	-0.0239517
	60.5556	0.0113802	-0.0019836
	60.9671	0.0104189	0.0196991
	61.3786	0.00976	0.040932
	61.7901	0.0092734	0.0615935
	62.2015	0.0088831	0.0815012
	62.6131	0.008567	0.100739
	63.0246	0.0082725	0.119149
	63.4361	0.0080014	0.136507
	63.8476	0.0077453	0.152693
	64.2591	0.0075035	0.167658
	64.6706	0.007275	0.181435
	65.0821	0.0070552	0.194181
	65.4936	0.0068404	0.206128
	65.9051	0.0066254	0.217487
	66.3167	0.0064045	0.228362
	66.7282	0.0061696	0.238766
	67.1397	0.0059215	0.248693
	67.5512	0.0056568	0.25815
	67.9627	0.0053766	0.267161
	68.3742	0.0050762	0.275753
	68.7857	0.0047542	0.283972
	69.1972	0.0044059	0.291855
	69.6087	0.0040321	0.299454
	70.0202	0.0036295	0.306799
	70.4317	0.0031989	0.313909
	70.8432	0.0027413	0.320792
	71.2546	0.0022764	0.327423
	71.6662	0.0018154	0.333799
	72.0776	0.001395	0.339883
	72.4892	0.0010663	0.345676
	72.9007	0.000903594	0.351193
	73.3122	0.001032	0.356459
	73.7237	0.0016397	0.361524
	74.1352	0.0030113	0.366459
	74.5467	0.0055792	0.37137
	74.9582	0.0100196	0.376379
	75.3697	0.0173629	0.381702
	75.7812	0.0293415	0.387639
	76.1928	0.0491487	0.394784
	76.5017	0.0847219	0.404697
	76.8112	0.138233	0.415487
	77.1208	0.270625	0.442318
	77.4303	0.401048	0.461331
	77.7399	0.504267	0.456354
	78.0494	0.558799	0.358437
	78.359	0.573004	0.220996
	78.6685	0.551968	0.0919968
	78.978	0.419088	0.0069158
	79.2875	0.191582	-0.0651463
	79.5971	0.0858047	-0.0930173
	79.9067	0.0451628	-0.0922624
	80.2162	0.027859	-0.0807754
	80.5257	0.0200042	-0.0656527
	80.9378	0.0159039	-0.0494537
	81.3493	0.0129528	-0.0274991
	81.7608	0.0113228	-0.0055625
	82.1723	0.010316	0.0161366
	82.5838	0.0096419	0.0374369
	82.9953	0.0091473	0.0582057
	83.4068	0.0087553	0.0782588
	83.8183	0.00844	0.0975669
	84.2298	0.0081572	0.116146
	84.6413	0.0078879	0.133696
	85.0528	0.0076381	0.150098
	85.4643	0.0073997	0.16528
	85.8758	0.0071737	0.179259
	86.2873	0.0069607	0.192169
	86.6988	0.0067541	0.204245
	87.1103	0.0065455	0.215721
	87.5218	0.0063302	0.226709
	87.9333	0.0061063	0.237225
	88.3448	0.0058661	0.247269
	88.7563	0.0056095	0.256851
	89.1677	0.0053372	0.265979
	89.5793	0.0050435	0.27469
	89.9907	0.0047311	0.283031
	90.4022	0.0043916	0.291022
	90.8137	0.0040219	0.298725
	91.2252	0.003627	0.306173
	91.6367	0.0032018	0.313386
	92.0482	0.0027513	0.32037
	92.4597	0.0022823	0.327114
	92.8712	0.0018115	0.333597
	93.2827	0.0013696	0.339798
	93.6942	0.0010091	0.345695
	94.1057	0.000786553	0.351314
	94.5172	0.000832668	0.356668
	94.9287	0.0013127	0.361812
	95.3402	0.0024924	0.366807
	95.7517	0.0047898	0.371757
	96.1631	0.0088415	0.376789
	96.5746	0.0156519	0.3821
	96.9861	0.0268582	0.387976
	97.3976	0.0454204	0.394959
	97.7066	0.0783001	0.404402
	98.0161	0.126609	0.415206
	98.3256	0.242878	0.438543
	98.6351	0.383769	0.460733
	98.9446	0.492944	0.462
	99.2542	0.555161	0.375057
	99.5637	0.572134	0.237108
	99.8732	0.555964	0.103753
	100.183	0.448125	0.0179138
	100.492	0.212957	-0.0592966
	100.802	0.0947167	-0.0924281
	101.111	0.0492885	-0.0942946
	101.421	0.0296241	-0.083981
	101.73	0.0208492	-0.0692895
	102.142	0.0163445	-0.0532688
	102.554	0.0131518	-0.0314203
	102.966	0.0114071	-0.0095173
	103.377	0.0103476	0.0121948
	103.788	0.0096426	0.0335505
	104.2	0.0091321	0.0544178
	104.612	0.0087343	0.0746293
	105.023	0.0084065	0.0940228
	105.434	0.0081269	0.112741
	105.846	0.00786	0.130498
	106.257	0.0076088	0.147127
	106.669	0.007368	0.162542
	107.081	0.0071436	0.17675
	107.492	0.0069327	0.189856
	107.903	0.0067276	0.202084
	108.315	0.0065231	0.213685
	108.726	0.0063118	0.224782
	109.138	0.0060908	0.235417
	109.549	0.0058581	0.24559
	109.961	0.0056084	0.255294
	110.372	0.0053515	0.264561
	110.784	0.0050803	0.273435
	111.195	0.0047366	0.281846
	111.607	0.0044165	0.289934
	112.018	0.0040574	0.297739
	112.43	0.0036656	0.305259
	112.841	0.0032497	0.312554
	113.253	0.0028046	0.319627
	113.664	0.0023356	0.326461
	114.076	0.0018626	0.333041
	114.487	0.0014061	0.339341
	114.899	0.0010204	0.345347
	115.31	0.000757086	0.351059
	115.722	0.000733017	0.356499
	116.133	0.0010992	0.361717
	116.545	0.0021152	0.366775
	116.956	0.0041658	0.371764
	117.368	0.007844	0.37681
	117.779	0.0141048	0.382093
	118.191	0.0244757	0.3879
	118.602	0.0416704	0.394711
	118.911	0.0717866	0.403708
	119.221	0.114433	0.413888
	119.53	0.212622	0.433437
	119.84	0.360717	0.458416
	120.149	0.476435	0.466075
	120.459	0.548933	0.396211
	120.768	0.570388	0.259577
	121.078	0.560802	0.120773
	121.387	0.479863	0.0317287
	121.697	0.244167	-0.0500031
	122.006	0.108404	-0.0897604
	122.316	0.0555463	-0.0955398
	122.625	0.0322773	-0.0870029
	122.935	0.0221135	-0.0729172
	123.347	0.0170176	-0.0571177
	123.758	0.0134711	-0.0353773
	124.17	0.0115638	-0.0134957
	124.581	0.0104201	0.0082359
	124.993	0.0096702	0.0296572
	125.404	0.009137	0.050612
	125.816	0.0087271	0.0709572
	126.227	0.008388	0.0904936

## Sheet: Figure 2a
Axis	x	y	y	y
Parameter	Capacitance	Frequency	Frequency Simulated	FWHM
Unit	μF	Hz	Hz	s
	0.047	0.0807754		1.75
	0.1	0.0804505	0.084	1.83
	0.47	0.0766871		2.03
	1	0.0743494	0.0754	2.03
	2.2	0.0666667		2.18
	4.7	0.0550964		2.25
	6.8	0.0471476	0.0483	2.45

## Sheet: Figure 2b
Axis		x	y	y			x	y	y			x	y	y
Parameter	Capacitance	Time	Vout	Vmem		Capacitance	Time	Vout	Vmem		Capacitance	Time	Vout	Vmem
Unit	μF	s	V	V		μF	s	V	V		μF	s	V	V
	0.1	0.433191	0.358651	0.271674		1	0.426139	0.357297	0.270518		6.8	0.535465	0.29489	0.253009
	0.1	0.844974	0.348715	0.267161		1	0.837923	0.34653	0.266955		6.8	0.844407	0.218808	0.235068
	0.1	1.2564	0.31444	0.261055		1	1.2494	0.310793	0.260361		6.8	1.1539	0.126243	0.2146
	0.1	1.6679	0.256923	0.262259		1	1.6609	0.25493	0.25952		6.8	1.4634	0.0725442	0.210724
	0.1	2.0794	0.186434	0.2704		1	2.0724	0.17455	0.263122		6.8	1.7729	0.0533474	0.218205
	0.1	2.4909	0.118045	0.281662		1	2.4839	0.104733	0.272452		6.8	2.185	0.0430154	0.227237
	0.1	2.9024	0.0850325	0.294012		1	2.8954	0.0738561	0.285227		6.8	2.5965	0.0344431	0.239399
	0.1	3.3139	0.0715421	0.305264		1	3.3068	0.061425	0.297368		6.8	3.008	0.0286228	0.250943
	0.1	3.7253	0.0661712	0.314965		1	3.7183	0.0557915	0.307864		6.8	3.4195	0.023675	0.261601
	0.1	4.1368	0.0647706	0.323334		1	4.1298	0.0533813	0.316895		6.8	3.8309	0.0197718	0.271585
	0.1	4.5483	0.0661412	0.330682		1	4.5413	0.0530587	0.324794		6.8	4.2424	0.0169405	0.280884
	0.1	4.9598	0.0700754	0.337314		1	4.9528	0.0545448	0.331861		6.8	4.6539	0.0149213	0.289405
	0.1	5.3712	0.0769554	0.343434		1	5.3642	0.0579121	0.338349		6.8	5.0654	0.0134506	0.297111
	0.1	5.7827	0.0877279	0.349177		1	5.7757	0.0635001	0.34446		6.8	5.4769	0.0123642	0.304046
	0.1	6.1942	0.104327	0.35467		1	6.1872	0.0720498	0.350319		6.8	5.8884	0.0115824	0.31028
	0.1	6.6057	0.131021	0.359947		1	6.5987	0.0848581	0.356006		6.8	6.2998	0.011063	0.315908
	0.1	7.0172	0.178261	0.36503		1	7.0102	0.104474	0.361644		6.8	6.7113	0.0107752	0.321004
	0.1	7.3261	0.259678	0.369761		1	7.4217	0.137026	0.367481		6.8	7.1229	0.0107139	0.325679
	0.1	7.6356	0.324498	0.372311		1	7.8331	0.200314	0.374158		6.8	7.5344	0.0109042	0.330013
	0.1	7.9452	0.367752	0.370978		1	8.1421	0.306964	0.381129		6.8	7.9458	0.0113744	0.334075
	0.1	8.2547	0.416284	0.35928		1	8.4516	0.359821	0.38301		6.8	8.3573	0.012175	0.33795
	0.1	8.5642	0.455066	0.326402		1	8.7611	0.417562	0.377605		6.8	8.7688	0.0133761	0.341715
	0.1	8.8737	0.478123	0.254951		1	9.0707	0.466631	0.351283		6.8	9.1803	0.0150792	0.345428
	0.1	9.1833	0.449234	0.153399		1	9.3802	0.5034	0.27656		6.8	9.5918	0.017425	0.349151
	0.1	9.4928	0.311506	0.0908635		1	9.6897	0.494572	0.149126		6.8	10.0033	0.0206064	0.352942
	0.1	9.8023	0.156835	0.087296		1	9.9993	0.364355	0.0543248		6.8	10.4148	0.0249011	0.356851
	0.1	10.1118	0.071542	0.115833		1	10.3088	0.182122	0.0198476		6.8	10.8263	0.0307202	0.360959
	0.1	10.4214	0.045985	0.152366		1	10.6183	0.0807665	0.0294501		6.8	11.2378	0.0386915	0.365362
	0.1	10.8334	0.032418	0.181583		1	10.9279	0.0499099	0.066633		6.8	11.6493	0.0498238	0.370233
	0.1	11.2449	0.0221189	0.209692		1	11.2374	0.0330128	0.10619		6.8	12.0608	0.0659954	0.375893
	0.1	11.6564	0.0166863	0.230975		1	11.6495	0.023217	0.141066		6.8	12.4723	0.0914357	0.38313
	0.1	12.0679	0.0133993	0.249298		1	12.061	0.016422	0.17703		6.8	12.7813	0.140149	0.394756
	0.1	12.4794	0.0111651	0.265885		1	12.4725	0.0128766	0.202828		6.8	13.0908	0.234908	0.415341
	0.1	12.8909	0.0095571	0.281071		1	12.8839	0.0107748	0.222667		6.8	13.4004	0.399047	0.443375
	0.1	13.3023	0.0083592	0.295084		1	13.2954	0.0093221	0.239828		6.8	13.7099	0.495491	0.451522
	0.1	13.7139	0.007488	0.308085		1	13.7069	0.0081887	0.255546		6.8	14.0194	0.526728	0.444256
	0.1	14.1254	0.0069068	0.32019		1	14.1184	0.0072439	0.270045		6.8	14.3289	0.562479	0.410417
	0.1	14.5369	0.0066704	0.331386		1	14.5299	0.0064277	0.283477		6.8	14.6385	0.575982	0.308407
	0.1	14.9484	0.0068919	0.341579		1	14.9413	0.0056978	0.296		6.8	14.948	0.578535	0.189548
	0.1	15.3598	0.0077526	0.35071		1	15.3528	0.0050394	0.307779		6.8	15.2575	0.543553	0.0743299
	0.1	15.7714	0.0095109	0.358781		1	15.7643	0.0044611	0.318865		6.8	15.5671	0.352323	-0.0136059
	0.1	16.1828	0.0125206	0.365889		1	16.1758	0.0039931	0.329269		6.8	15.8766	0.15315	-0.0717657
	0.1	16.5943	0.0172611	0.372165		1	16.5873	0.0037091	0.338903		6.8	16.1861	0.0738515	-0.0861996
	0.1	17.0058	0.0243727	0.377813		1	16.9988	0.0037168	0.347707		6.8	16.4957	0.0414605	-0.0799745
	0.1	17.4173	0.034875	0.382949		1	17.4102	0.0042031	0.355627		6.8	16.8052	0.0274471	-0.0662485
	0.1	17.8288	0.0503339	0.387689		1	17.8218	0.0053986	0.362716		6.8	17.1147	0.020651	-0.0502159
	0.1	18.2403	0.0737535	0.392198		1	18.2333	0.0076286	0.369099		6.8	17.5269	0.0169486	-0.0335488
	0.1	18.5492	0.113245	0.396558		1	18.6447	0.0113621	0.374886		6.8	17.9383	0.014211	-0.0112777
	0.1	18.8588	0.17221	0.399802		1	19.0562	0.0172236	0.38023		6.8	18.3499	0.0126336	0.0107568
	0.1	19.1683	0.287068	0.402583		1	19.4677	0.0261669	0.385254		6.8	18.7614	0.0116247	0.0323707
	0.1	19.4778	0.362988	0.403921		1	19.8792	0.0396284	0.390095		6.8	19.1729	0.0109131	0.0534319
	0.1	19.7874	0.438934	0.390086		1	20.2907	0.0601982	0.394924		6.8	19.5844	0.010361	0.0738044
	0.1	20.0969	0.50583	0.316323		1	20.5996	0.0939941	0.400051		6.8	19.9958	0.0099136	0.0935017
	0.1	20.4064	0.524939	0.163532		1	20.9091	0.140757	0.404696		6.8	20.4073	0.0095102	0.112399
	0.1	20.716	0.427655	0.0477305		1	21.2187	0.246884	0.411353		6.8	20.8188	0.0091423	0.130289
	0.1	21.0255	0.216042	0.0041781		1	21.5282	0.350403	0.41533		6.8	21.2303	0.0088047	0.147042
	0.1	21.335	0.0983897	0.0106175		1	21.8377	0.433348	0.410222		6.8	21.6418	0.0084827	0.162569
	0.1	21.6446	0.0532225	0.0568962		1	22.1473	0.509232	0.350457		6.8	22.0533	0.0081789	0.176861
	0.1	21.9541	0.0311799	0.108577		1	22.4568	0.541363	0.199412		6.8	22.4648	0.0078958	0.190003
	0.1	22.3662	0.0207708	0.149896		1	22.7664	0.486521	0.0584292		6.8	22.8763	0.0076252	0.202208
	0.1	22.7777	0.0143618	0.187311		1	23.0759	0.280421	-0.0027048		6.8	23.2878	0.0073598	0.213712
	0.1	23.1891	0.0112802	0.21203		1	23.3854	0.123697	-0.0270753		6.8	23.6993	0.0070965	0.22466
	0.1	23.6007	0.0094229	0.231406		1	23.695	0.0642375	-0.006008		6.8	24.1108	0.0068148	0.235108
	0.1	24.0122	0.0080699	0.248751		1	24.0045	0.0368877	0.0354883		6.8	24.5223	0.0065311	0.245061
	0.1	24.4237	0.0069848	0.264704		1	24.314	0.0239947	0.0796574		6.8	24.9338	0.0062288	0.254534
	0.1	24.8352	0.0060697	0.27938		1	24.7261	0.0174386	0.118809		6.8	25.3453	0.0059163	0.263538
	0.1	25.2467	0.0052593	0.292988		1	25.1375	0.012831	0.159745		6.8	25.7568	0.0055912	0.272107
	0.1	25.6582	0.0045139	0.305744		1	25.549	0.0103546	0.189147		6.8	26.1684	0.0052481	0.28027
	0.1	26.0697	0.0038338	0.31777		1	25.9605	0.0088878	0.210762		6.8	26.5798	0.0048856	0.288067
	0.1	26.4811	0.0032444	0.329087		1	26.372	0.0078616	0.22863		6.8	26.9913	0.0045049	0.295548
	0.1	26.8926	0.0028015	0.339626		1	26.7835	0.0070297	0.244874		6.8	27.4028	0.0041023	0.302756
	0.1	27.3041	0.0026306	0.349268		1	27.1949	0.0063046	0.25993		6.8	27.8143	0.0036819	0.309706
	0.1	27.7156	0.0028993	0.357991		1	27.6064	0.0056366	0.273863		6.8	28.2258	0.0032497	0.316415
	0.1	28.1271	0.0038862	0.365792		1	28.0179	0.0050076	0.286805		6.8	28.6373	0.0028172	0.322879
	0.1	28.5385	0.005971	0.37278		1	28.4294	0.0043898	0.298944		6.8	29.0488	0.0024055	0.329083
	0.1	28.95	0.0096865	0.379103		1	28.8409	0.0037759	0.310437		6.8	29.4603	0.002044	0.335025
	0.1	29.3615	0.0158224	0.384877		1	29.2524	0.0031672	0.321349		6.8	29.8718	0.0017886	0.340688
	0.1	29.773	0.0255283	0.39019		1	29.6639	0.0025959	0.331661		6.8	30.2832	0.0017121	0.346088
	0.1	30.1845	0.0405786	0.395169		1	30.0754	0.0021129	0.341288		6.8	30.6947	0.0019391	0.351233
	0.1	30.596	0.0642974	0.399889		1	30.4869	0.001817	0.350143		6.8	31.1063	0.0026308	0.356179
	0.1	30.9049	0.105389	0.404487		1	30.8984	0.0018531	0.3582		6.8	31.5177	0.004038	0.36099
	0.1	31.2145	0.169518	0.407902		1	31.3099	0.0024612	0.36548		6.8	31.9292	0.0065379	0.365745
	0.1	31.524	0.298934	0.410687		1	31.7214	0.0039479	0.372104		6.8	32.3407	0.0106812	0.370566
	0.1	31.8335	0.379571	0.411331		1	32.1328	0.0068002	0.378181		6.8	32.7522	0.0173066	0.375604
	0.1	32.143	0.461531	0.386862		1	32.5444	0.0117345	0.383833		6.8	33.1637	0.0277468	0.381114
	0.1	32.4526	0.523903	0.27597		1	32.9558	0.0197771	0.389201		6.8	33.5752	0.0443567	0.387523
	0.1	32.7621	0.516997	0.102295		1	33.3673	0.0325609	0.394378		6.8	33.8841	0.0722475	0.395817
	0.1	33.0716	0.366577	0.0235524		1	33.7788	0.0528414	0.399548		6.8	34.1936	0.1099	0.405037
	0.1	33.3812	0.17015	-0.0092921		1	34.0877	0.0870041	0.405026		6.8	34.5032	0.189188	0.420899
	0.1	33.6907	0.0795244	0.0085731		1	34.3972	0.135101	0.409948		6.8	34.8127	0.33285	0.446007
	0.1	34.0002	0.0432452	0.0599548		1	34.7067	0.250252	0.417212		6.8	35.1222	0.445529	0.459928
	0.1	34.3097	0.0259928	0.111723		1	35.0162	0.360779	0.42133		6.8	35.4318	0.531053	0.431667
	0.1	34.7218	0.0178483	0.151856		1	35.3257	0.448573	0.412343		6.8	35.7413	0.566529	0.31328
	0.1	35.1333	0.012707	0.187979		1	35.6353	0.523757	0.329504		6.8	36.0508	0.572447	0.178753
	0.1	35.5448	0.0101651	0.21205		1	35.9448	0.542749	0.156302		6.8	36.3604	0.532047	0.0639043
	0.1	35.9564	0.0085746	0.231183		1	36.2543	0.458473	0.040061		6.8	36.6699	0.324499	-0.0234067
	0.1	36.3679	0.0073839	0.248457		1	36.5638	0.237109	-0.0163159		6.8	36.9795	0.13814	-0.0785016
	0.1	36.7793	0.0064073	0.264351		1	36.8734	0.106089	-0.0329677		6.8	37.289	0.0675884	-0.0907402
	0.1	37.1908	0.0055633	0.279005		1	37.1829	0.0561711	-0.0069411		6.8	37.5986	0.0374444	-0.0841674
	0.1	37.6023	0.0047937	0.292586		1	37.4924	0.0326008	0.0357983		6.8	37.9081	0.0247091	-0.070318
	0.1	38.0138	0.004066	0.305338		1	37.9045	0.021648	0.079882		6.8	38.2176	0.0186106	-0.054315
	0.1	38.4253	0.0033702	0.317404		1	38.3159	0.0146984	0.129903		6.8	38.6297	0.0152923	-0.0377335
	0.1	38.8368	0.0027182	0.32881		1	38.7274	0.0112306	0.16733		6.8	39.0412	0.0128215	-0.0155682
	0.1	39.2483	0.0021637	0.339472		1	39.1389	0.0093016	0.194164		6.8	39.4527	0.0114024	0.0064031
	0.1	39.6597	0.0017979	0.349298		1	39.5504	0.0081039	0.214431		6.8	39.8643	0.0104976	0.0280074
	0.1	40.0713	0.0017902	0.358209		1	39.9619	0.0072217	0.231768		6.8	40.2758	0.0098621	0.0491023
	0.1	40.4827	0.0023649	0.366245		1	40.3734	0.0064718	0.24774		6.8	40.6873	0.0093689	0.0695511
	0.1	40.8943	0.0038831	0.373481		1	40.7848	0.0058025	0.262547		6.8	41.0988	0.0089809	0.0892503
	0.1	41.3057	0.0068726	0.380042		1	41.1963	0.0051791	0.276264		6.8	41.5103	0.0086437	0.10827
	0.1	41.7172	0.012107	0.386038		1	41.6078	0.0045733	0.289024		6.8	41.9218	0.0083352	0.126319
	0.1	42.1287	0.0207143	0.3916		1	42.0193	0.0039672	0.301034		6.8	42.3333	0.0080471	0.14325
	0.1	42.5402	0.0344852	0.396781		1	42.4308	0.0033515	0.312429		6.8	42.7448	0.0077783	0.158979
	0.1	42.9517	0.0564582	0.401699		1	42.8422	0.0027255	0.323279		6.8	43.1563	0.0075265	0.173475
	0.1	43.2607	0.094087	0.406471		1	43.2537	0.002117	0.33355		6.8	43.5678	0.0072896	0.186817
	0.1	43.5702	0.149763	0.409989		1	43.6652	0.0015782	0.343143		6.8	43.9793	0.0070634	0.199197
	0.1	43.8797	0.27666	0.413101		1	44.0767	0.0011947	0.351985		6.8	44.3908	0.0068385	0.210869
	0.1	44.1893	0.368284	0.414577		1	44.4882	0.0011191	0.360043		6.8	44.8022	0.0066121	0.221997
	0.1	44.4988	0.45309	0.395681		1	44.8997	0.001565	0.367365		6.8	45.2137	0.0063748	0.232633
	0.1	44.8083	0.522003	0.29185		1	45.3112	0.0028737	0.374047		6.8	45.6252	0.0061277	0.242786
	0.1	45.1178	0.523525	0.11251		1	45.7227	0.0055519	0.3802		6.8	46.0367	0.0058654	0.252463
	0.1	45.4273	0.387574	0.0264125		1	46.1342	0.0103594	0.385964		6.8	46.4482	0.005588	0.261676
	0.1	45.7369	0.18434	-0.0113645		1	46.5457	0.0184319	0.391441		6.8	46.8597	0.0052928	0.270449
	0.1	46.0464	0.0841721	-7.53915e-05		1	46.9572	0.0315591	0.396766		6.8	47.2712	0.0049762	0.278816
	0.1	46.3559	0.0451393	0.0495744		1	47.3686	0.0528543	0.402124		6.8	47.6827	0.0046386	0.28682
	0.1	46.6654	0.0266469	0.102844		1	47.6776	0.089827	0.407835		6.8	48.0942	0.0042797	0.294513
	0.1	47.0775	0.018029	0.145098		1	47.9871	0.144996	0.413177		6.8	48.5057	0.0038929	0.301923
	0.1	47.489	0.0126525	0.183369		1	48.2967	0.278902	0.420863		6.8	48.9171	0.0034792	0.309089
	0.1	47.9005	0.0100405	0.208525		1	48.6062	0.380468	0.424083		6.8	49.3286	0.0030418	0.31602
	0.1	48.312	0.0084527	0.228036		1	48.9157	0.469923	0.40527		6.8	49.7401	0.0025878	0.322707
	0.1	48.7235	0.0072736	0.245517		1	49.2253	0.536342	0.292233		6.8	50.1516	0.0021325	0.329146
	0.1	49.1349	0.0063174	0.261633		1	49.5348	0.536925	0.111442		6.8	50.5631	0.0017036	0.335305
	0.1	49.5464	0.0054831	0.276466		1	49.8443	0.413145	0.0236282		6.8	50.9746	0.0013363	0.341182
	0.1	49.9579	0.0047269	0.290212		1	50.1538	0.198711	-0.0259613		6.8	51.3861	0.0010962	0.346774
	0.1	50.3694	0.0039989	0.303096		1	50.4634	0.0895313	-0.0331836		6.8	51.7976	0.0010771	0.352105
	0.1	50.7809	0.0032969	0.31529		1	50.7729	0.0481618	-0.0017719		6.8	52.2091	0.0014273	0.357202
	0.1	51.1924	0.0026172	0.326846		1	51.0825	0.0287424	0.0422259		6.8	52.6206	0.0023684	0.36213
	0.1	51.6039	0.0020007	0.337706		1	51.4946	0.0196144	0.0856844		6.8	53.0321	0.004228	0.366971
	0.1	52.0154	0.0015311	0.347756		1	51.9061	0.0136404	0.134172		6.8	53.4436	0.0075088	0.371832
	0.1	52.4269	0.0013362	0.356929		1	52.3176	0.0105891	0.170143		6.8	53.8551	0.0129866	0.376869
	0.1	52.8383	0.0016304	0.36521		1	52.729	0.0088658	0.195986		6.8	54.2666	0.0218768	0.382298
	0.1	53.2498	0.0027372	0.372688		1	53.1405	0.0077719	0.215757		6.8	54.6781	0.036247	0.388509
	0.1	53.6613	0.005136	0.379464		1	53.552	0.0069447	0.232912		6.8	54.987	0.0602842	0.396269
	0.1	54.0728	0.0095461	0.385667		1	53.9635	0.0062384	0.24877		6.8	55.2965	0.0911939	0.404419
	0.1	54.4843	0.0170428	0.391402		1	54.3749	0.0055985	0.263481		6.8	55.6061	0.151415	0.416749
	0.1	54.8958	0.0292639	0.396764		1	54.7865	0.0049913	0.27711		6.8	55.9156	0.294708	0.44454
	0.1	55.3073	0.0489456	0.401822		1	55.198	0.0043981	0.289809		6.8	56.2252	0.415502	0.461204
	0.1	55.6162	0.0820455	0.406706		1	55.6095	0.0037969	0.301769		6.8	56.5347	0.513146	0.450546
	0.1	55.9257	0.1275	0.410318		1	56.021	0.0031801	0.313138		6.8	56.8443	0.561391	0.345288
	0.1	56.2353	0.233979	0.413766		1	56.4324	0.0025458	0.323971		6.8	57.1538	0.573699	0.209265
	0.1	56.5449	0.345342	0.416004		1	56.844	0.0019207	0.334238		6.8	57.4633	0.549112	0.0842386
	0.1	56.8544	0.432157	0.406641		1	57.2555	0.0013495	0.343837		6.8	57.7729	0.39519	-0.0015864
	0.1	57.1639	0.510784	0.327713		1	57.667	0.000929012	0.352686		6.8	58.0824	0.174414	-0.0698683
	0.1	57.4735	0.533237	0.150773		1	58.0785	0.000784224	0.360774		6.8	58.3919	0.0799929	-0.0929147
	0.1	57.783	0.43549	0.0385404		1	58.49	0.0011446	0.368136		6.8	58.7015	0.0425955	-0.0901936
	0.1	58.0925	0.220337	-0.0089603		1	58.9015	0.0023459	0.374873		6.8	59.011	0.0268225	-0.0778294
	0.1	58.402	0.0983533	-0.0108987		1	59.313	0.0049082	0.38109		6.8	59.3205	0.019559	-0.0623615
	0.1	58.7116	0.0517195	0.0331061		1	59.7245	0.0096063	0.386926		6.8	59.7326	0.0157179	-0.0459974
	0.1	59.0211	0.0295134	0.0878872		1	60.136	0.017642	0.392484		6.8	60.1441	0.0129332	-0.0239517
	0.1	59.4332	0.0193347	0.133727		1	60.5474	0.0308834	0.3979		6.8	60.5556	0.0113802	-0.0019836
	0.1	59.8447	0.0131512	0.175924		1	60.9589	0.0526323	0.403348		6.8	60.9671	0.0104189	0.0196991
	0.1	60.2562	0.0102517	0.203172		1	61.2678	0.090966	0.409225		6.8	61.3786	0.00976	0.040932
	0.1	60.6677	0.0085766	0.223432		1	61.5774	0.14994	0.414794		6.8	61.7901	0.0092734	0.0615935
	0.1	61.0791	0.0073694	0.241252		1	61.8869	0.291375	0.42256		6.8	62.2015	0.0088831	0.0815012
	0.1	61.4907	0.0063977	0.257669		1	62.1964	0.39013	0.425293		6.8	62.6131	0.008567	0.100739
	0.1	61.9021	0.0055629	0.272795		1	62.5059	0.480644	0.399638		6.8	63.0246	0.0082725	0.119149
	0.1	62.3137	0.0048042	0.28678		1	62.8155	0.541261	0.270885		6.8	63.4361	0.0080014	0.136507
	0.1	62.7252	0.004079	0.299862		1	63.125	0.531216	0.0927666		6.8	63.8476	0.0077453	0.152693
	0.1	63.1367	0.0033721	0.312222		1	63.4345	0.386672	0.0157481		6.8	64.2591	0.0075035	0.167658
	0.1	63.5482	0.0026787	0.323958		1	63.7441	0.178997	-0.0308154		6.8	64.6706	0.007275	0.181435
	0.1	63.9597	0.0020253	0.335022		1	64.0536	0.0824656	-0.032876		6.8	65.0821	0.0070552	0.194181
	0.1	64.3712	0.0014693	0.345337		1	64.3631	0.0446056	0.000753006		6.8	65.4936	0.0068404	0.206128
	0.1	64.7827	0.0011358	0.354782		1	64.6727	0.0270311	0.0451682		6.8	65.9051	0.0066254	0.217487
	0.1	65.1942	0.0012102	0.363335		1	65.0848	0.0186839	0.0882719		6.8	66.3167	0.0064045	0.228362
	0.1	65.6057	0.0019548	0.37108		1	65.4963	0.0131415	0.136023		6.8	66.7282	0.0061696	0.238766
	0.1	66.0172	0.0038214	0.378078		1	65.9078	0.0102762	0.171319		6.8	67.1397	0.0059215	0.248693
	0.1	66.4287	0.0074437	0.38449		1	66.3193	0.008646	0.196699		6.8	67.5512	0.0056568	0.25815
	0.1	66.8402	0.0137947	0.390409		1	66.7308	0.0076027	0.216247		6.8	67.9627	0.0053766	0.267161
	0.1	67.2516	0.0243647	0.395917		1	67.1423	0.0068006	0.233328		6.8	68.3742	0.0050762	0.275753
	0.1	67.6631	0.0415098	0.401115		1	67.5538	0.0061131	0.249141		6.8	68.7857	0.0047542	0.283972
	0.1	68.0746	0.0698953	0.406106		1	67.9652	0.0054866	0.26381		6.8	69.1972	0.0044059	0.291855
	0.1	68.3836	0.124388	0.410988		1	68.3767	0.0048905	0.277403		6.8	69.6087	0.0040321	0.299454
	0.1	68.6931	0.228682	0.414525		1	68.7882	0.0043022	0.290073		6.8	70.0202	0.0036295	0.306799
	0.1	69.0026	0.343788	0.416834		1	69.1997	0.0037058	0.302022		6.8	70.4317	0.0031989	0.313909
	0.1	69.3122	0.431373	0.407722		1	69.6112	0.0030873	0.313376		6.8	70.8432	0.0027413	0.320792
	0.1	69.6217	0.510776	0.328295		1	70.0227	0.0024493	0.324212		6.8	71.2546	0.0022764	0.327423
	0.1	69.9312	0.533382	0.149678		1	70.4342	0.0018119	0.334483		6.8	71.6662	0.0018154	0.333799
	0.1	70.2408	0.43499	0.038002		1	70.8457	0.0012209	0.344101		6.8	72.0776	0.001395	0.339883
	0.1	70.5503	0.219671	-0.0097886		1	71.2572	0.000763495	0.352973		6.8	72.4892	0.0010663	0.345676
	0.1	70.8598	0.0980948	-0.0121772		1	71.6687	0.000573706	0.361099		6.8	72.9007	0.000903594	0.351193
	0.1	71.1693	0.051468	0.0316217		1	72.0802	0.000868897	0.368501		6.8	73.3122	0.001032	0.356459
	0.1	71.4789	0.029348	0.0865039		1	72.4917	0.0019956	0.37527		6.8	73.7237	0.0016397	0.361524
	0.1	71.8909	0.0192118	0.132553		1	72.9032	0.0044511	0.381548		6.8	74.1352	0.0030113	0.366459
	0.1	72.3024	0.0130545	0.17501		1	73.3147	0.0090299	0.387455		6.8	74.5467	0.0055792	0.37137
	0.1	72.7139	0.0101708	0.202416		1	73.7262	0.0169816	0.393076		6.8	74.9582	0.0100196	0.376379
	0.1	73.1254	0.0085056	0.222745		1	74.1376	0.0302258	0.398556		6.8	75.3697	0.0173629	0.381702
	0.1	73.5369	0.0073106	0.240592		1	74.5491	0.0521555	0.404073		6.8	75.7812	0.0293415	0.387639
	0.1	73.9483	0.0063464	0.257047		1	74.858	0.0911091	0.410038		6.8	76.1928	0.0491487	0.394784
	0.1	74.3598	0.0055192	0.272206		1	75.1676	0.151881	0.415721		6.8	76.5017	0.0847219	0.404697
	0.1	74.7713	0.0047679	0.286224		1	75.4771	0.296394	0.423509		6.8	76.8112	0.138233	0.415487
	0.1	75.1828	0.0040511	0.299318		1	75.7866	0.394928	0.426003		6.8	77.1208	0.270625	0.442318
	0.1	75.5943	0.0033443	0.311716		1	76.0961	0.486154	0.396349		6.8	77.4303	0.401048	0.461331
	0.1	76.0058	0.0026502	0.323477		1	76.4057	0.543699	0.259327		6.8	77.7399	0.504267	0.456354
	0.1	76.4173	0.0019842	0.33459		1	76.7152	0.527983	0.0841598		6.8	78.0494	0.558799	0.358437
	0.1	76.8288	0.0014085	0.344956		1	77.0247	0.373623	0.0117163		6.8	78.359	0.573004	0.220996
	0.1	77.2402	0.0010342	0.354467		1	77.3343	0.169435	-0.0338494		6.8	78.6685	0.551968	0.0919968
	0.1	77.6518	0.0010389	0.363099		1	77.6438	0.0792006	-0.0333825		6.8	78.978	0.419088	0.0069158
	0.1	78.0633	0.0016884	0.37091		1	77.9534	0.042931	0.001082		6.8	79.2875	0.191582	-0.0651463
	0.1	78.4748	0.0034139	0.377981		1	78.2629	0.0262211	0.0455846		6.8	79.5971	0.0858047	-0.0930173
	0.1	78.8863	0.0068296	0.384474		1	78.6749	0.018243	0.0884766		6.8	79.9067	0.0451628	-0.0922624
	0.1	79.2977	0.0129279	0.390452		1	79.0864	0.0128981	0.135971		6.8	80.2162	0.027859	-0.0807754
	0.1	79.7092	0.0231616	0.39602		1	79.4979	0.0101181	0.171103		6.8	80.5257	0.0200042	-0.0656527
	0.1	80.1207	0.0398638	0.40127		1	79.9094	0.0085316	0.196401		6.8	80.9378	0.0159039	-0.0494537
	0.1	80.5322	0.067543	0.406299		1	80.3209	0.0075096	0.215909		6.8	81.3493	0.0129528	-0.0274991
	0.1	80.8412	0.120007	0.411226		1	80.7324	0.0067264	0.232973		6.8	81.7608	0.0113228	-0.0055625
	0.1	81.1507	0.218968	0.41484		1	81.1439	0.0060482	0.24879		6.8	82.1723	0.010316	0.0161366
	0.1	81.4603	0.338964	0.417267		1	81.5554	0.005432	0.263473		6.8	82.5838	0.0096419	0.0374369
	0.1	81.7698	0.427215	0.409605		1	81.9668	0.004845	0.277076		6.8	82.9953	0.0091473	0.0582057
	0.1	82.0794	0.508409	0.334393		1	82.3783	0.0042621	0.289766		6.8	83.4068	0.0087553	0.0782588
	0.1	82.3889	0.534191	0.156555		1	82.7898	0.0036658	0.301728		6.8	83.8183	0.00844	0.0975669
	0.1	82.6984	0.441236	0.0400257		1	83.2013	0.0030487	0.313103		6.8	84.2298	0.0081572	0.116146
	0.1	83.0079	0.226322	-0.0090069		1	83.6128	0.0024042	0.323966		6.8	84.6413	0.0078879	0.133696
	0.1	83.3174	0.100685	-0.0137706		1	84.0243	0.0017569	0.334275		6.8	85.0528	0.0076381	0.150098
	0.1	83.627	0.0525721	0.0288099		1	84.4358	0.00115	0.343929		6.8	85.4643	0.0073997	0.16528
	0.1	83.9365	0.0297651	0.0838145		1	84.8473	0.000663844	0.35285		6.8	85.8758	0.0071737	0.179259
	0.1	84.3486	0.0193695	0.130446		1	85.2587	0.000430504	0.36103		6.8	86.2873	0.0069607	0.192169
	0.1	84.7601	0.0130955	0.173573		1	85.6702	0.000657046	0.36849		6.8	86.6988	0.0067541	0.204245
	0.1	85.1716	0.0101717	0.201351		1	86.0816	0.0016822	0.375322		6.8	87.1103	0.0065455	0.215721
	0.1	85.5831	0.008499	0.221823		1	86.4931	0.003999	0.381667		6.8	87.5218	0.0063302	0.226709
	0.1	85.9946	0.0073117	0.239729		1	86.9046	0.0084168	0.387616		6.8	87.9333	0.0061063	0.237225
	0.1	86.4061	0.0063416	0.256238		1	87.3161	0.0161481	0.393304		6.8	88.3448	0.0058661	0.247269
	0.1	86.8176	0.0055154	0.27146		1	87.7276	0.0291529	0.398824		6.8	88.7563	0.0056095	0.256851
	0.1	87.229	0.004768	0.285519		1	88.1391	0.0508008	0.404392		6.8	89.1677	0.0053372	0.265979
	0.1	87.6405	0.0040527	0.298669		1	88.4481	0.0892754	0.410391		6.8	89.5793	0.0050435	0.27469
	0.1	88.052	0.0033485	0.311081		1	88.7576	0.148937	0.416067		6.8	89.9907	0.0047311	0.283031
	0.1	88.4635	0.0026474	0.322883		1	89.0671	0.29326	0.423982		6.8	90.4022	0.0043916	0.291022
	0.1	88.875	0.001976	0.334045		1	89.3766	0.393983	0.426583		6.8	90.8137	0.0040219	0.298725
	0.1	89.2865	0.0013821	0.34447		1	89.6862	0.485996	0.39723		6.8	91.2252	0.003627	0.306173
	0.1	89.698	0.000990205	0.354038		1	89.9957	0.544045	0.259352		6.8	91.6367	0.0032018	0.313386
	0.1	90.1095	0.000944108	0.362741		1	90.3052	0.527979	0.0838052		6.8	92.0482	0.0027513	0.32037
	0.1	90.521	0.0015115	0.370622		1	90.6147	0.373889	0.0115818		6.8	92.4597	0.0022823	0.327114
	0.1	90.9325	0.0031192	0.377759		1	90.9243	0.169518	-0.0343652		6.8	92.8712	0.0018115	0.333597
	0.1	91.344	0.0063758	0.384298		1	91.2338	0.0791747	-0.0342318		6.8	93.2827	0.0013696	0.339798
	0.1	91.7555	0.0122324	0.390347		1	91.5434	0.0428404	3.48934e-05		6.8	93.6942	0.0010091	0.345695
	0.1	92.167	0.0221326	0.39596		1	91.8529	0.0261349	0.0444934		6.8	94.1057	0.000786553	0.351314
	0.1	92.5785	0.038363	0.401244		1	92.265	0.0181698	0.0874459		6.8	94.5172	0.000832668	0.356668
	0.1	92.99	0.0652158	0.406311		1	92.6765	0.0128406	0.135084		6.8	94.9287	0.0013127	0.361812
	0.1	93.2989	0.115454	0.411267		1	93.088	0.010067	0.170361		6.8	95.3402	0.0024924	0.366807
	0.1	93.6084	0.207827	0.414918		1	93.4994	0.008485	0.195758		6.8	95.7517	0.0047898	0.371757
	0.1	93.9179	0.332774	0.417471		1	93.9109	0.0074711	0.215332		6.8	96.1631	0.0088415	0.376789
	0.1	94.2275	0.421041	0.411616		1	94.3224	0.0066965	0.232433		6.8	96.5746	0.0156519	0.3821
	0.1	94.537	0.504076	0.343215		1	94.7339	0.0060163	0.248279		6.8	96.9861	0.0268582	0.387976
	0.1	94.8465	0.53514	0.168689		1	95.1454	0.005405	0.262981		6.8	97.3976	0.0454204	0.394959
	0.1	95.156	0.452239	0.0438997		1	95.5569	0.0048214	0.276613		6.8	97.7066	0.0783001	0.404402
	0.1	95.4655	0.237699	-0.0073458		1	95.9684	0.0042394	0.289314		6.8	98.0161	0.126609	0.415206
	0.1	95.7751	0.1055	-0.0158597		1	96.3799	0.0036491	0.301305		6.8	98.3256	0.242878	0.438543
	0.1	96.0846	0.0547501	0.02448		1	96.7914	0.0030294	0.312709		6.8	98.6351	0.383769	0.460733
	0.1	96.3941	0.030743	0.0795479		1	97.2029	0.0023848	0.323598		6.8	98.9446	0.492944	0.462
	0.1	96.8062	0.0198326	0.127084		1	97.6144	0.0017345	0.333932		6.8	99.2542	0.555161	0.375057
	0.1	97.2177	0.0132965	0.171314		1	98.0259	0.001113	0.343637		6.8	99.5637	0.572134	0.237108
	0.1	97.6292	0.0102681	0.199737		1	98.4374	0.000602397	0.352616		6.8	99.8732	0.555964	0.103753
	0.1	98.0407	0.00856	0.220448		1	98.8489	0.000331376	0.360844		6.8	100.183	0.448125	0.0179138
	0.1	98.4522	0.0073512	0.238453		1	99.2604	0.00050364	0.368355		6.8	100.492	0.212957	-0.0592966
	0.1	98.8637	0.0063822	0.255057		1	99.6719	0.001437	0.37525		6.8	100.802	0.0947167	-0.0924281
	0.1	99.2752	0.0055538	0.270352		1	100.083	0.003628	0.381644		6.8	101.111	0.0492885	-0.0942946
	0.1	99.6867	0.0048031	0.284482		1	100.495	0.007868	0.387652		6.8	101.421	0.0296241	-0.083981
	0.1	100.098	0.0040855	0.297686		1	100.906	0.0153868	0.393355		6.8	101.73	0.0208492	-0.0692895
	0.1	100.51	0.0033753	0.310164		1	101.318	0.0280623	0.39892		6.8	102.142	0.0163445	-0.0532688
	0.1	100.921	0.0026779	0.322007		1	101.729	0.0492758	0.404512		6.8	102.554	0.0131518	-0.0314203
	0.1	101.333	0.0019983	0.333221		1	102.038	0.0869454	0.410524		6.8	102.966	0.0114071	-0.0095173
	0.1	101.744	0.0013892	0.343718		1	102.348	0.144561	0.416148		6.8	103.377	0.0103476	0.0121948
	0.1	102.156	0.000953823	0.353381		1	102.657	0.287146	0.424189		6.8	103.788	0.0096426	0.0335505
	0.1	102.567	0.000858102	0.362165		1	102.967	0.391091	0.427078		6.8	104.2	0.0091321	0.0544178
	0.1	102.979	0.0013468	0.370122		1	103.276	0.48252	0.397643		6.8	104.612	0.0087343	0.0746293
	0.1	103.39	0.0028288	0.377329		1	103.586	0.542124	0.264037		6.8	105.023	0.0084065	0.0940228
	0.1	103.802	0.0058945	0.383936		1	103.895	0.529765	0.0885289		6.8	105.434	0.0081269	0.112741
	0.1	104.213	0.0114754	0.390035		1	104.205	0.381429	0.0137289		6.8	105.846	0.00786	0.130498
	0.1	104.625	0.0209847	0.3957		1	104.514	0.174126	-0.0334951		6.8	106.257	0.0076088	0.147127
	0.1	105.036	0.0366168	0.40104		1	104.824	0.0807189	-0.0351014		6.8	106.669	0.007368	0.162542
	0.1	105.448	0.0625113	0.406149		1	105.134	0.0435467	-0.001435		6.8	107.081	0.0071436	0.17675
	0.1	105.757	0.110265	0.411147		1	105.443	0.0264387	0.0429734		6.8	107.492	0.0069327	0.189856
	0.1	106.066	0.195096	0.414856		1	105.855	0.0183181	0.0861092		6.8	107.903	0.0067276	0.202084
	0.1	106.376	0.325822	0.417519		1	106.267	0.0129081	0.134064		6.8	108.315	0.0065231	0.213685
	0.1	106.685	0.413725	0.413527		1	106.678	0.0100999	0.169598		6.8	108.726	0.0063118	0.224782
	0.1	106.995	0.498629	0.352932		1	107.09	0.0085036	0.195171		6.8	109.138	0.0060908	0.235417
	0.1	107.304	0.535761	0.182982		1	107.501	0.0074829	0.214832		6.8	109.549	0.0058581	0.24559
	0.1	107.614	0.463713	0.048582		1	107.913	0.0066986	0.231974		6.8	109.961	0.0056084	0.255294
	0.1	107.923	0.251949	-0.0048057		1	108.324	0.0060253	0.247863		6.8	110.372	0.0053515	0.264561
	0.1	108.233	0.111276	-0.0175533		1	108.736	0.0054132	0.262614		6.8	110.784	0.0050803	0.273435
	0.1	108.543	0.0572648	0.0201787		1	109.147	0.0048267	0.276275		6.8	111.195	0.0047366	0.281846
	0.1	108.852	0.0318575	0.0751543		1	109.559	0.0042447	0.289023		6.8	111.607	0.0044165	0.289934
	0.1	109.264	0.0203374	0.123615		1	109.97	0.0036518	0.30103		6.8	112.018	0.0040574	0.297739
	0.1	109.676	0.0134953	0.169024		1	110.382	0.0030315	0.312461		6.8	112.43	0.0036656	0.305259
	0.1	110.087	0.0103624	0.198142		1	110.793	0.0023847	0.323376		6.8	112.841	0.0032497	0.312554
	0.1	110.499	0.0086174	0.219131		1	111.205	0.0017277	0.333746		6.8	113.253	0.0028046	0.319627
	0.1	110.91	0.0073947	0.237234		1	111.616	0.0010983	0.343489		6.8	113.664	0.0023356	0.326461
	0.1	111.322	0.0064197	0.253914		1	112.028	0.000575173	0.352511		6.8	114.076	0.0018626	0.333041
	0.1	111.733	0.0055874	0.269297		1	112.439	0.000283862	0.36078		6.8	114.487	0.0014061	0.339341
	0.1	112.144	0.0048358	0.283506		1	112.85	0.000430302	0.368329		6.8	114.899	0.0010204	0.345347
	0.1	112.556	0.0041215	0.296763		1	113.262	0.0013325	0.375248		6.8	115.31	0.000757086	0.351059
	0.1	112.968	0.0034171	0.309283		1	113.674	0.0034747	0.381665		6.8	115.722	0.000733017	0.356499
	0.1	113.379	0.0027126	0.321185		1	114.085	0.007663	0.387674		6.8	116.133	0.0010992	0.361717
	0.1	113.79	0.0020293	0.332457		1	114.496	0.0150963	0.393393		6.8	116.545	0.0021152	0.366775
	0.1	114.202	0.0014073	0.343016		1	114.908	0.0277109	0.398934		6.8	116.956	0.0041658	0.371764
	0.1	114.614	0.000950838	0.352741		1	115.319	0.0487988	0.404511		6.8	117.368	0.007844	0.37681
	0.1	115.025	0.000811279	0.361595		1	115.628	0.0862088	0.410465		6.8	117.779	0.0141048	0.382093
	0.1	115.436	0.0012373	0.36962		1	115.938	0.143112	0.416041		6.8	118.191	0.0244757	0.3879
	0.1	115.848	0.0026156	0.376898		1	116.247	0.284642	0.42406		6.8	118.602	0.0416704	0.394711
	0.1	116.26	0.0055285	0.383564		1	116.557	0.387616	0.425227		6.8	118.911	0.0717866	0.403708
	0.1	116.671	0.0108885	0.3897		1	116.867	0.479378	0.399733		6.8	119.221	0.114433	0.413888
	0.1	117.082	0.0200482	0.395422		1	117.176	0.540901	0.269755		6.8	119.53	0.212622	0.433437
	0.1	117.494	0.0351925	0.400783		1	117.486	0.531235	0.0926918		6.8	119.84	0.360717	0.458416
	0.1	117.905	0.0602166	0.405927		1	117.795	0.388325	0.0156328		6.8	120.149	0.476435	0.466075
	0.1	118.214	0.105811	0.410934		1	118.105	0.179244	-0.0325717		6.8	120.459	0.548933	0.396211
	0.1	118.524	0.184012	0.414685		1	118.414	0.0824804	-0.0360108		6.8	120.768	0.570388	0.259577
	0.1	118.833	0.319533	0.417455		1	118.724	0.044362	-0.0031174		6.8	121.078	0.560802	0.120773
	0.1	119.143	0.406796	0.414928		1	119.033	0.0267888	0.0411751		6.8	121.387	0.479863	0.0317287
	0.1	119.453	0.493176	0.361446		1	119.445	0.0184739	0.0845516		6.8	121.697	0.244167	-0.0500031
	0.1	119.762	0.53588	0.197071		1	119.857	0.0129621	0.132785		6.8	122.006	0.108404	-0.0897604
	0.1	120.072	0.474248	0.0533928		1	120.268	0.0101195	0.168596		6.8	122.316	0.0555463	-0.0955398
	0.1	120.381	0.26667	-0.0021715		1	120.68	0.0085023	0.194369		6.8	122.625	0.0322773	-0.0870029
	0.1	120.691	0.117319	-0.0188822		1	121.091	0.0074737	0.214114		6.8	122.935	0.0221135	-0.0729172
	0.1	121	0.0598326	0.0160682		1	121.503	0.0066897	0.231288		6.8	123.347	0.0170176	-0.0571177
	0.1	121.31	0.0330068	0.0708743		1	121.914	0.0060178	0.247203		6.8	123.758	0.0134711	-0.0353773
	0.1	121.722	0.0208584	0.120209		1	122.326	0.005403	0.261985		6.8	124.17	0.0115638	-0.0134957
	0.1	122.133	0.0137006	0.166798		1	122.737	0.0048221	0.275687		6.8	124.581	0.0104201	0.0082359
	0.1	122.545	0.0104558	0.1966		1	123.149	0.0042431	0.288453		6.8	124.993	0.0096702	0.0296572
	0.1	122.956	0.0086682	0.217871		1	123.56	0.0036521	0.30049		6.8	125.404	0.009137	0.050612
	0.1	123.368	0.007433	0.236072		1	123.972	0.0030323	0.311938		6.8	125.816	0.0087271	0.0709572
	0.1	123.779	0.0064525	0.252845		1	124.383	0.0023878	0.322858		6.8	126.227	0.008388	0.0904936
	0.1	124.191	0.0056197	0.268307		1	124.795	0.0017282	0.333242
	0.1	124.602	0.0048661	0.282581		1	125.206	0.0010946	0.342992
	0.1	125.014	0.0041521	0.295895		1	125.618	0.000556906	0.352033
	0.1	125.425	0.003451	0.308448		1	126.029	0.000242065	0.36031
	0.1	125.837	0.0027495	0.320392		1	126.441	0.000339051	0.367875
	0.1	126.248	0.0020599	0.331706		1	126.852	0.0011557	0.374804
	0.1	126.66	0.0014318	0.342322		1	127.263	0.0031807	0.381209
	0.1	127.071	0.000955274	0.352117		1	127.675	0.007162	0.387222
	0.1	127.483	0.000775201	0.361045		1	128.086	0.0142826	0.39292
	0.1	127.894	0.0011448	0.369133		1	128.498	0.0263824	0.398448
	0.1	128.306	0.0024313	0.376456		1	128.909	0.0466133	0.403974
	0.1	128.717	0.0051989	0.383174		1	129.218	0.0820906	0.409873
	0.1	129.129	0.0103368	0.389367		1	129.528	0.13435	0.415257
	0.1	129.54	0.0191821	0.395122		1	129.837	0.26401	0.42156
	0.1	129.952	0.0338299	0.400532		1	130.147	0.375752	0.425424
	0.1	130.363	0.0580462	0.405684		1	130.456	0.468428	0.407605
	0.1	130.672	0.101589	0.41071		1	130.766	0.537309	0.29175
	0.1	130.982	0.173653	0.414469		1	131.075	0.538134	0.109488
	0.1	131.291	0.312499	0.417368		1	131.385	0.416859	0.022896
	0.1	131.601	0.3995	0.416128		1	131.695	0.199526	-0.0293201
	0.1	131.91	0.486943	0.36982		1	132.004	0.0896637	-0.0392145
	0.1	132.22	0.53545	0.212325		1	132.314	0.0477418	-0.0093214
	0.1	132.529	0.485413	0.0589146		1	132.623	0.0282774	0.0343321
	0.1	132.839	0.284331	0.000872006		1	133.035	0.0192016	0.0782702
	0.1	133.148	0.124706	-0.0204991		1	133.447	0.0132944	0.127857
	0.1	133.458	0.0628661	0.0109813		1	133.858	0.0102794	0.164972
	0.1	133.767	0.0344009	0.0653645		1	134.27	0.0085806	0.191663
	0.1	134.179	0.0215011	0.11576		1	134.681	0.0075172	0.211878
	0.1	134.591	0.0139696	0.163848		1	135.093	0.0067207	0.229229
	0.1	135.002	0.0105873	0.19458		1	135.504	0.0060426	0.245278
	0.1	135.414	0.0087552	0.216227		1	135.916	0.0054282	0.260202
	0.1	135.825	0.0075013	0.234554		1	136.327	0.0048477	0.274031
	0.1	136.237	0.0065144	0.25142
	0.1	136.648	0.0056745	0.266971
	0.1	137.06	0.0049218	0.281333
	0.1	137.471	0.0042074	0.294714
	0.1	137.883	0.0035055	0.307335
	0.1	138.294	0.0028054	0.319319
	0.1	138.706	0.002113	0.330705
	0.1	139.117	0.0014743	0.341387
	0.1	139.529	0.000976577	0.35126
	0.1	139.94	0.000760661	0.360275
	0.1	140.352	0.0010574	0.368437
	0.1	140.763	0.0022281	0.375851
	0.1	141.175	0.0048227	0.382625
	0.1	141.586	0.0097014	0.38886
	0.1	141.998	0.0181409	0.394659
	0.1	142.409	0.0321683	0.400103
	0.1	142.821	0.055312	0.40529
	0.1	143.13	0.096416	0.410349
	0.1	143.439	0.161565	0.414132
	0.1	143.749	0.301373	0.417203
	0.1	144.058	0.389653	0.417241
	0.1	144.368	0.478364	0.379605
	0.1	144.677	0.533942	0.232671
	0.1	144.987	0.497167	0.0674488
	0.1	145.297	0.308144	0.0057279
	0.1	145.606	0.135397	-0.0208235
	0.1	145.916	0.0671311	0.0057946
	0.1	146.225	0.036387	0.0593988
	0.1	146.637	0.0224038	0.110886
	0.1	147.049	0.0143375	0.16066
	0.1	147.46	0.0107599	0.192462
	0.1	147.872	0.0088564	0.214566
	0.1	148.283	0.007576	0.233048
	0.1	148.695	0.0065759	0.250024
	0.1	149.106	0.0057287	0.265686
	0.1	149.518	0.0049694	0.280147
	0.1	149.929	0.0042577	0.293605
	0.1	150.341	0.0035567	0.306295

## Sheet: Figure 2c
Axis	x	y	y
Parameter	Concentration	Frequency	FWHM
Unit	M	Hz	s
	0.001	0.0604412	5.82
	0.01	0.0670691	3.96
	0.1	0.0699301	3.06
	1	0.0739645	3.06

## Sheet: Figure 2d
Axis	x	y	y
Parameter	Current ()	Frequency at 100 μF	Frequency at 100 nF
Unit	μA	Hz	Hz
	0.1	0	0.00574713
	0.2		0.00666667
	0.3	0.046729
	0.4	0.046729
	0.5	0.0520291	0.00943396
	1	0.0807754
	2	0.124844	0.0184502
	3	0.152672	0.0246914
	4	0.19084	0.03003
	5	0.214592	0.03367
	10	0.274725	0.0497512
	20	0.26455	0.0662252

## Sheet: Figure 2e
Axis	x	y		y		x	y		y		x	y		y
Parameter	Time	Vout	Iin	Vmem		Time	Vout	Iin	Vmem		Time	Vout	Iin	Vmem
Unit	s	V	A	V		s	V	A	V		s	V	A	V
	0.53541	0.0572665	1e-07	0.219955		0.433191	0.358651	1e-06	0.271674		0.535501	0.0228318	1e-05	0.422898
	0.946884	0.0441305	1e-07	0.223231		0.844974	0.348715	1e-06	0.267161		0.946987	0.0207141	1e-05	0.490503
	1.3584	0.0357364	1e-07	0.226254		1.2564	0.31444	1e-06	0.261055		1.2559	0.142001	1e-05	0.569373
	1.7698	0.0301558	1e-07	0.229115		1.6679	0.256923	1e-06	0.262259		1.5655	0.459078	1e-05	0.584104
	2.1814	0.0261555	1e-07	0.23188		2.0794	0.186434	1e-06	0.2704		1.875	0.550289	1e-05	0.509346
	2.5928	0.023061	1e-07	0.234497		2.4909	0.118045	1e-06	0.281662		2.1845	0.580044	1e-05	0.319509
	3.0043	0.0205582	1e-07	0.236986		2.9024	0.0850325	1e-06	0.294012		2.494	0.587396	1e-05	0.177037
	3.4158	0.0184827	1e-07	0.239411		3.3139	0.0715421	1e-06	0.305264		2.8036	0.578695	1e-05	0.10452
	3.8273	0.0167427	1e-07	0.241756		3.7253	0.0661712	1e-06	0.314965		3.1131	0.540084	1e-05	0.0796194
	4.2388	0.0152911	1e-07	0.244062		4.1368	0.0647706	1e-06	0.323334		3.4226	0.414063	1e-05	0.0649905
	4.6503	0.0140824	1e-07	0.246243		4.5483	0.0661412	1e-06	0.330682		3.7322	0.224981	1e-05	0.116641
	5.0618	0.0130558	1e-07	0.248372		4.9598	0.0700754	1e-06	0.337314		4.1442	0.0897895	1e-05	0.301809
	5.4733	0.0122065	1e-07	0.25042		5.3712	0.0769554	1e-06	0.343434		4.5557	0.0379177	1e-05	0.416945
	5.8847	0.0114828	1e-07	0.252393		5.7827	0.0877279	1e-06	0.349177		4.8647	0.0524855	1e-05	0.51635
	6.2962	0.010877	1e-07	0.254305		6.1942	0.104327	1e-06	0.35467		5.1742	0.287085	1e-05	0.565543
	6.7077	0.0103643	1e-07	0.25614		6.6057	0.131021	1e-06	0.359947		5.4837	0.503809	1e-05	0.520995
	7.1192	0.0099347	1e-07	0.257926		7.0172	0.178261	1e-06	0.36503		5.7932	0.573086	1e-05	0.314421
	7.5307	0.009565	1e-07	0.259648		7.3261	0.259678	1e-06	0.369761		6.1028	0.584438	1e-05	0.163797
	7.9422	0.009265	1e-07	0.261261		7.6356	0.324498	1e-06	0.372311		6.4123	0.572173	1e-05	0.102358
	8.3537	0.0090015	1e-07	0.262803		7.9452	0.367752	1e-06	0.370978		6.7218	0.525225	1e-05	0.0771552
	8.7653	0.0087752	1e-07	0.26429		8.2547	0.416284	1e-06	0.35928		7.0314	0.387216	1e-05	0.0641342
	9.1768	0.0085834	1e-07	0.265734		8.5642	0.455066	1e-06	0.326402		7.4434	0.20083	1e-05	0.137645
	9.5883	0.0084378	1e-07	0.267116		8.8737	0.478123	1e-06	0.254951		7.8549	0.063282	1e-05	0.345783
	9.9997	0.0083204	1e-07	0.268431		9.1833	0.449234	1e-06	0.153399		8.2664	0.0342537	1e-05	0.453276
	10.4112	0.0082249	1e-07	0.269678		9.4928	0.311506	1e-06	0.0908635		8.5753	0.101905	1e-05	0.540409
	10.8227	0.008158	1e-07	0.27087		9.8023	0.156835	1e-06	0.087296		8.8849	0.391043	1e-05	0.564863
	11.2342	0.0081087	1e-07	0.272021		10.1118	0.071542	1e-06	0.115833		9.1944	0.544903	1e-05	0.44199
	11.6456	0.0080839	1e-07	0.273121		10.4214	0.045985	1e-06	0.152366		9.5039	0.580607	1e-05	0.23487
	12.0571	0.0080711	1e-07	0.27419		10.8334	0.032418	1e-06	0.181583		9.8134	0.581101	1e-05	0.128154
	12.4686	0.0080856	1e-07	0.275197		11.2449	0.0221189	1e-06	0.209692		10.123	0.560965	1e-05	0.0903746
	12.8801	0.0081055	1e-07	0.27615		11.6564	0.0166863	1e-06	0.230975		10.4325	0.477772	1e-05	0.0677022
	13.2916	0.0081496	1e-07	0.277058		12.0679	0.0133993	1e-06	0.249298		10.7421	0.302689	1e-05	0.0705578
	13.7031	0.0082079	1e-07	0.277931		12.4794	0.0111651	1e-06	0.265885		11.1541	0.139995	1e-05	0.224387
	14.1146	0.0082787	1e-07	0.278755		12.8909	0.0095571	1e-06	0.281071		11.5656	0.0477732	1e-05	0.378912
	14.5261	0.0083678	1e-07	0.27955		13.3023	0.0083592	1e-06	0.295084		11.9771	0.0349475	1e-05	0.484017
	14.9376	0.0084655	1e-07	0.280313		13.7139	0.007488	1e-06	0.308085		12.286	0.19654	1e-05	0.55469
	15.3491	0.0085815	1e-07	0.281042		14.1254	0.0069068	1e-06	0.32019		12.5956	0.45853	1e-05	0.550806
	15.7606	0.0087048	1e-07	0.281747		14.5369	0.0066704	1e-06	0.331386		12.9051	0.566126	1e-05	0.36581
	16.1721	0.0088452	1e-07	0.28241		14.9484	0.0068919	1e-06	0.341579		13.2146	0.584128	1e-05	0.188598
	16.5836	0.0089967	1e-07	0.283024		15.3598	0.0077526	1e-06	0.35071		13.5241	0.577018	1e-05	0.11088
	16.9951	0.0091658	1e-07	0.283599		15.7714	0.0095109	1e-06	0.358781		13.8336	0.545699	1e-05	0.0812911
	17.4066	0.009342	1e-07	0.284137		16.1828	0.0125206	1e-06	0.365889		14.1432	0.430851	1e-05	0.0614083
	17.8181	0.0095322	1e-07	0.284643		16.5943	0.0172611	1e-06	0.372165		14.4527	0.240219	1e-05	0.0897372
	18.2296	0.009724	1e-07	0.285131		17.0058	0.0243727	1e-06	0.377813		14.8648	0.100728	1e-05	0.278393
	18.641	0.0099303	1e-07	0.285589		17.4173	0.034875	1e-06	0.382949		15.2763	0.0389421	1e-05	0.403112
	19.0526	0.0101451	1e-07	0.286023		17.8288	0.0503339	1e-06	0.387689		15.6877	0.0391324	1e-05	0.503793
	19.4641	0.0103645	1e-07	0.28643		18.2403	0.0737535	1e-06	0.392198		15.9967	0.290569	1e-05	0.563508
	19.8756	0.01059	1e-07	0.286832		18.5492	0.113245	1e-06	0.396558		16.3062	0.502997	1e-05	0.520769
	20.2871	0.010828	1e-07	0.287201		18.8588	0.17221	1e-06	0.399802		16.6157	0.575157	1e-05	0.310243
	20.6985	0.0110713	1e-07	0.287545		19.1683	0.287068	1e-06	0.402583		16.9253	0.585858	1e-05	0.1616
	21.11	0.0113224	1e-07	0.287874		19.4778	0.362988	1e-06	0.403921		17.2348	0.573628	1e-05	0.100921
	21.5216	0.0115759	1e-07	0.288191		19.7874	0.438934	1e-06	0.390086		17.5443	0.527686	1e-05	0.0749412
	21.933	0.0118333	1e-07	0.288494		20.0969	0.50583	1e-06	0.316323		17.8539	0.387519	1e-05	0.0576833
	22.3445	0.0120999	1e-07	0.288776		20.4064	0.524939	1e-06	0.163532		18.1634	0.198143	1e-05	0.121911
	22.756	0.0123752	1e-07	0.289039		20.716	0.427655	1e-06	0.0477305		18.5755	0.0811139	1e-05	0.307304
	23.1675	0.0126481	1e-07	0.289293		21.0255	0.216042	1e-06	0.0041781		18.987	0.0349978	1e-05	0.421038
	23.579	0.012928	1e-07	0.289528		21.335	0.0983897	1e-06	0.0106175		19.2959	0.0483676	1e-05	0.517041
	23.9905	0.013212	1e-07	0.289764		21.6446	0.0532225	1e-06	0.0568962		19.6054	0.251688	1e-05	0.562343
	24.402	0.0134947	1e-07	0.289977		21.9541	0.0311799	1e-06	0.108577		19.9149	0.484436	1e-05	0.538057
	24.8134	0.0137831	1e-07	0.290175		22.3662	0.0207708	1e-06	0.149896		20.2244	0.572327	1e-05	0.336702
	25.2249	0.0140747	1e-07	0.290364		22.7777	0.0143618	1e-06	0.187311		20.534	0.585531	1e-05	0.174093
	25.6364	0.0143689	1e-07	0.290544		23.1891	0.0112802	1e-06	0.21203		20.8435	0.576108	1e-05	0.104722
	26.048	0.0146618	1e-07	0.290719		23.6007	0.0094229	1e-06	0.231406		21.153	0.538428	1e-05	0.0768922
	26.4595	0.0149564	1e-07	0.290878		24.0122	0.0080699	1e-06	0.248751		21.4625	0.410055	1e-05	0.057638
	26.871	0.0152502	1e-07	0.291036		24.4237	0.0069848	1e-06	0.264704		21.7721	0.216736	1e-05	0.099803
	27.2825	0.0155482	1e-07	0.291179		24.8352	0.0060697	1e-06	0.27938		22.1841	0.0883984	1e-05	0.291637
	27.694	0.015847	1e-07	0.291309		25.2467	0.0052593	1e-06	0.292988		22.5956	0.0354885	1e-05	0.410634
	28.1055	0.0161437	1e-07	0.29144		25.6582	0.0045139	1e-06	0.305744		23.0071	0.0393625	1e-05	0.510039
	28.517	0.0164448	1e-07	0.291556		26.0697	0.0038338	1e-06	0.31777		23.316	0.308904	1e-05	0.565041
	28.9285	0.0167397	1e-07	0.291673		26.4811	0.0032444	1e-06	0.329087		23.6255	0.513023	1e-05	0.512591
	29.34	0.0170297	1e-07	0.29179		26.8926	0.0028015	1e-06	0.339626		23.9351	0.577189	1e-05	0.296327
	29.7514	0.0173211	1e-07	0.29189		27.3041	0.0026306	1e-06	0.349268		24.2446	0.586245	1e-05	0.154982
	30.163	0.0176097	1e-07	0.291992		27.7156	0.0028993	1e-06	0.357991		24.5541	0.57293	1e-05	0.0982285
	30.5745	0.0179012	1e-07	0.292086		28.1271	0.0038862	1e-06	0.365792		24.8636	0.522015	1e-05	0.0720046
	30.9859	0.018191	1e-07	0.292171		28.5385	0.005971	1e-06	0.37278		25.1732	0.372717	1e-05	0.055308
	31.3974	0.0184735	1e-07	0.292262		28.95	0.0096865	1e-06	0.379103		25.5853	0.185572	1e-05	0.131086
	31.8089	0.0187528	1e-07	0.292354		29.3615	0.0158224	1e-06	0.384877		25.9967	0.057765	1e-05	0.342973
	32.2204	0.019033	1e-07	0.292432		29.773	0.0255283	1e-06	0.39019		26.4082	0.0286844	1e-05	0.451845
	32.6319	0.0193098	1e-07	0.292502		30.1845	0.0405786	1e-06	0.395169		26.7172	0.0750312	1e-05	0.539542
	33.0434	0.0195864	1e-07	0.292579		30.596	0.0642974	1e-06	0.399889		27.0267	0.353096	1e-05	0.566175
	33.4548	0.019855	1e-07	0.292645		30.9049	0.105389	1e-06	0.404487		27.3362	0.533576	1e-05	0.482918
	33.8663	0.0201256	1e-07	0.292717		31.2145	0.169518	1e-06	0.407902		27.6457	0.580175	1e-05	0.263655
	34.2778	0.0203925	1e-07	0.292774		31.524	0.298934	1e-06	0.410687		27.9552	0.585779	1e-05	0.140137
	34.6893	0.0206654	1e-07	0.292836		31.8335	0.379571	1e-06	0.411331		28.2648	0.569478	1e-05	0.0926705
	35.1008	0.0209325	1e-07	0.292896		32.143	0.461531	1e-06	0.386862		28.5743	0.504151	1e-05	0.0676765
	35.5123	0.0211931	1e-07	0.292953		32.4526	0.523903	1e-06	0.27597		28.8838	0.337502	1e-05	0.0552943
	35.9238	0.0214522	1e-07	0.293006		32.7621	0.516997	1e-06	0.102295		29.2959	0.161841	1e-05	0.166891
	36.3353	0.0217109	1e-07	0.29306		33.0716	0.366577	1e-06	0.0235524		29.7074	0.0509219	1e-05	0.356517
	36.7468	0.0219661	1e-07	0.293106		33.3812	0.17015	1e-06	-0.0092921		30.1188	0.027155	1e-05	0.465068
	37.1583	0.0222139	1e-07	0.293152		33.6907	0.0795244	1e-06	0.0085731		30.4277	0.0972031	1e-05	0.547977
	37.5698	0.0224634	1e-07	0.293201		34.0002	0.0432452	1e-06	0.0599548		30.7373	0.389354	1e-05	0.566956
	37.9813	0.022708	1e-07	0.293245		34.3097	0.0259928	1e-06	0.111723		31.0468	0.548551	1e-05	0.449122
	38.3927	0.0229513	1e-07	0.293284		34.7218	0.0178483	1e-06	0.151856		31.3563	0.58213	1e-05	0.235873
	38.8042	0.0231926	1e-07	0.293316		35.1333	0.012707	1e-06	0.187979		31.6659	0.584115	1e-05	0.128613
	39.2157	0.0234236	1e-07	0.293348		35.5448	0.0101651	1e-06	0.21205		31.9754	0.565215	1e-05	0.0883204
	39.6272	0.0236494	1e-07	0.293386		35.9564	0.0085746	1e-06	0.231183		32.2849	0.485068	1e-05	0.0641303
	40.0387	0.0238741	1e-07	0.293421		36.3679	0.0073839	1e-06	0.248457		32.5945	0.305715	1e-05	0.0587245
	40.4502	0.0241014	1e-07	0.29345		36.7793	0.0064073	1e-06	0.264351		33.0065	0.141608	1e-05	0.204156
	40.8617	0.0243251	1e-07	0.293483		37.1908	0.0055633	1e-06	0.279005		33.418	0.0470944	1e-05	0.370438
	41.2732	0.0245462	1e-07	0.293513		37.6023	0.0047937	1e-06	0.292586		33.8295	0.0288058	1e-05	0.477935
	41.6847	0.0247682	1e-07	0.293545		38.0138	0.004066	1e-06	0.305338		34.1385	0.137273	1e-05	0.554102
	42.0962	0.0249854	1e-07	0.29358		38.4253	0.0033702	1e-06	0.317404		34.448	0.425727	1e-05	0.562646
	42.5077	0.0252005	1e-07	0.293604		38.8368	0.0027182	1e-06	0.32881		34.7575	0.559759	1e-05	0.40734
	42.9192	0.0254087	1e-07	0.293638		39.2483	0.0021637	1e-06	0.339472		35.0671	0.583591	1e-05	0.209078
	43.3307	0.0256174	1e-07	0.293671		39.6597	0.0017979	1e-06	0.349298		35.3766	0.581151	1e-05	0.118353
	43.7422	0.0258281	1e-07	0.293704		40.0713	0.0017902	1e-06	0.358209		35.6861	0.557268	1e-05	0.0833696
	44.1537	0.0260301	1e-07	0.29374		40.4827	0.0023649	1e-06	0.366245		35.9956	0.457885	1e-05	0.0602214
	44.5652	0.0262349	1e-07	0.293776		40.8943	0.0038831	1e-06	0.373481		36.3051	0.267251	1e-05	0.0666043
	44.9767	0.0264357	1e-07	0.293807		41.3057	0.0068726	1e-06	0.380042		36.7172	0.116981	1e-05	0.24178
	45.3882	0.0266387	1e-07	0.293834		41.7172	0.012107	1e-06	0.386038		37.1287	0.0407945	1e-05	0.3848
	45.7997	0.0268334	1e-07	0.293864		42.1287	0.0207143	1e-06	0.3916		37.5402	0.0283424	1e-05	0.491382
	46.2112	0.0270299	1e-07	0.293887		42.5402	0.0344852	1e-06	0.396781		37.8492	0.186165	1e-05	0.562005
	46.6227	0.0272249	1e-07	0.293907		42.9517	0.0564582	1e-06	0.401699		38.1587	0.458029	1e-05	0.555493
	47.0341	0.0274139	1e-07	0.293929		43.2607	0.094087	1e-06	0.406471		38.4682	0.567897	1e-05	0.368618
	47.4456	0.0275996	1e-07	0.293946		43.5702	0.149763	1e-06	0.409989		38.7777	0.584686	1e-05	0.185728
	47.8571	0.0277784	1e-07	0.293968		43.8797	0.27666	1e-06	0.413101		39.0873	0.577882	1e-05	0.110511
	48.2686	0.0279591	1e-07	0.293988		44.1893	0.368284	1e-06	0.414577		39.3968	0.546722	1e-05	0.0791876
	48.6801	0.0281405	1e-07	0.29401		44.4988	0.45309	1e-06	0.395681		39.7063	0.428548	1e-05	0.0570519
	49.0916	0.0283176	1e-07	0.294028		44.8083	0.522003	1e-06	0.29185		40.0159	0.233302	1e-05	0.0817912
	49.5031	0.0284889	1e-07	0.294061		45.1178	0.523525	1e-06	0.11251		40.4279	0.0977252	1e-05	0.272998
	49.9146	0.0286678	1e-07	0.294134		45.4273	0.387574	1e-06	0.0264125		40.8394	0.0362739	1e-05	0.399805
	50.3261	0.0288531	1e-07	0.294178		45.7369	0.18434	1e-06	-0.0113645		41.2509	0.0310498	1e-05	0.503886
	50.7376	0.0290385	1e-07	0.294211		46.0464	0.0841721	1e-06	-7.53915e-05		41.5598	0.247364	1e-05	0.563516
	51.1491	0.029226	1e-07	0.294245		46.3559	0.0451393	1e-06	0.0495744		41.8694	0.483546	1e-05	0.534175
	51.5606	0.0294108	1e-07	0.294264		46.6654	0.0266469	1e-06	0.102844		42.1789	0.572536	1e-05	0.330459
	51.9721	0.0295942	1e-07	0.294284		47.0775	0.018029	1e-06	0.145098		42.4884	0.585453	1e-05	0.169421
	52.3836	0.0297692	1e-07	0.294298		47.489	0.0126525	1e-06	0.183369		42.7979	0.575718	1e-05	0.105206
	52.7951	0.0299419	1e-07	0.294303		47.9005	0.0100405	1e-06	0.208525		43.1075	0.536516	1e-05	0.0751968
	53.2066	0.0301077	1e-07	0.294318		48.312	0.0084527	1e-06	0.228036		43.417	0.402473	1e-05	0.0545741
	53.6181	0.0302777	1e-07	0.294331		48.7235	0.0072736	1e-06	0.245517		43.7265	0.208859	1e-05	0.099302
	54.0296	0.0304323	1e-07	0.294344		49.1349	0.0063174	1e-06	0.261633		44.1386	0.0878412	1e-05	0.292144
	54.4411	0.0305939	1e-07	0.294353		49.5464	0.0054831	1e-06	0.276466		44.55	0.0347088	1e-05	0.410951
	54.8526	0.0307538	1e-07	0.29436		49.9579	0.0047269	1e-06	0.290212		44.9615	0.0371237	1e-05	0.510712
	55.2641	0.0309053	1e-07	0.29437		50.3694	0.0039989	1e-06	0.303096		45.2705	0.289698	1e-05	0.563849
	55.6756	0.031056	1e-07	0.294386		50.7809	0.0032969	1e-06	0.31529		45.58	0.502588	1e-05	0.524276
	56.0871	0.0312064	1e-07	0.294389		51.1924	0.0026172	1e-06	0.326846		45.8895	0.575759	1e-05	0.307936
	56.4986	0.0313557	1e-07	0.294387		51.6039	0.0020007	1e-06	0.337706		46.199	0.585978	1e-05	0.159625
	56.9101	0.0314935	1e-07	0.294403		52.0154	0.0015311	1e-06	0.347756		46.5086	0.574221	1e-05	0.100736
	57.3216	0.0316414	1e-07	0.294436		52.4269	0.0013362	1e-06	0.356929		46.8181	0.529925	1e-05	0.0735396
	57.7331	0.0317871	1e-07	0.294469		52.8383	0.0016304	1e-06	0.36521		47.1276	0.389103	1e-05	0.054517
	58.1446	0.0319301	1e-07	0.294492		53.2498	0.0027372	1e-06	0.372688		47.4372	0.199034	1e-05	0.112084
	58.5561	0.0320793	1e-07	0.294501		53.6613	0.005136	1e-06	0.379464		47.8492	0.0816718	1e-05	0.301483
	58.9675	0.0322207	1e-07	0.294513		54.0728	0.0095461	1e-06	0.385667		48.2607	0.0338677	1e-05	0.417201
	59.379	0.0323606	1e-07	0.294521		54.4843	0.0170428	1e-06	0.391402		48.6722	0.0408031	1e-05	0.515561
	59.7905	0.0324981	1e-07	0.294539		54.8958	0.0292639	1e-06	0.396764		48.9811	0.312245	1e-05	0.564374
	60.202	0.0326403	1e-07	0.294542		55.3073	0.0489456	1e-06	0.401822		49.2906	0.511575	1e-05	0.511776
	60.6135	0.0327745	1e-07	0.294555		55.6162	0.0820455	1e-06	0.406706		49.6002	0.57704	1e-05	0.292531
	61.025	0.0329069	1e-07	0.294566		55.9257	0.1275	1e-06	0.410318		49.9097	0.585848	1e-05	0.152412
	61.4365	0.033048	1e-07	0.294573		56.2353	0.233979	1e-06	0.413766		50.2192	0.572505	1e-05	0.0980635
	61.848	0.0331763	1e-07	0.29458		56.5449	0.345342	1e-06	0.416004		50.5287	0.521717	1e-05	0.0716139
	62.2594	0.0333038	1e-07	0.294588		56.8544	0.432157	1e-06	0.406641		50.8382	0.372014	1e-05	0.0542077
	62.6709	0.0334302	1e-07	0.294596		57.1639	0.510784	1e-06	0.327713		51.1478	0.184547	1e-05	0.128322
	63.0824	0.0335578	1e-07	0.294598		57.4735	0.533237	1e-06	0.150773		51.5599	0.0737038	1e-05	0.311613
	63.4939	0.0336766	1e-07	0.294611		57.783	0.43549	1e-06	0.0385404		51.9713	0.0308953	1e-05	0.424858
	63.9054	0.0338026	1e-07	0.294606		58.0925	0.220337	1e-06	-0.0089603		52.2803	0.0423769	1e-05	0.52059
	64.3169	0.0339171	1e-07	0.294614		58.402	0.0983533	1e-06	-0.0108987		52.5898	0.226284	1e-05	0.561026
	64.7284	0.0340334	1e-07	0.294618		58.7116	0.0517195	1e-06	0.0331061		52.8993	0.47133	1e-05	0.546485
	65.1399	0.0341463	1e-07	0.294626		59.0211	0.0295134	1e-06	0.0878872		53.2089	0.570583	1e-05	0.347027
	65.5514	0.0342602	1e-07	0.29464		59.4332	0.0193347	1e-06	0.133727		53.5184	0.585122	1e-05	0.176648
	65.9629	0.0343785	1e-07	0.294641		59.8447	0.0131512	1e-06	0.175924		53.8279	0.576818	1e-05	0.107437
	66.3744	0.0344938	1e-07	0.294649		60.2562	0.0102517	1e-06	0.203172		54.1375	0.541987	1e-05	0.0774503
	66.7858	0.0345983	1e-07	0.294659		60.6677	0.0085766	1e-06	0.223432		54.447	0.417693	1e-05	0.05588
	67.1973	0.0347111	1e-07	0.294664		61.0791	0.0073694	1e-06	0.241252		54.7565	0.223149	1e-05	0.0870384
	67.6088	0.0348189	1e-07	0.294673		61.4907	0.0063977	1e-06	0.257669		55.1686	0.0953263	1e-05	0.279708
	68.0203	0.0349239	1e-07	0.294674		61.9021	0.0055629	1e-06	0.272795		55.5801	0.0361995	1e-05	0.403494
	68.4318	0.0350325	1e-07	0.294676		62.3137	0.0048042	1e-06	0.28678		55.9915	0.0333492	1e-05	0.505871
	68.8433	0.035137	1e-07	0.294686		62.7252	0.004079	1e-06	0.299862		56.3005	0.25439	1e-05	0.56287
	69.2548	0.0352377	1e-07	0.294681		63.1367	0.0033721	1e-06	0.312222		56.61	0.486042	1e-05	0.538384
	69.6663	0.0353357	1e-07	0.294694		63.5482	0.0026787	1e-06	0.323958		56.9195	0.573122	1e-05	0.329482
	70.0777	0.0354317	1e-07	0.294705		63.9597	0.0020253	1e-06	0.335022		57.2291	0.585598	1e-05	0.169103
	70.4892	0.0355331	1e-07	0.294706		64.3712	0.0014693	1e-06	0.345337		57.5386	0.575924	1e-05	0.104429
	70.9007	0.0356252	1e-07	0.294713		64.7827	0.0011358	1e-06	0.354782		57.8481	0.53771	1e-05	0.0755142
	71.3121	0.0357211	1e-07	0.294729		65.1942	0.0012102	1e-06	0.363335		58.1576	0.40633	1e-05	0.0546076
	71.7236	0.0358198	1e-07	0.294738		65.6057	0.0019548	1e-06	0.37108		58.4672	0.211189	1e-05	0.0945751
	72.1351	0.0359131	1e-07	0.294741		66.0172	0.0038214	1e-06	0.378078		58.8793	0.0833012	1e-05	0.288561
	72.5466	0.036013	1e-07	0.294749		66.4287	0.0074437	1e-06	0.38449		59.2908	0.032423	1e-05	0.408923
	72.9581	0.036106	1e-07	0.294753		66.8402	0.0137947	1e-06	0.390409		59.7023	0.0315143	1e-05	0.510144
	73.3696	0.0361992	1e-07	0.294764		67.2516	0.0243647	1e-06	0.395917		60.0112	0.263039	1e-05	0.5638
	73.7811	0.0362849	1e-07	0.294779		67.6631	0.0415098	1e-06	0.401115		60.3208	0.49448	1e-05	0.533797
	74.1926	0.0363793	1e-07	0.294787		68.0746	0.0698953	1e-06	0.406106		60.6303	0.574803	1e-05	0.318034
	74.6041	0.0364758	1e-07	0.294798		68.3836	0.124388	1e-06	0.410988		60.9398	0.585847	1e-05	0.164081
	75.0156	0.0365688	1e-07	0.294807		68.6931	0.228682	1e-06	0.414525		61.2493	0.575191	1e-05	0.102515
	75.4271	0.0366636	1e-07	0.294822		69.0026	0.343788	1e-06	0.416834		61.5589	0.533679	1e-05	0.0741492
	75.8385	0.0367574	1e-07	0.29483		69.3122	0.431373	1e-06	0.407722		61.8684	0.397213	1e-05	0.0545452
	76.25	0.0368535	1e-07	0.294839		69.6217	0.510776	1e-06	0.328295		62.178	0.204718	1e-05	0.102002
	76.6615	0.0369514	1e-07	0.29484		69.9312	0.533382	1e-06	0.149678		62.5901	0.0849036	1e-05	0.294249
	77.073	0.0370406	1e-07	0.294847		70.2408	0.43499	1e-06	0.038002		63.0015	0.0341507	1e-05	0.412463
	77.4845	0.0371336	1e-07	0.294859		70.5503	0.219671	1e-06	-0.0097886		63.4131	0.0364988	1e-05	0.513075
	77.8959	0.0372285	1e-07	0.294864		70.8598	0.0980948	1e-06	-0.0121772		63.722	0.28738	1e-05	0.56318
	78.3074	0.0373095	1e-07	0.294876		71.1693	0.051468	1e-06	0.0316217		64.0315	0.501228	1e-05	0.526731
	78.7189	0.0374006	1e-07	0.29489		71.4789	0.029348	1e-06	0.0865039		64.3411	0.575631	1e-05	0.307607
	79.1304	0.0374959	1e-07	0.294899		71.8909	0.0192118	1e-06	0.132553		64.6506	0.585854	1e-05	0.159196
	79.5419	0.0375908	1e-07	0.294907		72.3024	0.0130545	1e-06	0.17501		64.9601	0.574212	1e-05	0.100986
	79.9534	0.0376821	1e-07	0.294909		72.7139	0.0101708	1e-06	0.202416		65.2697	0.528849	1e-05	0.0726302
	80.3649	0.0377705	1e-07	0.294916		73.1254	0.0085056	1e-06	0.222745		65.5792	0.385454	1e-05	0.0528523
	80.7764	0.0378619	1e-07	0.294926		73.5369	0.0073106	1e-06	0.240592		65.8887	0.193372	1e-05	0.110313
	81.1879	0.0379462	1e-07	0.294933		73.9483	0.0063464	1e-06	0.257047		66.3008	0.0758677	1e-05	0.301076
	81.5994	0.0380298	1e-07	0.294941		74.3598	0.0055192	1e-06	0.272206		66.7123	0.0314815	1e-05	0.417372
	82.0109	0.0381176	1e-07	0.294947		74.7713	0.0047679	1e-06	0.286224		67.1238	0.0369332	1e-05	0.515731
	82.4224	0.0382028	1e-07	0.294955		75.1828	0.0040511	1e-06	0.299318		67.4328	0.29757	1e-05	0.564202
	82.8339	0.0382845	1e-07	0.294951		75.5943	0.0033443	1e-06	0.311716		67.7423	0.508524	1e-05	0.521523
	83.2454	0.0383631	1e-07	0.29495		76.0058	0.0026502	1e-06	0.323477		68.0518	0.576698	1e-05	0.298128
	83.6569	0.0384414	1e-07	0.294952		76.4173	0.0019842	1e-06	0.33459		68.3614	0.585943	1e-05	0.155132
	84.0684	0.0385212	1e-07	0.294963		76.8288	0.0014085	1e-06	0.344956		68.6709	0.573531	1e-05	0.0994393
	84.4799	0.0385995	1e-07	0.294966		77.2402	0.0010342	1e-06	0.354467		68.9805	0.525313	1e-05	0.0716172
	84.8914	0.0386791	1e-07	0.294975		77.6518	0.0010389	1e-06	0.363099		69.29	0.377931	1e-05	0.0525151
	85.3029	0.0387588	1e-07	0.29498		78.0633	0.0016884	1e-06	0.37091		69.5995	0.190122	1e-05	0.11699
	85.7144	0.0388344	1e-07	0.29498		78.4748	0.0034139	1e-06	0.377981		70.0116	0.0769079	1e-05	0.304685
	86.1258	0.0389143	1e-07	0.294992		78.8863	0.0068296	1e-06	0.384474		70.4231	0.031913	1e-05	0.41988
	86.5373	0.0389899	1e-07	0.294994		79.2977	0.0129279	1e-06	0.390452		70.732	0.0385111	1e-05	0.517938
	86.9488	0.0390685	1e-07	0.294997		79.7092	0.0231616	1e-06	0.39602		71.0416	0.193207	1e-05	0.560475
	87.3602	0.0391414	1e-07	0.295005		80.1207	0.0398638	1e-06	0.40127		71.3511	0.45651	1e-05	0.556791
	87.7717	0.0392223	1e-07	0.295006		80.5322	0.067543	1e-06	0.406299		71.6607	0.567766	1e-05	0.366893
	88.1832	0.0392989	1e-07	0.295006		80.8412	0.120007	1e-06	0.411226		71.9702	0.584622	1e-05	0.185642
	88.5947	0.0393664	1e-07	0.295017		81.1507	0.218968	1e-06	0.41484		72.2797	0.578549	1e-05	0.111273
	89.0062	0.0394395	1e-07	0.29502		81.4603	0.338964	1e-06	0.417267		72.5892	0.548685	1e-05	0.0791382
	89.4177	0.0395183	1e-07	0.295018		81.7698	0.427215	1e-06	0.409605		72.8988	0.43449	1e-05	0.0566916
	89.8291	0.039591	1e-07	0.295033		82.0794	0.508409	1e-06	0.334393		73.2083	0.239547	1e-05	0.0743197
	90.2406	0.0396612	1e-07	0.295041		82.3889	0.534191	1e-06	0.156555		73.6204	0.102713	1e-05	0.262841
	90.6521	0.0397305	1e-07	0.295053		82.6984	0.441236	1e-06	0.0400257		74.0319	0.0379493	1e-05	0.394777
	91.0636	0.0398092	1e-07	0.295059		83.0079	0.226322	1e-06	-0.0090069		74.4434	0.0292766	1e-05	0.500504
	91.475	0.0398776	1e-07	0.295063		83.3174	0.100685	1e-06	-0.0137706		74.7524	0.207383	1e-05	0.560862
	91.8865	0.0399515	1e-07	0.295075		83.627	0.0525721	1e-06	0.0288099		75.0619	0.461886	1e-05	0.554399
	92.298	0.0400252	1e-07	0.29508		83.9365	0.0297651	1e-06	0.0838145		75.3715	0.568895	1e-05	0.358959
	92.7095	0.0401002	1e-07	0.295085		84.3486	0.0193695	1e-06	0.130446		75.681	0.584763	1e-05	0.181641
	93.1209	0.0401759	1e-07	0.295079		84.7601	0.0130955	1e-06	0.173573		75.9905	0.577956	1e-05	0.110528
	93.5324	0.0402501	1e-07	0.295082		85.1716	0.0101717	1e-06	0.201351		76.3	0.546622	1e-05	0.0782702
	93.9439	0.0403221	1e-07	0.295088		85.5831	0.008499	1e-06	0.221823		76.6096	0.428316	1e-05	0.055724
	94.3554	0.0403957	1e-07	0.295086		85.9946	0.0073117	1e-06	0.239729		76.9191	0.233123	1e-05	0.0770409
	94.7669	0.0404617	1e-07	0.295092		86.4061	0.0063416	1e-06	0.256238		77.3312	0.0989613	1e-05	0.267794
	95.1783	0.0405343	1e-07	0.295098		86.8176	0.0055154	1e-06	0.27146		77.7427	0.0369228	1e-05	0.397477
	95.5898	0.0406117	1e-07	0.295092		87.229	0.004768	1e-06	0.285519		78.1542	0.0292181	1e-05	0.503036
	96.0013	0.0406804	1e-07	0.295101		87.6405	0.0040527	1e-06	0.298669		78.4631	0.216042	1e-05	0.562151
	96.4128	0.0407537	1e-07	0.295112		88.052	0.0033485	1e-06	0.311081		78.7727	0.466211	1e-05	0.553395
	96.8243	0.0408278	1e-07	0.295116		88.4635	0.0026474	1e-06	0.322883		79.0822	0.569602	1e-05	0.353886
	97.2358	0.0409018	1e-07	0.295121		88.875	0.001976	1e-06	0.334045		79.3917	0.584878	1e-05	0.179114
	97.6473	0.0409819	1e-07	0.295121		89.2865	0.0013821	1e-06	0.34447		79.7013	0.577529	1e-05	0.10945
	98.0588	0.0410532	1e-07	0.295118		89.698	0.000990205	1e-06	0.354038		80.0108	0.544844	1e-05	0.0775089
	98.4702	0.0411207	1e-07	0.295121		90.1095	0.000944108	1e-06	0.362741		80.3203	0.423506	1e-05	0.0549528
	98.8817	0.0411916	1e-07	0.295125		90.521	0.0015115	1e-06	0.370622		80.6299	0.227518	1e-05	0.0790263
	99.2932	0.0412535	1e-07	0.295122		90.9325	0.0031192	1e-06	0.377759		81.042	0.0926197	1e-05	0.27146
	99.7047	0.041316	1e-07	0.295141		91.344	0.0063758	1e-06	0.384298		81.4535	0.0344182	1e-05	0.399499
	100.116	0.0413811	1e-07	0.295158		91.7555	0.0122324	1e-06	0.390347		81.8649	0.0267152	1e-05	0.504983
	100.528	0.0414463	1e-07	0.295165		92.167	0.0221326	1e-06	0.39596		82.1739	0.209887	1e-05	0.563864
	100.939	0.0415171	1e-07	0.295157		92.5785	0.038363	1e-06	0.401244		82.4834	0.469921	1e-05	0.554321
	101.351	0.0415782	1e-07	0.295167		92.99	0.0652158	1e-06	0.406311		82.7929	0.570659	1e-05	0.349754
	101.762	0.0416464	1e-07	0.295166		93.2989	0.115454	1e-06	0.411267		83.1025	0.585036	1e-05	0.177249
	102.174	0.041709	1e-07	0.295171		93.6084	0.207827	1e-06	0.414918		83.412	0.577416	1e-05	0.108283
	102.585	0.0417722	1e-07	0.295171		93.9179	0.332774	1e-06	0.417471		83.7216	0.544094	1e-05	0.0771808
	102.997	0.0418328	1e-07	0.295183		94.2275	0.421041	1e-06	0.411616		84.0311	0.421606	1e-05	0.0548891
	103.408	0.0418987	1e-07	0.295186		94.537	0.504076	1e-06	0.343215		84.3406	0.226244	1e-05	0.0804168
	103.82	0.0419622	1e-07	0.295188		94.8465	0.53514	1e-06	0.168689		84.7527	0.0927525	1e-05	0.273102
	104.231	0.0420249	1e-07	0.295199		95.156	0.452239	1e-06	0.0438997		85.1642	0.0361983	1e-05	0.400381
	104.643	0.0420895	1e-07	0.295213		95.4655	0.237699	1e-06	-0.0073458		85.5757	0.0301246	1e-05	0.504371
	105.054	0.0421575	1e-07	0.295223		95.7751	0.1055	1e-06	-0.0158597		85.8846	0.225078	1e-05	0.561784
	105.466	0.0422248	1e-07	0.295232		96.0846	0.0547501	1e-06	0.02448		86.1942	0.471965	1e-05	0.55263
	105.877	0.0422875	1e-07	0.295246		96.3941	0.030743	1e-06	0.0795479		86.5037	0.570892	1e-05	0.346301
	106.289	0.0423586	1e-07	0.295251		96.8062	0.0198326	1e-06	0.127084		86.8133	0.584891	1e-05	0.175756
	106.7	0.0424279	1e-07	0.295254		97.2177	0.0132965	1e-06	0.171314		87.1228	0.57684	1e-05	0.107771
	107.112	0.0424932	1e-07	0.295257		97.6292	0.0102681	1e-06	0.199737		87.4323	0.542108	1e-05	0.0765259
	107.523	0.042559	1e-07	0.295259		98.0407	0.00856	1e-06	0.220448		87.7419	0.416774	1e-05	0.0542979
	107.935	0.0426221	1e-07	0.295265		98.4522	0.0073512	1e-06	0.238453		88.0514	0.221233	1e-05	0.083282
	108.346	0.0426887	1e-07	0.295268		98.8637	0.0063822	1e-06	0.255057		88.4635	0.0946702	1e-05	0.277163
	108.758	0.0427558	1e-07	0.295278		99.2752	0.0055538	1e-06	0.270352		88.875	0.0359631	1e-05	0.402796
	109.169	0.0428196	1e-07	0.295275		99.6867	0.0048031	1e-06	0.284482		89.2865	0.0314307	1e-05	0.506127
	109.581	0.0428825	1e-07	0.295275		100.098	0.0040855	1e-06	0.297686		89.5954	0.238838	1e-05	0.564637
	109.992	0.0429486	1e-07	0.295276		100.51	0.0033753	1e-06	0.310164		89.905	0.478101	1e-05	0.548124
	110.403	0.0430059	1e-07	0.295279		100.921	0.0026779	1e-06	0.322007		90.2145	0.571854	1e-05	0.33743
	110.815	0.0430665	1e-07	0.295278		101.333	0.0019983	1e-06	0.333221		90.5241	0.585137	1e-05	0.171489
	111.227	0.0431268	1e-07	0.295278		101.744	0.0013892	1e-06	0.343718		90.8336	0.576025	1e-05	0.105322
	111.638	0.0431853	1e-07	0.295285		102.156	0.000953823	1e-06	0.353381		91.1431	0.538621	1e-05	0.0762367
	112.049	0.0432498	1e-07	0.295286		102.567	0.000858102	1e-06	0.362165		91.4527	0.408946	1e-05	0.0536602
	112.461	0.0433115	1e-07	0.295284		102.979	0.0013468	1e-06	0.370122		91.7622	0.214024	1e-05	0.0883411
	112.873	0.0433714	1e-07	0.295285		103.39	0.0028288	1e-06	0.377329		92.1743	0.0873874	1e-05	0.283066
	113.284	0.0434282	1e-07	0.29529		103.802	0.0058945	1e-06	0.383936		92.5858	0.0344635	1e-05	0.406383
	113.696	0.0434923	1e-07	0.295288		104.213	0.0114754	1e-06	0.390035		92.9973	0.0320849	1e-05	0.509066
	114.107	0.0435479	1e-07	0.295288		104.625	0.0209847	1e-06	0.3957		93.3062	0.250939	1e-05	0.564833
	114.519	0.0436062	1e-07	0.295292		105.036	0.0366168	1e-06	0.40104		93.6157	0.485121	1e-05	0.545239
	114.93	0.043661	1e-07	0.295303		105.448	0.0625113	1e-06	0.406149		93.9252	0.573317	1e-05	0.327999
	115.341	0.0437237	1e-07	0.295294		105.757	0.110265	1e-06	0.411147		94.2348	0.585375	1e-05	0.167412
	115.753	0.0437814	1e-07	0.295295		106.066	0.195096	1e-06	0.414856		94.5443	0.575754	1e-05	0.10482
	116.165	0.0438319	1e-07	0.295298		106.376	0.325822	1e-06	0.417519		94.8538	0.536955	1e-05	0.0747932
	116.576	0.0438836	1e-07	0.295295		106.685	0.413725	1e-06	0.413527		95.1634	0.40432	1e-05	0.0531297
	116.987	0.0439413	1e-07	0.295288		106.995	0.498629	1e-06	0.352932		95.4729	0.20984	1e-05	0.0916457
	117.399	0.0439968	1e-07	0.295287		107.304	0.535761	1e-06	0.182982		95.885	0.0872068	1e-05	0.286779
	117.811	0.0440484	1e-07	0.295291		107.614	0.463713	1e-06	0.048582		96.2964	0.0340041	1e-05	0.408718
	118.222	0.0440947	1e-07	0.295288		107.923	0.251949	1e-06	-0.0048057		96.7079	0.032084	1e-05	0.510144
	118.633	0.0441421	1e-07	0.295291		108.233	0.111276	1e-06	-0.0175533		97.0169	0.258414	1e-05	0.565825
	119.045	0.0441972	1e-07	0.295294		108.543	0.0572648	1e-06	0.0201787		97.3264	0.487397	1e-05	0.542266
	119.457	0.0442465	1e-07	0.29529		108.852	0.0318575	1e-06	0.0751543		97.6359	0.573539	1e-05	0.324095
	119.868	0.0442959	1e-07	0.295284		109.264	0.0203374	1e-06	0.123615		97.9454	0.585364	1e-05	0.165585
	120.279	0.0443309	1e-07	0.295288		109.676	0.0134953	1e-06	0.169024		98.255	0.575176	1e-05	0.103781
	120.691	0.0443806	1e-07	0.295287		110.087	0.0103624	1e-06	0.198142		98.5645	0.534909	1e-05	0.0744729
	121.103	0.0444243	1e-07	0.295298		110.499	0.0086174	1e-06	0.219131		98.8741	0.400104	1e-05	0.0530051
	121.514	0.0444737	1e-07	0.295299		110.91	0.0073947	1e-06	0.237234		99.1836	0.207117	1e-05	0.094939
	121.925	0.0445167	1e-07	0.295304		111.322	0.0064197	1e-06	0.253914		99.5957	0.0860468	1e-05	0.289446
	122.337	0.0445655	1e-07	0.29531		111.733	0.0055874	1e-06	0.269297		100.007	0.0341648	1e-05	0.410468
	122.749	0.0446111	1e-07	0.295313		112.144	0.0048358	1e-06	0.283506		100.419	0.0336982	1e-05	0.512583
	123.16	0.0446618	1e-07	0.295321		112.556	0.0041215	1e-06	0.296763		100.728	0.266343	1e-05	0.565527
	123.572	0.0447117	1e-07	0.295331		112.968	0.0034171	1e-06	0.309283		101.037	0.490669	1e-05	0.539791
	123.983	0.0447614	1e-07	0.295336		113.379	0.0027126	1e-06	0.321185		101.347	0.574004	1e-05	0.319416
	124.394	0.0448116	1e-07	0.295337		113.79	0.0020293	1e-06	0.332457		101.656	0.585353	1e-05	0.163462
	124.806	0.0448653	1e-07	0.295342		114.202	0.0014073	1e-06	0.343016		101.966	0.574662	1e-05	0.103098
	125.217	0.0449038	1e-07	0.29535		114.614	0.000950838	1e-06	0.352741		102.275	0.532863	1e-05	0.073732
	125.629	0.0449469	1e-07	0.295361		115.025	0.000811279	1e-06	0.361595		102.585	0.395858	1e-05	0.052862
	126.04	0.0449987	1e-07	0.295361		115.436	0.0012373	1e-06	0.36962		102.894	0.203745	1e-05	0.0985509
	126.452	0.0450431	1e-07	0.295363		115.848	0.0026156	1e-06	0.376898		103.306	0.0838547	1e-05	0.292525
	126.863	0.0450901	1e-07	0.295368		116.26	0.0055285	1e-06	0.383564		103.718	0.0335402	1e-05	0.412557
	127.275	0.0451434	1e-07	0.295376		116.671	0.0108885	1e-06	0.3897		104.129	0.0341628	1e-05	0.513204
	127.686	0.045192	1e-07	0.295382		117.082	0.0200482	1e-06	0.395422		104.439	0.272882	1e-05	0.566043
	128.098	0.0452437	1e-07	0.295389		117.494	0.0351925	1e-06	0.400783		104.748	0.493693	1e-05	0.537262
	128.509	0.0452963	1e-07	0.295395		117.905	0.0602166	1e-06	0.405927		105.058	0.574492	1e-05	0.314685
	128.921	0.0453498	1e-07	0.295387		118.214	0.105811	1e-06	0.410934		105.367	0.58537	1e-05	0.161434
	129.332	0.0454005	1e-07	0.295402		118.524	0.184012	1e-06	0.414685		105.677	0.574244	1e-05	0.102223
	129.744	0.0454587	1e-07	0.295405		118.833	0.319533	1e-06	0.417455		105.986	0.531194	1e-05	0.0733245
	130.155	0.0455127	1e-07	0.29541		119.143	0.406796	1e-06	0.414928		106.296	0.392278	1e-05	0.0526348
	130.567	0.0455661	1e-07	0.295418		119.453	0.493176	1e-06	0.361446		106.605	0.19952	1e-05	0.101087
	130.978	0.045621	1e-07	0.295428		119.762	0.53588	1e-06	0.197071		107.017	0.0786665	1e-05	0.295305
	131.39	0.04567	1e-07	0.29543		120.072	0.474248	1e-06	0.0533928		107.429	0.030873	1e-05	0.414648
	131.801	0.0457217	1e-07	0.295433		120.381	0.26667	1e-06	-0.0021715		107.84	0.0310366	1e-05	0.516082
	132.213	0.0457778	1e-07	0.29543		120.691	0.117319	1e-06	-0.0188822		108.149	0.266442	1e-05	0.566876
	132.624	0.0458245	1e-07	0.29543		121	0.0598326	1e-06	0.0160682		108.459	0.496936	1e-05	0.536126
	133.036	0.0458708	1e-07	0.295424		121.31	0.0330068	1e-06	0.0708743		108.769	0.575087	1e-05	0.310483
	133.447	0.0459151	1e-07	0.295429		121.722	0.0208584	1e-06	0.120209		109.078	0.585459	1e-05	0.159727
	133.859	0.0459529	1e-07	0.295426		122.133	0.0137006	1e-06	0.166798		109.388	0.574123	1e-05	0.101752
	134.27	0.0459959	1e-07	0.295424		122.545	0.0104558	1e-06	0.1966		109.697	0.530327	1e-05	0.073207
	134.682	0.0460382	1e-07	0.295419		122.956	0.0086682	1e-06	0.217871		110.007	0.390451	1e-05	0.0524887
	135.093	0.0460751	1e-07	0.295428		123.368	0.007433	1e-06	0.236072		110.316	0.200029	1e-05	0.10265
	135.505	0.0461177	1e-07	0.295435		123.779	0.0064525	1e-06	0.252845		110.728	0.0827966	1e-05	0.295841
	135.916	0.0461595	1e-07	0.295446		124.191	0.0056197	1e-06	0.268307		111.14	0.0333603	1e-05	0.414893
	136.328	0.0462074	1e-07	0.295444		124.602	0.0048661	1e-06	0.282581		111.551	0.0353449	1e-05	0.515112
	136.739	0.0462486	1e-07	0.295459		125.014	0.0041521	1e-06	0.295895		111.86	0.276232	1e-05	0.565522
	137.151	0.0462966	1e-07	0.295465		125.425	0.003451	1e-06	0.308448		112.17	0.495325	1e-05	0.536475
	137.562	0.0463392	1e-07	0.295471		125.837	0.0027495	1e-06	0.320392		112.479	0.574692	1e-05	0.312005
	137.974	0.0463885	1e-07	0.295476		126.248	0.0020599	1e-06	0.331706		112.789	0.585214	1e-05	0.160353
	138.385	0.0464351	1e-07	0.295478		126.66	0.0014318	1e-06	0.342322		113.098	0.573777	1e-05	0.102157
	138.797	0.046486	1e-07	0.295478		127.071	0.000955274	1e-06	0.352117		113.408	0.529821	1e-05	0.073093
	139.208	0.046536	1e-07	0.295481		127.483	0.000775201	1e-06	0.361045		113.717	0.389798	1e-05	0.0526886
	139.62	0.0465863	1e-07	0.295473		127.894	0.0011448	1e-06	0.369133		114.027	0.199807	1e-05	0.103225
	140.031	0.0466254	1e-07	0.29547		128.306	0.0024313	1e-06	0.376456		114.439	0.0825472	1e-05	0.296005
	140.443	0.0466723	1e-07	0.295463		128.717	0.0051989	1e-06	0.383174		114.85	0.0335094	1e-05	0.415095
	140.854	0.0467114	1e-07	0.29546		129.129	0.0103368	1e-06	0.389367		115.262	0.0357318	1e-05	0.515896
	141.266	0.0467479	1e-07	0.295456		129.54	0.0191821	1e-06	0.395122		115.571	0.282512	1e-05	0.565611
	141.677	0.046787	1e-07	0.295459		129.952	0.0338299	1e-06	0.400532		115.88	0.49885	1e-05	0.532146
	142.089	0.0468194	1e-07	0.295453		130.363	0.0580462	1e-06	0.405684		116.19	0.574834	1e-05	0.306817
	142.5	0.0468537	1e-07	0.295448		130.672	0.101589	1e-06	0.41071		116.499	0.58512	1e-05	0.157822
	142.912	0.0468894	1e-07	0.295448		130.982	0.173653	1e-06	0.414469		116.809	0.572963	1e-05	0.10099
	143.323	0.0469235	1e-07	0.295448		131.291	0.312499	1e-06	0.417368		117.118	0.526549	1e-05	0.0723581
	143.735	0.0469563	1e-07	0.295442		131.601	0.3995	1e-06	0.416128		117.428	0.382855	1e-05	0.0523791
	144.146	0.0469861	1e-07	0.295433		131.91	0.486943	1e-06	0.36982		117.738	0.192472	1e-05	0.109103
	144.558	0.0470225	1e-07	0.295438		132.22	0.53545	1e-06	0.212325		118.15	0.0762875	1e-05	0.300778
	144.969	0.0470572	1e-07	0.29543		132.529	0.485413	1e-06	0.0589146		118.561	0.0305632	1e-05	0.418605
	145.381	0.0470798	1e-07	0.29542		132.839	0.284331	1e-06	0.000872006		118.973	0.0331247	1e-05	0.518479
	145.792	0.0471087	1e-07	0.295415		133.148	0.124706	1e-06	-0.0204991		119.282	0.28254	1e-05	0.567095
	146.204	0.0471385	1e-07	0.295411		133.458	0.0628661	1e-06	0.0109813		119.591	0.502574	1e-05	0.53095
	146.615	0.047164	1e-07	0.295411		133.767	0.0344009	1e-06	0.0653645		119.901	0.575928	1e-05	0.30135
	147.027	0.0471936	1e-07	0.295409		134.179	0.0215011	1e-06	0.11576		120.21	0.585431	1e-05	0.155813
	147.438	0.047222	1e-07	0.295407		134.591	0.0139696	1e-06	0.163848		120.52	0.572841	1e-05	0.0993922
	147.85	0.0472526	1e-07	0.295403		135.002	0.0105873	1e-06	0.19458		120.829	0.525773	1e-05	0.0718347
	148.261	0.0472783	1e-07	0.295403		135.414	0.0087552	1e-06	0.216227		121.139	0.380599	1e-05	0.0517952
	148.673	0.0473098	1e-07	0.295405		135.825	0.0075013	1e-06	0.234554		121.448	0.1911	1e-05	0.109993
	149.084	0.0473418	1e-07	0.295401		136.237	0.0065144	1e-06	0.25142		121.86	0.0786029	1e-05	0.301353
	149.496	0.0473664	1e-07	0.295407		136.648	0.0056745	1e-06	0.266971		122.272	0.0318829	1e-05	0.418916
	149.907	0.0473923	1e-07	0.295405		137.06	0.0049218	1e-06	0.281333		122.683	0.035848	1e-05	0.518656
	150.319	0.0474189	1e-07	0.295405		137.471	0.0042074	1e-06	0.294714		122.992	0.289795	1e-05	0.567862
	150.73	0.0474497	1e-07	0.2954		137.883	0.0035055	1e-06	0.307335		123.302	0.503362	1e-05	0.529432
	151.142	0.0474691	1e-07	0.295397		138.294	0.0028054	1e-06	0.319319		123.611	0.575919	1e-05	0.299561
	151.553	0.0474943	1e-07	0.295406		138.706	0.002113	1e-06	0.330705		123.921	0.585317	1e-05	0.154903
	151.965	0.0475141	1e-07	0.29541		139.117	0.0014743	1e-06	0.341387		124.23	0.57273	1e-05	0.0998466
	152.376	0.0475445	1e-07	0.295409		139.529	0.000976577	1e-06	0.35126		124.54	0.524428	1e-05	0.0713893
	152.788	0.0475728	1e-07	0.295411		139.94	0.000760661	1e-06	0.360275		124.85	0.377676	1e-05	0.0514659
	153.199	0.0475987	1e-07	0.295414		140.352	0.0010574	1e-06	0.368437		125.159	0.188235	1e-05	0.112028
	153.611	0.0476285	1e-07	0.295412		140.763	0.0022281	1e-06	0.375851		125.571	0.0792496	1e-05	0.302962
	154.022	0.0476525	1e-07	0.295414		141.175	0.0048227	1e-06	0.382625		125.983	0.0316414	1e-05	0.420199
	154.434	0.0476834	1e-07	0.295418		141.586	0.0097014	1e-06	0.38886		126.394	0.0358643	1e-05	0.519934
	154.845	0.0477128	1e-07	0.295424		141.998	0.0181409	1e-06	0.394659		126.703	0.295009	1e-05	0.570367
	155.257	0.0477388	1e-07	0.295428		142.409	0.0321683	1e-06	0.400103		127.013	0.50549	1e-05	0.527058
	155.668	0.0477648	1e-07	0.295427		142.821	0.055312	1e-06	0.40529		127.322	0.576087	1e-05	0.296484
	156.079	0.0477974	1e-07	0.295428		143.13	0.096416	1e-06	0.410349		127.632	0.585187	1e-05	0.153657
	156.491	0.0478304	1e-07	0.295435		143.439	0.161565	1e-06	0.414132		127.941	0.57213	1e-05	0.0985913
	156.903	0.0478638	1e-07	0.295439		143.749	0.301373	1e-06	0.417203		128.251	0.521764	1e-05	0.070911
	157.314	0.0478951	1e-07	0.295437		144.058	0.389653	1e-06	0.417241		128.56	0.373168	1e-05	0.0515168
	157.726	0.047929	1e-07	0.295428		144.368	0.478364	1e-06	0.379605		128.87	0.186268	1e-05	0.116231
	158.137	0.0479518	1e-07	0.29542		144.677	0.533942	1e-06	0.232671		129.282	0.0759231	1e-05	0.305363
	158.548	0.047983	1e-07	0.295412		144.987	0.497167	1e-06	0.0674488		129.693	0.0315299	1e-05	0.422097
	158.96	0.0480044	1e-07	0.295406		145.297	0.308144	1e-06	0.0057279		130.105	0.0372159	1e-05	0.520655
	159.371	0.0480239	1e-07	0.295407		145.606	0.135397	1e-06	-0.0208235		130.414	0.300991	1e-05	0.56836
	159.783	0.048044	1e-07	0.295402		145.916	0.0671311	1e-06	0.0057946		130.723	0.509058	1e-05	0.523313
	160.195	0.0480646	1e-07	0.295398		146.225	0.036387	1e-06	0.0593988		131.033	0.576631	1e-05	0.291182
	160.606	0.0480866	1e-07	0.295391		146.637	0.0224038	1e-06	0.110886		131.342	0.584988	1e-05	0.151616
	161.018	0.048102	1e-07	0.29539		147.049	0.0143375	1e-06	0.16066		131.652	0.571356	1e-05	0.0975512
	161.429	0.0481221	1e-07	0.295372		147.46	0.0107599	1e-06	0.192462		131.961	0.518798	1e-05	0.0706778
	161.84	0.0481446	1e-07	0.295355		147.872	0.0088564	1e-06	0.214566		132.271	0.367269	1e-05	0.0515173
	162.252	0.0481518	1e-07	0.295346		148.283	0.007576	1e-06	0.233048		132.58	0.182116	1e-05	0.122914
	162.663	0.0481632	1e-07	0.295338		148.695	0.0065759	1e-06	0.250024		132.993	0.0712423	1e-05	0.309173
	163.075	0.048176	1e-07	0.295327		149.106	0.0057287	1e-06	0.265686		133.404	0.0291822	1e-05	0.425222
	163.487	0.0481846	1e-07	0.295323		149.518	0.0049694	1e-06	0.280147		133.815	0.035951	1e-05	0.523627
	163.898	0.0481986	1e-07	0.29532		149.929	0.0042577	1e-06	0.293605		134.124	0.304388	1e-05	0.570585
	164.31	0.0482067	1e-07	0.29533		150.341	0.0035567	1e-06	0.306295		134.434	0.513752	1e-05	0.519039
	164.721	0.0482294	1e-07	0.295331							134.743	0.577403	1e-05	0.284253
	165.133	0.0482472	1e-07	0.295334							135.053	0.58522	1e-05	0.148975
	165.544	0.0482642	1e-07	0.295338							135.363	0.571287	1e-05	0.0972893
	165.956	0.0482822	1e-07	0.295335							135.672	0.517978	1e-05	0.0698507
	166.367	0.0483017	1e-07	0.295333							135.982	0.364791	1e-05	0.0510634
	166.778	0.0483195	1e-07	0.29532							136.291	0.179437	1e-05	0.12416
	167.19	0.0483323	1e-07	0.295316							136.703	0.0739016	1e-05	0.310299
	167.601	0.0483454	1e-07	0.295318							137.115	0.0317325	1e-05	0.42604
	168.013	0.0483612	1e-07	0.295308							137.424	0.0402338	1e-05	0.523687
	168.424	0.0483729	1e-07	0.295305							137.733	0.206188	1e-05	0.5653
	168.836	0.048383	1e-07	0.295306							138.043	0.459638	1e-05	0.560152
	169.247	0.0484	1e-07	0.295297							138.352	0.567985	1e-05	0.358295
	169.659	0.0484167	1e-07	0.295297							138.662	0.58412	1e-05	0.178857
	170.07	0.0484271	1e-07	0.295292							138.971	0.576718	1e-05	0.109677
	170.482	0.0484406	1e-07	0.295296							139.281	0.543511	1e-05	0.0776275
	170.893	0.0484592	1e-07	0.295294							139.59	0.423515	1e-05	0.0552316
	171.305	0.0484763	1e-07	0.295288							139.9	0.23011	1e-05	0.0774988
	171.716	0.0484884	1e-07	0.295295							140.312	0.0982908	1e-05	0.269567
	172.128	0.0484979	1e-07	0.295295							140.723	0.0370173	1e-05	0.400297
	172.539	0.0485167	1e-07	0.295292							141.135	0.0294938	1e-05	0.506244
	172.951	0.0485303	1e-07	0.295289							141.444	0.212781	1e-05	0.56539
	173.362	0.0485421	1e-07	0.295282							141.753	0.463051	1e-05	0.558697
	173.774	0.0485499	1e-07	0.295287							142.063	0.568778	1e-05	0.352677
	174.185	0.0485635	1e-07	0.295283							142.372	0.584211	1e-05	0.176332
	174.597	0.0485787	1e-07	0.295283							142.682	0.576277	1e-05	0.109277
	175.008	0.0485892	1e-07	0.295268							142.992	0.541844	1e-05	0.0770786
	175.42	0.0485964	1e-07	0.295262							143.301	0.419594	1e-05	0.0549548
	175.831	0.0486049	1e-07	0.295257							143.611	0.225269	1e-05	0.0796148
	176.243	0.0486072	1e-07	0.295253							144.023	0.0927398	1e-05	0.273478
	176.654	0.048615	1e-07	0.295244							144.434	0.0345107	1e-05	0.402722
	177.066	0.0486171	1e-07	0.295234							144.846	0.0271661	1e-05	0.508846
	177.477	0.0486166	1e-07	0.295243							145.155	0.207804	1e-05	0.566794
	177.889	0.0486312	1e-07	0.295236							145.464	0.467013	1e-05	0.557678
	178.3	0.0486312	1e-07	0.295233							145.774	0.569946	1e-05	0.347067
	178.712	0.0486473	1e-07	0.295227							146.083	0.584428	1e-05	0.173734
	179.123	0.0486571	1e-07	0.295231							146.393	0.576025	1e-05	0.107451
	179.535	0.0486653	1e-07	0.295225							146.702	0.540863	1e-05	0.0771257
	179.946	0.0486722	1e-07	0.295228							147.012	0.417666	1e-05	0.0549742
	180.358	0.0486776	1e-07	0.295234							147.321	0.224309	1e-05	0.0812064
	180.769	0.0486895	1e-07	0.295231							147.733	0.0964794	1e-05	0.275334
	181.181	0.0487045	1e-07	0.29524							148.145	0.0360633	1e-05	0.4038
	181.592	0.0487196	1e-07	0.295244							148.556	0.0302439	1e-05	0.509159
	182.004	0.0487284	1e-07	0.295244							148.865	0.225236	1e-05	0.566138
	182.415	0.0487377	1e-07	0.295252							149.175	0.468374	1e-05	0.555278
	182.827	0.04875	1e-07	0.295262							149.484	0.569931	1e-05	0.343966
	183.238	0.0487704	1e-07	0.295258							149.794	0.584318	1e-05	0.172202
	183.65	0.0487814	1e-07	0.295261							150.103	0.575381	1e-05	0.106968
	184.061	0.048792	1e-07	0.295266							150.413	0.538725	1e-05	0.076067
	184.473	0.0488066	1e-07	0.295266							150.723	0.412372	1e-05	0.0543974
	184.884	0.0488189	1e-07	0.295276							151.032	0.219046	1e-05	0.0845105
	185.296	0.0488338	1e-07	0.295276							151.444	0.0937088	1e-05	0.279221
	185.707	0.0488585	1e-07	0.295272							151.856	0.0359106	1e-05	0.406013
	186.119	0.0488749	1e-07	0.295278							152.267	0.0315364	1e-05	0.510288
	186.53	0.0488909	1e-07	0.295281							152.576	0.235495	1e-05	0.568218
	186.942	0.0489109	1e-07	0.295277							152.886	0.473894	1e-05	0.552756
	187.353	0.048929	1e-07	0.295277							153.195	0.57093	1e-05	0.336754
	187.765	0.0489418	1e-07	0.295269							153.505	0.583931	1e-05	0.169476
	188.176	0.0489583	1e-07	0.295272
	188.588	0.0489739	1e-07	0.295269
	188.999	0.0489886	1e-07	0.295263
	189.411	0.0489977	1e-07	0.295268
	189.822	0.0490105	1e-07	0.295262
	190.234	0.0490195	1e-07	0.295256
	190.645	0.0490278	1e-07	0.295254
	191.057	0.0490343	1e-07	0.295243
	191.468	0.0490357	1e-07	0.295238
	191.88	0.049043	1e-07	0.295233
	192.291	0.0490429	1e-07	0.295232
	192.703	0.0490447	1e-07	0.295234
	193.114	0.0490569	1e-07	0.29523
	193.526	0.0490634	1e-07	0.295227
	193.937	0.0490705	1e-07	0.295231
	194.349	0.0490754	1e-07	0.295234
	194.76	0.0490922	1e-07	0.295237
	195.172	0.0491041	1e-07	0.295233
	195.583	0.0491088	1e-07	0.295236
	195.994	0.0491181	1e-07	0.295234
	196.406	0.049127	1e-07	0.295234
	196.817	0.0491329	1e-07	0.295224
	197.229	0.0491401	1e-07	0.295217
	197.64	0.0491472	1e-07	0.295212
	198.052	0.0491482	1e-07	0.295213
	198.463	0.0491529	1e-07	0.295209
	198.875	0.0491572	1e-07	0.295196
	199.286	0.049161	1e-07	0.295194
	199.698	0.0491671	1e-07	0.295182
	200.109	0.049173	1e-07	0.295174
	200.521	0.0491689	1e-07	0.295172
	200.932	0.0491693	1e-07	0.295166
	201.344	0.0491754	1e-07	0.295156
	201.755	0.0491684	1e-07	0.295153
	202.167	0.0491671	1e-07	0.295146
	202.578	0.0491681	1e-07	0.29514
	202.989	0.0491693	1e-07	0.29513
	203.401	0.0491664	1e-07	0.295127
	203.812	0.049164	1e-07	0.295113
	204.224	0.0491524	1e-07	0.295106
	204.636	0.0491521	1e-07	0.2951
	205.047	0.0491449	1e-07	0.295103
	205.458	0.049145	1e-07	0.295092
	205.87	0.0491421	1e-07	0.295082
	206.281	0.0491361	1e-07	0.295082
	206.693	0.0491314	1e-07	0.295075
	207.104	0.0491222	1e-07	0.295074
	207.516	0.0491181	1e-07	0.295066
	207.927	0.0491119	1e-07	0.295059
	208.339	0.0491106	1e-07	0.295052
	208.75	0.0491001	1e-07	0.295048
	209.162	0.0490926	1e-07	0.29504
	209.573	0.0490899	1e-07	0.295038
	209.985	0.0490825	1e-07	0.295032
	210.396	0.0490683	1e-07	0.295027
	210.808	0.0490555	1e-07	0.29502
	211.219	0.0490465	1e-07	0.295021
	211.631	0.0490381	1e-07	0.295014
	212.042	0.0490329	1e-07	0.295021
	212.453	0.0490342	1e-07	0.295023
	212.865	0.0490333	1e-07	0.295021
	213.276	0.0490368	1e-07	0.295012
	213.688	0.0490371	1e-07	0.294998
	214.099	0.0490293	1e-07	0.294987
	214.511	0.0490194	1e-07	0.29498
	214.922	0.0490112	1e-07	0.294974
	215.334	0.0490094	1e-07	0.294971
	215.745	0.0490072	1e-07	0.294961
	216.157	0.0489998	1e-07	0.294951
	216.568	0.0489925	1e-07	0.294947
	216.98	0.0489828	1e-07	0.294951
	217.391	0.0489775	1e-07	0.294949
	217.803	0.0489729	1e-07	0.294948
	218.214	0.0489699	1e-07	0.294948
	218.625	0.0489662	1e-07	0.294949
	219.037	0.04896	1e-07	0.294963
	219.448	0.0489614	1e-07	0.294961
	219.86	0.0489678	1e-07	0.294977
	220.271	0.0489807	1e-07	0.294969
	220.683	0.0489812	1e-07	0.294973
	221.094	0.0489893	1e-07	0.294972
	221.506	0.0490024	1e-07	0.294971
	221.917	0.0490104	1e-07	0.294969
	222.329	0.0490206	1e-07	0.294969
	222.74	0.049023	1e-07	0.294961
	223.151	0.0490301	1e-07	0.294958
	223.563	0.049038	1e-07	0.29496
	223.974	0.0490528	1e-07	0.294957
	224.386	0.0490662	1e-07	0.294955
	224.797	0.0490766	1e-07	0.294947
	225.209	0.0490888	1e-07	0.29495
	225.62	0.0491056	1e-07	0.294947
	226.032	0.0491175	1e-07	0.294948
	226.443	0.0491164	1e-07	0.294946
	226.855	0.0491272	1e-07	0.294943
	227.266	0.0491412	1e-07	0.294941
	227.678	0.0491553	1e-07	0.294929
	228.089	0.0491608	1e-07	0.294925
	228.501	0.0491586	1e-07	0.294905
	228.912	0.0491586	1e-07	0.294907
	229.324	0.0491591	1e-07	0.29489
	229.735	0.0491498	1e-07	0.29489
	230.147	0.0491484	1e-07	0.294882
	230.558	0.0491431	1e-07	0.294872
	230.97	0.0491348	1e-07	0.294862
	231.381	0.0491214	1e-07	0.294855
	231.792	0.0491113	1e-07	0.294849
	232.204	0.0491082	1e-07	0.294831
	232.615	0.0490988	1e-07	0.294818
	233.027	0.0490799	1e-07	0.294814
	233.438	0.0490644	1e-07	0.294813
	233.85	0.0490513	1e-07	0.294809
	234.261	0.049044	1e-07	0.294811
	234.673	0.0490349	1e-07	0.294812
	235.084	0.0490257	1e-07	0.294813
	235.496	0.0490199	1e-07	0.294808
	235.907	0.0490171	1e-07	0.294812
	236.319	0.0490139	1e-07	0.294803
	236.73	0.0490045	1e-07	0.294795
	237.142	0.0490015	1e-07	0.294795
	237.553	0.0489926	1e-07	0.294783
	237.965	0.048978	1e-07	0.294779
	238.376	0.0489604	1e-07	0.294772
	238.788	0.0489534	1e-07	0.294768
	239.199	0.0489378	1e-07	0.294757
	239.611	0.0489173	1e-07	0.294756
	240.022	0.0489055	1e-07	0.294747
	240.434	0.0488906	1e-07	0.294741
	240.845	0.0488795	1e-07	0.294738
	241.257	0.0488652	1e-07	0.294739
	241.668	0.048856	1e-07	0.294731
	242.079	0.0488424	1e-07	0.294728
	242.491	0.0488279	1e-07	0.294721
	242.903	0.0488114	1e-07	0.294724
	243.314	0.0487983	1e-07	0.294718
	243.725	0.048781	1e-07	0.294706
	244.137	0.0487612	1e-07	0.294708
	244.548	0.0487458	1e-07	0.294702
	244.96	0.048735	1e-07	0.294694
	245.371	0.0487118	1e-07	0.294695
	245.783	0.0486939	1e-07	0.294688
	246.194	0.0486791	1e-07	0.294685
	246.606	0.0486576	1e-07	0.294691
	247.017	0.0486501	1e-07	0.294698
	247.429	0.0486439	1e-07	0.294707
	247.84	0.0486379	1e-07	0.294708
	248.251	0.048631	1e-07	0.294714
	248.663	0.0486253	1e-07	0.294722
	249.075	0.0486222	1e-07	0.294728
	249.486	0.0486165	1e-07	0.294722
	249.897	0.048619	1e-07	0.294735
	250.309	0.048624	1e-07	0.294739
	250.72	0.0486193	1e-07	0.294735
	251.132	0.0486192	1e-07	0.29473
	251.543	0.048615	1e-07	0.294729
	251.955	0.0486127	1e-07	0.294733
	252.366	0.0486092	1e-07	0.294725
	252.778	0.0486037	1e-07	0.294728
	253.189	0.0485967	1e-07	0.294732
	253.601	0.0485955	1e-07	0.294728
	254.012	0.048584	1e-07	0.294745
	254.424	0.0485862	1e-07	0.294748
	254.835	0.0485902	1e-07	0.294751
	255.247	0.048589	1e-07	0.294764
	255.658	0.0485932	1e-07	0.294763
	256.07	0.0485951	1e-07	0.294765
	256.481	0.0485955	1e-07	0.29477
	256.892	0.0485986	1e-07	0.294779
	257.304	0.0486079	1e-07	0.294778
	257.715	0.048616	1e-07	0.294775
	258.127	0.0486265	1e-07	0.294776
	258.538	0.0486291	1e-07	0.294771
	258.95	0.048628	1e-07	0.294766
	259.361	0.0486327	1e-07	0.294758
	259.773	0.0486316	1e-07	0.294755
	260.184	0.0486287	1e-07	0.294761
	260.596	0.0486276	1e-07	0.294752
	261.007	0.0486251	1e-07	0.294759
	261.419	0.0486264	1e-07	0.294757
	261.83	0.0486306	1e-07	0.294753
	262.241	0.0486321	1e-07	0.294749
	262.653	0.0486322	1e-07	0.294746
	263.065	0.0486316	1e-07	0.294736
	263.476	0.0486337	1e-07	0.29473
	263.887	0.0486226	1e-07	0.294731
	264.299	0.0486167	1e-07	0.294729
	264.71	0.0486165	1e-07	0.294714
	265.122	0.0486112	1e-07	0.294718
	265.533	0.0486112	1e-07	0.294708
	265.945	0.0485982	1e-07	0.294697
	266.356	0.0485934	1e-07	0.294697
	266.768	0.0485842	1e-07	0.294687
	267.179	0.0485724	1e-07	0.294683
	267.591	0.0485675	1e-07	0.294673
	268.002	0.0485499	1e-07	0.294667
	268.414	0.0485381	1e-07	0.294659
	268.825	0.0485244	1e-07	0.29465
	269.237	0.0485146	1e-07	0.294641
	269.648	0.0484947	1e-07	0.294646
	270.06	0.048481	1e-07	0.294634
	270.471	0.0484659	1e-07	0.294635
	270.882	0.0484562	1e-07	0.294628
	271.294	0.0484386	1e-07	0.294627
	271.705	0.0484268	1e-07	0.294626
	272.117	0.0484142	1e-07	0.294626
	272.529	0.0484022	1e-07	0.294633
	272.94	0.0483889	1e-07	0.294634
	273.351	0.0483755	1e-07	0.294634
	273.763	0.0483653	1e-07	0.29464
	274.174	0.0483572	1e-07	0.294649
	274.586	0.0483506	1e-07	0.294656
	274.997	0.0483483	1e-07	0.294663
	275.409	0.0483506	1e-07	0.294666
	275.82	0.0483514	1e-07	0.294663
	276.232	0.048352	1e-07	0.294656
	276.643	0.0483523	1e-07	0.294666
	277.055	0.0483615	1e-07	0.294661
	277.466	0.048357	1e-07	0.294666
	277.878	0.0483613	1e-07	0.294665
	278.289	0.0483675	1e-07	0.294658
	278.701	0.0483621	1e-07	0.294652
	279.112	0.048356	1e-07	0.294646
	279.524	0.0483532	1e-07	0.294629
	279.935	0.0483447	1e-07	0.294625
	280.347	0.0483385	1e-07	0.294613
	280.758	0.0483325	1e-07	0.294601
	281.17	0.0483248	1e-07	0.294594
	281.581	0.0483185	1e-07	0.294588
	281.993	0.048309	1e-07	0.294582
	282.404	0.048305	1e-07	0.294578
	282.815	0.0482977	1e-07	0.294576
	283.227	0.0482937	1e-07	0.294568
	283.639	0.0482879	1e-07	0.294559
	284.05	0.0482758	1e-07	0.294553
	284.461	0.048272	1e-07	0.294551
	284.873	0.0482651	1e-07	0.294539
	285.284	0.0482568	1e-07	0.294517
	285.696	0.048242	1e-07	0.294503
	286.107	0.0482186	1e-07	0.29449
	286.519	0.0482028	1e-07	0.294486
	286.93	0.0481823	1e-07	0.294492
	287.342	0.0481771	1e-07	0.294502
	287.753	0.0481745	1e-07	0.294502
	288.165	0.0481634	1e-07	0.294505
	288.576	0.0481641	1e-07	0.294505
	288.988	0.0481607	1e-07	0.294512
	289.399	0.0481571	1e-07	0.294529
	289.811	0.0481633	1e-07	0.294525
	290.222	0.048156	1e-07	0.294534
	290.634	0.0481598	1e-07	0.294536
	291.045	0.0481637	1e-07	0.294544
	291.457	0.0481777	1e-07	0.294553
	291.868	0.048183	1e-07	0.294551
	292.28	0.048188	1e-07	0.294566
	292.691	0.0482052	1e-07	0.294567
	293.103	0.0482195	1e-07	0.294572
	293.514	0.048226	1e-07	0.294578
	293.925	0.0482397	1e-07	0.294584
	294.337	0.0482532	1e-07	0.294582
	294.748	0.048262	1e-07	0.294581
	295.16	0.0482694	1e-07	0.294581
	295.571	0.0482827	1e-07	0.294576
	295.983	0.0482877	1e-07	0.294574
	296.394	0.0482886	1e-07	0.294567
	296.806	0.048295	1e-07	0.294559
	297.217	0.0482985	1e-07	0.294556
	297.629	0.0482985	1e-07	0.294543
	298.04	0.0482957	1e-07	0.294546
	298.452	0.048299	1e-07	0.294538
	298.863	0.0483066	1e-07	0.294525
	299.275	0.0483077	1e-07	0.294523
	299.686	0.0483071	1e-07	0.294518
	300.098	0.0483115	1e-07	0.294515
	300.509	0.0483108	1e-07	0.294506
	300.921	0.0483101	1e-07	0.294492
	301.332	0.0483067	1e-07	0.294496
	301.744	0.0483012	1e-07	0.294487
	302.155	0.0482955	1e-07	0.294478
	302.567	0.0482871	1e-07	0.294472
	302.978	0.0482798	1e-07	0.294461
	303.39	0.0482712	1e-07	0.294451
	303.801	0.0482716	1e-07	0.294453
	304.213	0.0482674	1e-07	0.294443
	304.624	0.0482633	1e-07	0.294444
	305.036	0.0482564	1e-07	0.294435
	305.447	0.048251	1e-07	0.294424
	305.858	0.0482376	1e-07	0.294417
	306.27	0.0482308	1e-07	0.294411
	306.682	0.0482131	1e-07	0.294397
	307.093	0.0481992	1e-07	0.294399
	307.505	0.0481878	1e-07	0.294393
	307.916	0.0481723	1e-07	0.294393
	308.327	0.0481677	1e-07	0.294395
	308.739	0.0481556	1e-07	0.294382
	309.15	0.0481411	1e-07	0.294383
	309.562	0.0481342	1e-07	0.294375
	309.973	0.0481194	1e-07	0.294372
	310.385	0.0481051	1e-07	0.294369
	310.796	0.0480932	1e-07	0.294361
	311.208	0.0480788	1e-07	0.294368
	311.619	0.0480745	1e-07	0.294363
	312.031	0.048061	1e-07	0.294354
	312.442	0.048045	1e-07	0.294346
	312.854	0.0480294	1e-07	0.294339
	313.265	0.0480129	1e-07	0.294336
	313.677	0.0479905	1e-07	0.294332
	314.088	0.0479727	1e-07	0.294334
	314.5	0.0479596	1e-07	0.294335
	314.911	0.0479407	1e-07	0.294328
	315.323	0.0479262	1e-07	0.294323
	315.734	0.047906	1e-07	0.29432
	316.146	0.0478899	1e-07	0.294321
	316.557	0.0478769	1e-07	0.294314
	316.969	0.0478584	1e-07	0.294311
	317.38	0.0478421	1e-07	0.294314
	317.791	0.0478264	1e-07	0.294312
	318.203	0.0478097	1e-07	0.294305
	318.615	0.0477877	1e-07	0.294301
	319.026	0.0477689	1e-07	0.294301
	319.438	0.047754	1e-07	0.294303
	319.849	0.0477421	1e-07	0.294304
	320.26	0.0477274	1e-07	0.294297
	320.672	0.0477174	1e-07	0.294298
	321.083	0.0476984	1e-07	0.294302
	321.495	0.0476792	1e-07	0.294308
	321.906	0.0476721	1e-07	0.294306
	322.318	0.0476636	1e-07	0.294315
	322.729	0.0476568	1e-07	0.294313
	323.141	0.0476498	1e-07	0.294314
	323.552	0.0476414	1e-07	0.294308
	323.964	0.0476306	1e-07	0.294312
	324.375	0.0476186	1e-07	0.294305
	324.787	0.047611	1e-07	0.294305
	325.198	0.0475965	1e-07	0.294301
	325.61	0.0475875	1e-07	0.294304
	326.021	0.0475804	1e-07	0.2943
	326.433	0.0475728	1e-07	0.294296
	326.844	0.0475662	1e-07	0.294301
	327.256	0.0475568	1e-07	0.294299
	327.667	0.0475536	1e-07	0.294297
	328.079	0.0475457	1e-07	0.294289
	328.49	0.0475386	1e-07	0.294294
	328.902	0.0475351	1e-07	0.294288
	329.313	0.0475239	1e-07	0.294278
	329.725	0.0475198	1e-07	0.29428
	330.136	0.0475114	1e-07	0.294269
	330.548	0.047502	1e-07	0.294262
	330.959	0.0474928	1e-07	0.294258
	331.371	0.0474721	1e-07	0.294254
	331.782	0.0474567	1e-07	0.294249
	332.194	0.0474392	1e-07	0.294251
	332.605	0.0474251	1e-07	0.294245
	333.017	0.0474138	1e-07	0.294245
	333.428	0.0474193	1e-07	0.294233
	333.84	0.0474052	1e-07	0.294225
	334.251	0.0473923	1e-07	0.294224
	334.663	0.0473787	1e-07	0.294224
	335.074	0.0473632	1e-07	0.294213
	335.486	0.0473515	1e-07	0.294204
	335.897	0.0473354	1e-07	0.294193
	336.309	0.0473245	1e-07	0.294186
	336.72	0.0473087	1e-07	0.294184
	337.132	0.047292	1e-07	0.294178
	337.543	0.0472771	1e-07	0.294169
	337.955	0.0472559	1e-07	0.294164
	338.366	0.0472306	1e-07	0.294166
	338.778	0.047216	1e-07	0.294172
	339.189	0.0472062	1e-07	0.294178
	339.601	0.0471933	1e-07	0.29418
	340.012	0.0471803	1e-07	0.294188
	340.424	0.047173	1e-07	0.294187
	340.835	0.0471594	1e-07	0.294196
	341.247	0.0471558	1e-07	0.294195
	341.658	0.0471501	1e-07	0.29419
	342.07	0.0471424	1e-07	0.294192
	342.481	0.0471343	1e-07	0.294188
	342.893	0.0471286	1e-07	0.294187
	343.304	0.0471237	1e-07	0.294181
	343.716	0.0471138	1e-07	0.294183
	344.127	0.0471087	1e-07	0.294183
	344.539	0.0471031	1e-07	0.294184
	344.95	0.0470982	1e-07	0.294183
	345.362	0.0470928	1e-07	0.294178
	345.773	0.0470905	1e-07	0.294176
	346.185	0.0470815	1e-07	0.29417
	346.596	0.0470761	1e-07	0.294176
	347.008	0.0470669	1e-07	0.294166
	347.419	0.0470648	1e-07	0.294156
	347.831	0.0470501	1e-07	0.294158
	348.242	0.0470413	1e-07	0.294154
	348.654	0.0470233	1e-07	0.294149
	349.065	0.0470171	1e-07	0.29415
	349.477	0.0470063	1e-07	0.294135
	349.888	0.0469939	1e-07	0.294131
	350.3	0.0469804	1e-07	0.294129
	350.711	0.0469687	1e-07	0.294133
	351.123	0.0469626	1e-07	0.294129
	351.534	0.0469541	1e-07	0.294122
	351.946	0.0469423	1e-07	0.294127
	352.358	0.0469338	1e-07	0.29412
	352.769	0.0469284	1e-07	0.294118
	353.18	0.0469131	1e-07	0.294115
	353.592	0.0469044	1e-07	0.294114
	354.003	0.0469015	1e-07	0.294115
	354.415	0.0468909	1e-07	0.29411
	354.827	0.0468795	1e-07	0.29411
	355.238	0.0468702	1e-07	0.294108
	355.65	0.0468572	1e-07	0.294113
	356.061	0.0468469	1e-07	0.294118
	356.473	0.0468433	1e-07	0.294119
	356.884	0.0468383	1e-07	0.294119
	357.296	0.046834	1e-07	0.294122
	357.707	0.0468269	1e-07	0.294131
	358.119	0.0468207	1e-07	0.294122
	358.53	0.0468171	1e-07	0.294108
	358.942	0.0467975	1e-07	0.294102
	359.353	0.0467877	1e-07	0.294093
	359.764	0.0467792	1e-07	0.294084
	360.176	0.0467684	1e-07	0.29409
	360.587	0.0467561	1e-07	0.294083
	360.999	0.0467467	1e-07	0.29408
	361.411	0.046734	1e-07	0.294063
	361.822	0.0467209	1e-07	0.294052
	362.233	0.0467025	1e-07	0.29405
	362.645	0.0466796	1e-07	0.294041
	363.057	0.04666	1e-07	0.294043
	363.468	0.0466413	1e-07	0.294038
	363.879	0.0466234	1e-07	0.294033
	364.291	0.0466058	1e-07	0.294026
	364.702	0.0465926	1e-07	0.294021
	365.114	0.0465755	1e-07	0.294018
	365.526	0.0465514	1e-07	0.294011
	365.937	0.0465327	1e-07	0.294019
	366.348	0.046518	1e-07	0.294026
	366.76	0.0465028	1e-07	0.294024
	367.171	0.0464934	1e-07	0.294021
	367.583	0.0464849	1e-07	0.294037
	367.994	0.0464848	1e-07	0.294025
	368.406	0.0464764	1e-07	0.294032
	368.817	0.0464787	1e-07	0.29402
	369.229	0.0464739	1e-07	0.294012
	369.64	0.0464628	1e-07	0.294002
	370.052	0.0464496	1e-07	0.293992
	370.463	0.0464355	1e-07	0.293975

## Sheet: Figure 3b
Axis	x	y	y
Name	Time	Drain current	Gate voltage (V)
Unit	s	A	V
	0.146684	-7.2471e-09	0
	0.291933	-7.4569e-09	0
	0.437188	-6.8694e-09	0
	0.58239	-6.7435e-09	0
	0.727597	-6.7855e-09	0
	0.872813	-6.8694e-09	0
	1.0181	-6.7016e-09	0
	1.1633	-6.7435e-09	0
	1.3085	-6.7016e-09	0
	1.4537	-6.198e-09	0
	1.5989	-6.5337e-09	0
	1.7442	-5.9043e-09	0
	1.8894	-6.3659e-09	0
	2.0346	-6.5337e-09	0
	2.1798	-6.1561e-09	0
	2.325	-6.5757e-09	0
	2.4703	-6.3239e-09	0
	2.6155	-6.7435e-09	0
	2.7607	-6.9953e-09	0
	2.9059	-6.4498e-09	0
	3.0512	-6.9114e-09	0
	3.1964	-7.2471e-09	0
	3.3416	-6.6176e-09	0
	3.4868	-6.4498e-09	0
	3.632	-6.5337e-09	0
	3.7773	-6.5337e-09	0
	3.9225	-6.4918e-09	0
	4.0677	-6.4498e-09	0
	4.2129	-6.7016e-09	0
	4.3581	-7.1632e-09	0
	4.5034	-6.6596e-09	0
	4.6486	-6.2819e-09	0
	4.7938	-6.6596e-09	0
	4.939	-6.24e-09	0
	5.0843	-6.3239e-09	0
	5.2295	-6.3239e-09	0
	5.3747	-6.3659e-09	0
	5.5199	-6.3659e-09	0
	5.6651	-6.4918e-09	0
	5.8104	-6.4078e-09	0
	5.9556	-6.3239e-09	0
	6.1008	-6.2819e-09	0
	6.246	-6.2819e-09	0
	6.3912	-6.198e-09	0
	6.5365	-6.4078e-09	0
	6.6817	-6.4078e-09	0
	6.8269	-6.6596e-09	0
	6.9721	-6.5337e-09	0
	7.1174	-6.8275e-09	0
	7.2626	-6.2819e-09	0
	7.4078	-6.24e-09	0
	7.553	-5.9882e-09	0
	7.6982	-6.3659e-09	0
	7.8435	-6.6596e-09	0
	7.9887	-6.198e-09	0
	8.1339	-6.5337e-09	0
	8.2791	-6.0721e-09	0
	8.4244	-6.0302e-09	0
	8.5696	-6.0302e-09	0
	8.7148	-6.7435e-09	0
	8.86	-6.3239e-09	0
	9.0052	-6.4498e-09	0
	9.1505	-6.3659e-09	0
	9.2957	-6.1141e-09	0
	9.4409	-6.0721e-09	0
	9.5861	-5.9882e-09	0
	9.7313	-6.198e-09	0
	9.8765	-6.1561e-09	0
	10.0218	-6.2819e-09	0
	10.167	-5.7364e-09	0
	10.3122	-6.1141e-09	0
	10.4574	-6.5757e-09	0
	10.6027	-6.3239e-09	0
	10.7479	-6.2819e-09	0
	10.8931	-6.8275e-09	0
	11.0383	-6.4498e-09	0
	11.1835	-6.3239e-09	0
	11.3288	-6.6596e-09	0
	11.474	-6.2819e-09	0
	11.6192	-6.1561e-09	0
	11.7644	-6.0721e-09	0
	11.9096	-6.6176e-09	0
	12.0559	-6.198e-09	0
	12.2022	-6.6596e-09	0
	12.3485	-6.4918e-09	0
	12.4947	-6.0721e-09	0
	12.641	-5.9882e-09	0
	12.7873	-6.1561e-09	0
	12.9336	-6.1561e-09	0
	13.0799	-6.6176e-09	0
	13.2262	-6.8275e-09	0
	13.3725	-6.5337e-09	0
	13.5188	-6.4918e-09	0
	13.665	-6.5757e-09	0
	13.8113	-6.8275e-09	0
	13.9576	-6.8694e-09	0
	14.1039	-6.5757e-09	0
	14.2502	-6.7435e-09	0
	14.3965	-6.4498e-09	0
	14.5418	1.55806e-08	-0.6
	14.6869	1.08808e-08	-0.6
	14.8321	9.8737e-09	-0.6
	14.9774	8.9924e-09	-0.6
	15.1226	9.454e-09	-0.6
	15.2678	9.3281e-09	-0.6
	15.413	1.02513e-08	-0.6
	15.5582	1.07549e-08	-0.6
	15.7034	1.09647e-08	-0.6
	15.8486	1.10067e-08	-0.6
	15.9938	1.14263e-08	-0.6
	16.139	1.0587e-08	-0.6
	16.2842	9.8737e-09	-0.6
	16.4295	9.0764e-09	-0.6
	16.5747	7.6916e-09	-0.6
	16.7198	5.8033e-09	-0.6
	16.8651	4.2507e-09	-0.6
	17.0103	1.7749e-09	-0.6
	17.1556	9.63745e-11	-0.6
	17.3008	-2.3794e-09	-0.6
	17.446	-4.5615e-09	-0.6
	17.5912	-8.3381e-09	-0.6
	17.7364	-1.1863e-08	-0.6
	17.8816	-1.55557e-08	-0.6
	18.0268	-2.04233e-08	-0.6
	18.172	-2.5291e-08	-0.6
	18.3173	-3.01587e-08	-0.6
	18.4625	-3.62852e-08	-0.6
	18.6077	-4.22439e-08	-0.6
	18.7529	-4.95032e-08	-0.6
	18.8982	-5.80633e-08	-0.6
	19.0434	-6.69171e-08	-0.6
	19.1886	-7.55191e-08	-0.6
	19.3338	-8.5338e-08	-0.6
	19.479	-9.7213e-08	-0.6
	19.6243	-1.07661e-07	-0.6
	19.7695	-1.21173e-07	-0.6
	19.9147	-1.34852e-07	-0.6
	20.0599	-1.49203e-07	-0.6
	20.2051	-1.64812e-07	-0.6
	20.3504	-1.80002e-07	-0.6
	20.4956	-1.97164e-07	-0.6
	20.6408	-2.1483e-07	-0.6
	20.786	-2.34216e-07	-0.6
	20.9313	-2.52973e-07	-0.6
	21.0765	-2.71436e-07	-0.6
	21.2218	-2.91115e-07	-0.6
	21.367	-3.12977e-07	-0.6
	21.5122	-3.33832e-07	-0.6
	21.6574	-3.55652e-07	-0.6
	21.8027	-3.77975e-07	-0.6
	21.9479	-4.01935e-07	-0.6
	22.0931	-4.25685e-07	-0.6
	22.2383	-4.50316e-07	-0.6
	22.3836	-4.75493e-07	-0.6
	22.5289	-5.04068e-07	-0.6
	22.6741	-5.35539e-07	-0.6
	22.8193	-5.67136e-07	-0.6
	22.9645	-5.98481e-07	-0.6
	23.1098	-6.34819e-07	-0.6
	23.255	-6.69143e-07	-0.6
	23.4002	-7.06992e-07	-0.6
	23.5455	-7.43792e-07	-0.6
	23.6907	-7.83571e-07	-0.6
	23.8359	-8.25868e-07	-0.6
	23.9812	-8.70473e-07	-0.6
	24.1264	-9.15203e-07	-0.6
	24.2716	-9.64591e-07	-0.6
	24.4168	-1.0134e-06	-0.6
	24.5621	-1.066e-06	-0.6
	24.7073	-1.1186e-06	-0.6
	24.8526	-1.1791e-06	-0.6
	24.9978	-1.2383e-06	-0.6
	25.143	-1.3007e-06	-0.6
	25.2882	-1.3623e-06	-0.6
	25.4335	-1.4252e-06	-0.6
	25.5787	-1.492e-06	-0.6
	25.7239	-1.5616e-06	-0.6
	25.8691	-1.6318e-06	-0.6
	26.0143	-1.697e-06	-0.6
	26.1596	-1.7747e-06	-0.6
	26.3048	-1.8484e-06	-0.6
	26.45	-1.9271e-06	-0.6
	26.5953	-2.0046e-06	-0.6
	26.7405	-2.0789e-06	-0.6
	26.8858	-2.1568e-06	-0.6
	27.031	-2.2333e-06	-0.6
	27.1762	-2.3056e-06	-0.6
	27.3214	-2.388e-06	-0.6
	27.4667	-2.4691e-06	-0.6
	27.6119	-2.5498e-06	-0.6
	27.7572	-2.6363e-06	-0.6
	27.9024	-2.7181e-06	-0.6
	28.0476	-2.8024e-06	-0.6
	28.1929	-2.8838e-06	-0.6
	28.3382	-2.9735e-06	-0.6
	28.4834	-3.0634e-06	-0.6
	28.6286	-3.1488e-06	-0.6
	28.7738	-3.2435e-06	-0.6
	28.9191	-3.3294e-06	-0.6
	29.0643	-3.425e-06	-0.6
	29.2095	-3.5134e-06	-0.6
	29.3548	-3.604e-06	-0.6
	29.5	-3.6971e-06	-0.6
	29.6452	-3.7878e-06	-0.6
	29.7905	-3.8758e-06	-0.6
	29.9357	-3.9674e-06	-0.6
	30.0809	-4.0585e-06	-0.6
	30.2261	-4.1601e-06	-0.6
	30.3714	-4.2588e-06	-0.6
	30.5167	-4.3527e-06	-0.6
	30.6619	-4.4538e-06	-0.6
	30.8071	-4.547e-06	-0.6
	30.9523	-4.6433e-06	-0.6
	31.0976	-4.7467e-06	-0.6
	31.2429	-4.8431e-06	-0.6
	31.3881	-4.9428e-06	-0.6
	31.5333	-5.0446e-06	-0.6
	31.6785	-5.1426e-06	-0.6
	31.8237	-5.2532e-06	-0.6
	31.969	-5.3482e-06	-0.6
	32.1142	-5.451e-06	-0.6
	32.2594	-5.5566e-06	-0.6
	32.4046	-5.6568e-06	-0.6
	32.5499	-5.7649e-06	-0.6
	32.6951	-5.8671e-06	-0.6
	32.8403	-5.9645e-06	-0.6
	32.9855	-6.0563e-06	-0.6
	33.1308	-6.1502e-06	-0.6
	33.2761	-6.2599e-06	-0.6
	33.4213	-6.3571e-06	-0.6
	33.5665	-6.4662e-06	-0.6
	33.7117	-6.5605e-06	-0.6
	33.8569	-6.6647e-06	-0.6
	34.0022	-6.7781e-06	-0.6
	34.1474	-6.8871e-06	-0.6
	34.2926	-6.9866e-06	-0.6
	34.4378	-7.0957e-06	-0.6
	34.583	-7.1975e-06	-0.6
	34.7283	-7.3079e-06	-0.6
	34.8735	-7.4209e-06	-0.6
	35.0187	-7.5212e-06	-0.6
	35.164	-7.6308e-06	-0.6
	35.3092	-7.7463e-06	-0.6
	35.4545	-7.8426e-06	-0.6
	35.5997	-7.9492e-06	-0.6
	35.7449	-8.06e-06	-0.6
	35.8902	-8.1597e-06	-0.6
	36.0354	-8.2638e-06	-0.6
	36.1807	-8.3688e-06	-0.6
	36.3259	-8.4697e-06	-0.6
	36.4712	-8.5804e-06	-0.6
	36.6164	-8.6898e-06	-0.6
	36.7616	-8.787e-06	-0.6
	36.9069	-8.8962e-06	-0.6
	37.0521	-9.0007e-06	-0.6
	37.1973	-9.0913e-06	-0.6
	37.3425	-9.1985e-06	-0.6
	37.4878	-9.3005e-06	-0.6
	37.633	-9.4103e-06	-0.6
	37.7783	-9.5198e-06	-0.6
	37.9235	-9.6322e-06	-0.6
	38.0687	-9.7331e-06	-0.6
	38.2139	-9.8322e-06	-0.6
	38.3592	-9.9381e-06	-0.6
	38.5044	-1.00424e-05	-0.6
	38.6496	-1.01568e-05	-0.6
	38.7948	-1.02523e-05	-0.6
	38.9401	-1.0358e-05	-0.6
	39.0854	-1.04662e-05	-0.6
	39.2306	-1.05673e-05	-0.6
	39.3758	-1.06822e-05	-0.6
	39.521	-1.07937e-05	-0.6
	39.6663	-1.09042e-05	-0.6
	39.8115	-1.10051e-05	-0.6
	39.9568	-1.11014e-05	-0.6
	40.102	-1.11996e-05	-0.6
	40.2472	-1.12922e-05	-0.6
	40.3924	-1.14013e-05	-0.6
	40.5377	-1.15009e-05	-0.6
	40.6829	-1.16018e-05	-0.6
	40.8281	-1.1712e-05	-0.6
	40.9733	-1.18081e-05	-0.6
	41.1185	-1.19119e-05	-0.6
	41.2637	-1.20123e-05	-0.6
	41.409	-1.21059e-05	-0.6
	41.5541	-1.21986e-05	-0.6
	41.6994	-1.23033e-05	-0.6
	41.8446	-1.24038e-05	-0.6
	41.9899	-1.25021e-05	-0.6
	42.1351	-1.26128e-05	-0.6
	42.2803	-1.27304e-05	-0.6
	42.4255	-1.28198e-05	-0.6
	42.5708	-1.29208e-05	-0.6
	42.716	-1.30309e-05	-0.6
	42.8612	-1.31342e-05	-0.6
	43.0065	-1.32414e-05	-0.6
	43.1517	-1.33385e-05	-0.6
	43.2969	-1.34406e-05	-0.6
	43.4422	-1.3547e-05	-0.6
	43.5874	-1.36525e-05	-0.6
	43.7326	-1.3744e-05	-0.6
	43.8779	-1.38333e-05	-0.6
	44.0231	-1.39359e-05	-0.6
	44.1684	-1.40338e-05	-0.6
	44.3136	-1.41386e-05	-0.6
	44.4588	-1.42252e-05	-0.6
	44.6041	-1.43256e-05	-0.6
	44.7493	-1.4423e-05	-0.6
	44.8946	-1.45179e-05	-0.6
	45.0398	-1.4619e-05	-0.6
	45.185	-1.47257e-05	-0.6
	45.3303	-1.4815e-05	-0.6
	45.4756	-1.49288e-05	-0.6
	45.6208	-1.50257e-05	-0.6
	45.7661	-1.51167e-05	-0.6
	45.9113	-1.52074e-05	-0.6
	46.0565	-1.52988e-05	-0.6
	46.2018	-1.54124e-05	-0.6
	46.347	-1.55122e-05	-0.6
	46.4922	-1.5604e-05	-0.6
	46.6374	-1.56971e-05	-0.6
	46.7827	-1.57849e-05	-0.6
	46.9279	-1.58806e-05	-0.6
	47.0732	-1.59778e-05	-0.6
	47.2184	-1.60805e-05	-0.6
	47.3636	-1.61764e-05	-0.6
	47.5088	-1.62599e-05	-0.6
	47.6541	-1.63556e-05	-0.6
	47.7994	-1.64426e-05	-0.6
	47.9446	-1.65435e-05	-0.6
	48.0898	-1.66382e-05	-0.6
	48.235	-1.67275e-05	-0.6
	48.3803	-1.68324e-05	-0.6
	48.5256	-1.69259e-05	-0.6
	48.6708	-1.70139e-05	-0.6
	48.816	-1.7112e-05	-0.6
	48.9612	-1.7207e-05	-0.6
	49.1065	-1.73035e-05	-0.6
	49.2517	-1.73937e-05	-0.6
	49.397	-1.7494e-05	-0.6
	49.5422	-1.7585e-05	-0.6
	49.6874	-1.76719e-05	-0.6
	49.8327	-1.77737e-05	-0.6
	49.9779	-1.78629e-05	-0.6
	50.1231	-1.79503e-05	-0.6
	50.2684	-1.80411e-05	-0.6
	50.4136	-1.81304e-05	-0.6
	50.5588	-1.82158e-05	-0.6
	50.7041	-1.83151e-05	-0.6
	50.8493	-1.8401e-05	-0.6
	50.9946	-1.85012e-05	-0.6
	51.1398	-1.85915e-05	-0.6
	51.2851	-1.86765e-05	-0.6
	51.4303	-1.87734e-05	-0.6
	51.5756	-1.88616e-05	-0.6
	51.7208	-1.8954e-05	-0.6
	51.866	-1.90469e-05	-0.6
	52.0112	-1.91318e-05	-0.6
	52.1565	-1.92163e-05	-0.6
	52.3017	-1.93125e-05	-0.6
	52.447	-1.9395e-05	-0.6
	52.5922	-1.94918e-05	-0.6
	52.7374	-1.95767e-05	-0.6
	52.8827	-1.96589e-05	-0.6
	53.0279	-1.97445e-05	-0.6
	53.1732	-1.98306e-05	-0.6
	53.3183	-1.99263e-05	-0.6
	53.4636	-2.00115e-05	-0.6
	53.6089	-2.01063e-05	-0.6
	53.7541	-2.01901e-05	-0.6
	53.8993	-2.02661e-05	-0.6
	54.0446	-2.03425e-05	-0.6
	54.1898	-2.04425e-05	-0.6
	54.3351	-2.0539e-05	-0.6
	54.4804	-2.06277e-05	-0.6
	54.6256	-2.07087e-05	-0.6
	54.7707	-2.07915e-05	-0.6
	54.916	-2.08869e-05	-0.6
	55.0613	-2.0965e-05	-0.6
	55.2065	-2.10549e-05	-0.6
	55.3517	-2.11421e-05	-0.6
	55.4968	-2.12192e-05	-0.6
	55.6421	-2.13071e-05	-0.6
	55.7873	-2.13857e-05	-0.6
	55.9325	-2.14833e-05	-0.6
	56.0777	-2.15679e-05	-0.6
	56.2229	-2.16508e-05	-0.6
	56.3682	-2.17283e-05	-0.6
	56.5134	-2.1812e-05	-0.6
	56.6586	-2.19038e-05	-0.6
	56.8038	-2.198e-05	-0.6
	56.9491	-2.20661e-05	-0.6
	57.0944	-2.21615e-05	-0.6
	57.2396	-2.22504e-05	-0.6
	57.3848	-2.23228e-05	-0.6
	57.53	-2.24078e-05	-0.6
	57.6753	-2.24919e-05	-0.6
	57.8205	-2.25813e-05	-0.6
	57.9658	-2.26585e-05	-0.6
	58.111	-2.27401e-05	-0.6
	58.2573	-1.5511e-05	0
	58.4025	-8.4193e-06	0
	58.5477	-6.1955e-06	0
	58.693	-5.2517e-06	0
	58.8382	-4.7344e-06	0
	58.9834	-4.4188e-06	0
	59.1286	-4.1925e-06	0
	59.2738	-4.0265e-06	0
	59.419	-3.9028e-06	0
	59.5642	-3.7956e-06	0
	59.7094	-3.7117e-06	0
	59.8546	-3.6397e-06	0
	59.9998	-3.575e-06	0
	60.145	-3.5181e-06	0
	60.2902	-3.4676e-06	0
	60.4354	-3.4272e-06	0
	60.5806	-3.3897e-06	0
	60.7258	-3.3484e-06	0
	60.871	-3.316e-06	0
	61.0162	-3.2878e-06	0
	61.1614	-3.2619e-06	0
	61.3067	-3.2366e-06	0
	61.4519	-3.2121e-06	0
	61.5971	-3.1911e-06	0
	61.7423	-3.165e-06	0
	61.8876	-3.1422e-06	0
	62.0328	-3.1339e-06	0
	62.178	-3.1086e-06	0
	62.3232	-3.1004e-06	0
	62.4684	-3.0719e-06	0
	62.6137	-3.0602e-06	0
	62.7589	-3.0488e-06	0
	62.9041	-3.0362e-06	0
	63.0493	-3.0177e-06	0
	63.1946	-3.0029e-06	0
	63.3398	-2.9983e-06	0
	63.485	-2.9792e-06	0
	63.6302	-2.9663e-06	0
	63.7754	-2.9517e-06	0
	63.9206	-2.9431e-06	0
	64.0658	-2.9304e-06	0
	64.211	-2.9211e-06	0
	64.3562	-2.9079e-06	0
	64.5015	-2.8985e-06	0
	64.6467	-2.8885e-06	0
	64.7919	-2.8742e-06	0
	64.9371	-2.8673e-06	0
	65.0823	-2.8561e-06	0
	65.2276	-2.8509e-06	0
	65.3728	-2.8411e-06	0
	65.518	-2.8291e-06	0
	65.6632	-2.8164e-06	0
	65.8085	-2.8159e-06	0
	65.9537	-2.8078e-06	0
	66.099	-2.7952e-06	0
	66.2442	-2.788e-06	0
	66.3894	-2.7829e-06	0
	66.5346	-2.7745e-06	0
	66.6799	-2.7662e-06	0
	66.8251	-2.7627e-06	0
	66.9703	-2.7534e-06	0
	67.1155	-2.7472e-06	0
	67.2608	-2.7425e-06	0
	67.406	-2.7271e-06	0
	67.5512	-2.7215e-06	0
	67.6964	-2.7167e-06	0
	67.8416	-2.7094e-06	0
	67.9869	-2.7026e-06	0
	68.1321	-2.6984e-06	0
	68.2773	-2.6863e-06	0
	68.4225	-2.6837e-06	0
	68.5677	-2.6824e-06	0
	68.713	-2.673e-06	0
	68.8582	-2.662e-06	0
	69.0034	-2.6595e-06	0
	69.1486	-2.6589e-06	0
	69.2938	-2.647e-06	0
	69.4391	-2.6427e-06	0
	69.5843	-2.6354e-06	0
	69.7295	-2.6279e-06	0
	69.8747	-2.6174e-06	0
	70.02	-2.6218e-06	0
	70.1652	-2.6192e-06	0
	70.3104	-2.6096e-06	0
	70.4556	-2.602e-06	0
	70.6008	-2.5955e-06	0
	70.7461	-2.5968e-06	0
	70.8913	-2.5861e-06	0
	71.0365	-2.5795e-06	0
	71.1817	-2.5742e-06	0
	71.3269	-2.5649e-06	0
	71.4722	-2.5657e-06	0
	71.6174	-2.5605e-06	0
	71.7625	-2.5583e-06	0
	71.9078	-2.5495e-06	0
	72.053	-2.5484e-06	0
	72.1983	-2.5416e-06	0
	72.3435	-2.5374e-06	0
	72.4887	-2.5336e-06	0
	72.6339	-2.5296e-06	0
	72.7792	-2.5267e-06	0
	72.9244	-2.5247e-06	0
	73.0696	-2.5174e-06	0
	73.2148	-2.512e-06	0
	73.36	-2.5068e-06	0
	73.5053	-2.4971e-06	0
	73.6505	-2.4924e-06	0
	73.7957	-2.4885e-06	0
	73.9409	-2.4859e-06	0
	74.0862	-2.4819e-06	0
	74.2314	-2.4744e-06	0
	74.3766	-2.4732e-06	0
	74.5218	-2.4683e-06	0
	74.667	-2.4712e-06	0
	74.8123	-2.4643e-06	0
	74.9575	-2.4507e-06	0
	75.1027	-2.455e-06	0
	75.2479	-2.4458e-06	0
	75.3931	-2.4407e-06	0
	75.5384	-2.4423e-06	0
	75.6837	-2.4382e-06	0
	75.8288	-2.4351e-06	0
	75.974	-2.4282e-06	0
	76.1193	-2.429e-06	0
	76.2645	-2.4283e-06	0
	76.4097	-2.4164e-06	0
	76.5549	-2.4149e-06	0
	76.7001	-2.4089e-06	0
	76.8454	-2.4056e-06	0
	76.9906	-2.4e-06	0
	77.1358	-2.3976e-06	0
	77.281	-2.3972e-06	0
	77.4262	-2.3828e-06	0
	77.5715	-2.3815e-06	0
	77.7167	-2.3825e-06	0
	77.8619	-2.3732e-06	0
	78.0071	-2.3748e-06	0
	78.1524	-2.372e-06	0
	78.2976	-2.3668e-06	0
	78.4428	-2.3658e-06	0
	78.588	-2.3589e-06	0
	78.7332	-2.354e-06	0
	78.8785	-2.3588e-06	0
	79.0237	-2.3542e-06	0
	79.1689	-2.3508e-06	0
	79.3141	-2.3387e-06	0
	79.4593	-2.3331e-06	0
	79.6046	-2.3351e-06	0
	79.7498	-2.3332e-06	0
	79.895	-2.33e-06	0
	80.0402	-2.322e-06	0
	80.1855	-2.3293e-06	0
	80.3307	-2.3218e-06	0
	80.4759	-2.3206e-06	0
	80.6211	-2.32e-06	0
	80.7664	-2.3158e-06	0
	80.9116	-2.3091e-06	0
	81.0568	-2.3085e-06	0
	81.202	-2.3064e-06	0
	81.3472	-2.3055e-06	0
	81.4924	-2.2982e-06	0
	81.6377	-2.2903e-06	0
	81.7829	-2.289e-06	0
	81.9281	-2.2882e-06	0
	82.0733	-2.2795e-06	0
	82.2185	-2.278e-06	0
	82.3637	-2.276e-06	0
	82.5089	-2.2755e-06	0
	82.6541	-2.2766e-06	0
	82.7994	-2.2659e-06	0
	82.9446	-2.2669e-06	0
	83.0898	-2.2666e-06	0
	83.235	-2.2609e-06	0
	83.3802	-2.2645e-06	0
	83.5255	-2.2582e-06	0
	83.6707	-2.2535e-06	0
	83.8158	-2.2572e-06	0
	83.961	-2.2549e-06	0
	84.1063	-2.2505e-06	0
	84.2515	-2.2478e-06	0
	84.3967	-2.252e-06	0
	84.5419	-2.2507e-06	0
	84.6871	-2.2422e-06	0
	84.8323	-2.2408e-06	0
	84.9776	-2.238e-06	0
	85.1227	-2.2384e-06	0
	85.2679	-2.2295e-06	0
	85.4131	-2.2261e-06	0
	85.5584	-2.2256e-06	0
	85.7036	-2.2217e-06	0
	85.8487	-2.2219e-06	0
	85.994	-2.2207e-06	0
	86.1392	-2.2105e-06	0
	86.2845	-2.2112e-06	0
	86.4297	-2.2091e-06	0
	86.5748	-2.2031e-06	0
	86.7201	-2.2037e-06	0
	86.8653	-2.2074e-06	0
	87.0105	-2.2042e-06	0
	87.1556	-2.1981e-06	0
	87.3009	-2.1955e-06	0
	87.4461	-2.1861e-06	0
	87.5913	-2.1885e-06	0
	87.7365	-2.1852e-06	0
	87.8817	-2.1879e-06	0
	88.0269	-2.1786e-06	0
	88.1722	-2.1825e-06	0
	88.3174	-2.1761e-06	0
	88.4625	-2.1768e-06	0
	88.6078	-2.1745e-06	0
	88.7531	-2.1719e-06	0
	88.8983	-2.1658e-06	0
	89.0434	-2.1642e-06	0
	89.1886	-2.1669e-06	0
	89.3339	-2.1651e-06	0
	89.4791	-2.1539e-06	0
	89.6243	-2.1549e-06	0
	89.7695	-2.1564e-06	0
	89.9147	-2.1534e-06	0
	90.06	-2.1508e-06	0
	90.2052	-2.1499e-06	0
	90.3503	-2.1482e-06	0
	90.4955	-2.1416e-06	0
	90.6408	-2.1444e-06	0
	90.786	-2.1397e-06	0
	90.9312	-2.1366e-06	0
	91.0764	-2.1367e-06	0
	91.2216	-2.1374e-06	0
	91.3669	-2.1302e-06	0
	91.5121	-2.1337e-06	0
	91.6573	-2.1301e-06	0
	91.8025	-2.1238e-06	0
	91.9477	-2.1218e-06	0
	92.0929	-2.1202e-06	0
	92.2381	-2.1181e-06	0
	92.3833	-2.1177e-06	0
	92.5285	-2.1128e-06	0
	92.6738	-2.1157e-06	0
	92.819	-2.1149e-06	0
	92.9642	-2.105e-06	0
	93.1094	-2.107e-06	0
	93.2547	-2.1031e-06	0
	93.3999	-2.1084e-06	0
	93.5451	-2.1029e-06	0
	93.6903	-2.0957e-06	0
	93.8355	-2.1018e-06	0
	93.9808	-2.0938e-06	0
	94.126	-2.0999e-06	0
	94.2713	-2.0923e-06	0
	94.4164	-2.0949e-06	0
	94.5616	-2.0928e-06	0
	94.7069	-2.0905e-06	0
	94.8521	-2.0835e-06	0
	94.9973	-2.0844e-06	0
	95.1425	-2.0846e-06	0
	95.2877	-2.0808e-06	0
	95.4329	-2.075e-06	0
	95.5781	-2.0795e-06	0
	95.7233	-2.0745e-06	0
	95.8685	-2.0777e-06	0
	96.0138	-2.074e-06	0
	96.159	-2.0753e-06	0
	96.3041	-2.0746e-06	0
	96.4494	-2.067e-06	0
	96.5946	-2.0719e-06	0
	96.7398	-2.0668e-06	0
	96.885	-2.0646e-06	0
	97.0302	-2.0648e-06	0
	97.1755	-2.059e-06	0
	97.3207	-2.0607e-06	0
	97.4659	-2.057e-06	0
	97.6111	-2.0533e-06	0
	97.7563	-2.0544e-06	0
	97.9015	-2.0557e-06	0
	98.0468	-2.0522e-06	0
	98.1919	-2.0537e-06	0
	98.3371	-2.0511e-06	0
	98.4824	-2.0469e-06	0
	98.6276	-2.0373e-06	0
	98.7728	-2.0407e-06	0
	98.918	-2.0456e-06	0
	99.0632	-2.0419e-06	0
	99.2084	-2.0397e-06	0
	99.3536	-2.038e-06	0
	99.4989	-2.043e-06	0
	99.644	-2.0387e-06	0
	99.7893	-2.0353e-06	0
	99.9345	-2.0279e-06	0
	100.08	-2.0283e-06	0
	100.225	-2.0309e-06	0
	100.37	-2.0336e-06	0
	100.515	-2.0289e-06	0
	100.661	-2.0261e-06	0
	100.806	-2.027e-06	0
	100.951	-2.0214e-06	0
	101.096	-2.0241e-06	0
	101.241	-2.0232e-06	0
	101.387	-2.0223e-06	0
	101.532	-2.0231e-06	0
	101.677	-2.0201e-06	0
	101.822	-2.0239e-06	0
	101.967	-2.018e-06	0
	102.113	-2.0132e-06	0
	102.258	-2.0107e-06	0
	102.403	-2.009e-06	0
	102.548	-2.0093e-06	0
	102.693	-2.0079e-06	0
	102.839	-2.0054e-06	0
	102.984	-2.0038e-06	0
	103.129	-2.0001e-06	0
	103.274	-2.0007e-06	0
	103.419	-1.9962e-06	0
	103.565	-1.9928e-06	0
	103.71	-1.9942e-06	0
	103.855	-1.9923e-06	0
	104	-1.9935e-06	0
	104.145	-1.9879e-06	0
	104.291	-1.9871e-06	0
	104.436	-1.9859e-06	0
	104.581	-1.9942e-06	0
	104.726	-1.9867e-06	0
	104.872	-1.9853e-06	0
	105.017	-1.982e-06	0
	105.162	-1.9785e-06	0
	105.307	-1.9788e-06	0
	105.452	-1.9815e-06	0
	105.598	-1.9802e-06	0
	105.743	-1.9774e-06	0
	105.888	-1.9772e-06	0
	106.033	-1.9781e-06	0
	106.178	-1.97e-06	0
	106.324	-1.9706e-06	0
	106.469	-1.967e-06	0
	106.614	-1.9661e-06	0
	106.759	-1.9686e-06	0
	106.904	-1.9647e-06	0
	107.05	-1.9645e-06	0
	107.195	-1.9559e-06	0
	107.34	-1.9683e-06	0
	107.485	-1.9658e-06	0
	107.63	-1.9599e-06	0
	107.776	-1.9569e-06	0
	107.921	-1.9593e-06	0
	108.066	-1.9555e-06	0
	108.211	-1.9512e-06	0
	108.356	-1.9491e-06	0
	108.502	-1.9529e-06	0
	108.647	-1.9533e-06	0
	108.792	-1.9515e-06	0
	108.937	-1.95e-06	0
	109.083	-1.9428e-06	0
	109.228	-1.9508e-06	0
	109.373	-1.9473e-06	0
	109.518	-1.9445e-06	0
	109.663	-1.9406e-06	0
	109.809	-1.9389e-06	0
	109.954	-1.9414e-06	0
	110.099	-1.9416e-06	0
	110.244	-1.9407e-06	0
	110.389	-1.9379e-06	0
	110.535	-1.9365e-06	0
	110.68	-1.9417e-06	0
	110.825	-1.9296e-06	0
	110.97	-1.9365e-06	0
	111.115	-1.9348e-06	0
	111.261	-1.9307e-06	0
	111.406	-1.9305e-06	0
	111.551	-1.9252e-06	0
	111.696	-1.9299e-06	0
	111.842	-1.9304e-06	0
	111.987	-1.9259e-06	0
	112.132	-1.9274e-06	0
	112.277	-1.9251e-06	0
	112.422	-1.9229e-06	0
	112.568	-1.9215e-06	0
	112.713	-1.9248e-06	0
	112.858	-1.9181e-06	0
	113.003	-1.9188e-06	0
	113.148	-1.9154e-06	0
	113.294	-1.9184e-06	0
	113.439	-1.9148e-06	0
	113.584	-1.9099e-06	0
	113.729	-1.9104e-06	0
	113.875	-1.9109e-06	0
	114.02	-1.9153e-06	0
	114.165	-1.9086e-06	0
	114.31	-1.9064e-06	0
	114.455	-1.9069e-06	0
	114.601	-1.9085e-06	0
	114.746	-1.9052e-06	0
	114.891	-1.9044e-06	0
	115.036	-1.8991e-06	0
	115.181	-1.9014e-06	0
	115.327	-1.9009e-06	0
	115.472	-1.8991e-06	0
	115.617	-1.8967e-06	0
	115.762	-1.9004e-06	0
	115.907	-1.8994e-06	0
	116.053	-1.8934e-06	0
	116.198	-1.8908e-06	0
	116.343	-1.8915e-06	0
	116.488	-1.8929e-06	0
	116.633	-1.8949e-06	0
	116.779	-1.8925e-06	0
	116.924	-1.8917e-06	0
	117.069	-1.8849e-06	0
	117.214	-1.8852e-06	0
	117.36	-1.8847e-06	0
	117.505	-1.8806e-06	0
	117.65	-1.883e-06	0
	117.795	-1.8805e-06	0
	117.94	-1.8827e-06	0
	118.086	-1.8789e-06	0
	118.231	-1.8808e-06	0
	118.376	-1.8777e-06	0
	118.521	-1.881e-06	0
	118.666	-1.8744e-06	0
	118.812	-1.8749e-06	0
	118.957	-1.8745e-06	0
	119.102	-1.873e-06	0
	119.247	-1.8758e-06	0
	119.392	-1.8754e-06	0
	119.538	-1.8723e-06	0
	119.683	-1.8715e-06	0
	119.828	-1.8681e-06	0
	119.973	-1.8749e-06	0
	120.118	-1.8668e-06	0
	120.264	-1.8685e-06	0
	120.409	-1.8709e-06	0
	120.554	-1.8706e-06	0
	120.699	-1.8702e-06	0
	120.844	-1.8659e-06	0
	120.99	-1.8631e-06	0
	121.135	-1.8643e-06	0
	121.28	-1.8637e-06	0
	121.425	-1.8584e-06	0
	121.57	-1.8577e-06	0
	121.716	-1.8589e-06	0
	121.861	-1.8606e-06	0
	122.006	-1.8545e-06	0
	122.151	-1.853e-06	0
	122.297	-1.8593e-06	0
	122.442	-1.8585e-06	0
	122.587	-1.8587e-06	0
	122.732	-1.853e-06	0
	122.877	-1.8557e-06	0
	123.023	-1.8532e-06	0
	123.168	-1.8526e-06	0
	123.313	-1.8527e-06	0
	123.458	-1.8533e-06	0
	123.603	-1.8514e-06	0
	123.749	-1.8475e-06	0
	123.894	-1.849e-06	0
	124.039	-1.8534e-06	0
	124.184	-1.8537e-06	0
	124.329	-1.844e-06	0
	124.475	-1.8449e-06	0
	124.62	-1.8505e-06	0
	124.765	-1.8474e-06	0
	124.91	-1.8454e-06	0
	125.055	-1.8449e-06	0
	125.201	-1.8442e-06	0
	125.346	-1.8433e-06	0
	125.491	-1.8369e-06	0
	125.636	-1.8373e-06	0
	125.781	-1.8394e-06	0
	125.927	-1.8416e-06	0
	126.072	-1.8401e-06	0
	126.217	-1.8405e-06	0
	126.362	-1.8385e-06	0
	126.507	-1.8381e-06	0
	126.653	-1.8394e-06	0
	126.798	-1.8378e-06	0
	126.943	-1.8439e-06	0
	127.088	-1.8351e-06	0
	127.234	-1.8387e-06	0
	127.379	-1.8374e-06	0
	127.524	-1.8362e-06	0
	127.669	-1.8287e-06	0
	127.814	-1.8296e-06	0
	127.96	-1.8282e-06	0
	128.105	-1.8309e-06	0
	128.25	-1.8326e-06	0
	128.395	-1.8339e-06	0
	128.54	-1.8226e-06	0
	128.685	-1.8225e-06	0
	128.831	-1.8257e-06	0
	128.976	-1.8265e-06	0
	129.121	-1.8223e-06	0
	129.266	-1.8249e-06	0
	129.412	-1.8237e-06	0
	129.557	-1.8243e-06	0
	129.702	-1.8223e-06	0
	129.847	-1.8182e-06	0
	129.993	-1.8163e-06	0
	130.138	-1.8225e-06	0
	130.283	-1.8214e-06	0
	130.428	-1.8194e-06	0
	130.573	-1.8201e-06	0
	130.719	-1.8159e-06	0
	130.864	-1.8184e-06	0
	131.009	-1.8172e-06	0
	131.154	-1.8196e-06	0
	131.299	-1.8181e-06	0
	131.444	-1.8172e-06	0
	131.59	-1.8174e-06	0
	131.735	-1.8122e-06	0
	131.88	-1.8171e-06	0
	132.025	-1.8165e-06	0
	132.17	-1.8105e-06	0
	132.316	-1.8137e-06	0
	132.461	-1.813e-06	0
	132.606	-1.8105e-06	0
	132.751	-1.8122e-06	0
	132.897	-1.8088e-06	0
	133.042	-1.8088e-06	0
	133.187	-1.8115e-06	0
	133.332	-1.8086e-06	0
	133.477	-1.8004e-06	0
	133.623	-1.8043e-06	0
	133.768	-1.8051e-06	0
	133.913	-1.803e-06	0
	134.058	-1.8008e-06	0
	134.203	-1.7997e-06	0
	134.349	-1.7964e-06	0
	134.494	-1.8002e-06	0
	134.639	-1.7995e-06	0
	134.784	-1.8004e-06	0
	134.929	-1.7978e-06	0
	135.075	-1.7974e-06	0
	135.22	-1.7952e-06	0
	135.365	-1.7996e-06	0
	135.51	-1.7984e-06	0
	135.655	-1.7965e-06	0
	135.801	-1.7932e-06	0
	135.946	-1.7915e-06	0
	136.091	-1.7969e-06	0
	136.236	-1.7959e-06	0
	136.381	-1.7979e-06	0
	136.527	-1.7957e-06	0
	136.672	-1.7961e-06	0
	136.817	-1.7899e-06	0
	136.962	-1.7912e-06	0
	137.107	-1.7924e-06	0
	137.253	-1.792e-06	0
	137.398	-1.7928e-06	0
	137.543	-1.7933e-06	0
	137.688	-1.7944e-06	0
	137.833	-1.789e-06	0
	137.979	-1.7905e-06	0
	138.124	-1.7869e-06	0
	138.269	-1.7914e-06	0
	138.414	-1.7888e-06	0
	138.56	-1.7856e-06	0
	138.705	-1.7896e-06	0
	138.85	-1.7846e-06	0
	138.995	-1.7882e-06	0
	139.14	-1.7862e-06	0
	139.286	-1.7863e-06	0
	139.431	-1.7885e-06	0
	139.576	-1.7888e-06	0
	139.721	-1.787e-06	0
	139.867	-1.7869e-06	0
	140.012	-1.7847e-06	0
	140.157	-1.7837e-06	0
	140.302	-1.7813e-06	0
	140.447	-1.7796e-06	0
	140.593	-1.7867e-06	0
	140.738	-1.7836e-06	0
	140.883	-1.7814e-06	0
	141.028	-1.7824e-06	0
	141.173	-1.7827e-06	0
	141.319	-1.7806e-06	0
	141.464	-1.7818e-06	0
	141.609	-1.7795e-06	0
	141.754	-1.7786e-06	0
	141.899	-1.7808e-06	0
	142.045	-1.7762e-06	0
	142.19	-1.7765e-06	0
	142.335	-1.775e-06	0
	142.48	-1.776e-06	0
	142.625	-1.7691e-06	0
	142.771	-1.7714e-06	0
	142.916	-1.7735e-06	0
	143.061	-1.7703e-06	0
	143.206	-1.7739e-06	0
	143.352	-1.7727e-06	0
	143.497	-1.7707e-06	0
	143.642	-1.7702e-06	0
	143.787	-1.7745e-06	0
	143.932	-1.7731e-06	0
	144.078	-1.7747e-06	0
	144.223	-1.7752e-06	0
	144.368	-1.7714e-06	0
	144.513	-1.7718e-06	0
	144.659	-1.772e-06	0
	144.804	-1.7728e-06	0
	144.949	-1.77e-06	0
	145.094	-1.7741e-06	0
	145.24	-1.7708e-06	0
	145.386	-1.7741e-06	0
	145.531	-1.7713e-06	0
	145.676	-1.765e-06	0
	145.822	-1.7673e-06	0
	145.968	-1.7666e-06	0
	146.113	-1.7631e-06	0
	146.258	-1.7641e-06	0
	146.403	-1.7649e-06	0
	146.548	-1.7624e-06	0
	146.694	-1.7593e-06	0
	146.839	-1.7647e-06	0
	146.984	-1.7597e-06	0
	147.129	-1.7584e-06	0
	147.274	-1.7553e-06	0
	147.42	-1.76e-06	0
	147.565	-1.7577e-06	0
	147.71	-1.761e-06	0
	147.855	-1.762e-06	0
	148	-1.764e-06	0
	148.146	-1.7598e-06	0
	148.291	-1.7568e-06	0
	148.436	-1.7582e-06	0
	148.582	-1.7582e-06	0
	148.727	-1.758e-06	0
	148.872	-1.7537e-06	0
	149.017	-1.7581e-06	0
	149.162	-1.7554e-06	0
	149.308	-1.7572e-06	0
	149.453	-1.7556e-06	0
	149.598	-1.7538e-06	0
	149.743	-1.7506e-06	0
	149.888	-1.7465e-06	0
	150.034	-1.7497e-06	0
	150.179	-1.7489e-06	0
	150.324	-1.7511e-06	0
	150.469	-1.7492e-06	0
	150.614	-1.748e-06	0
	150.76	-1.7541e-06	0
	150.905	-1.7465e-06	0
	151.05	-1.75e-06	0
	151.195	-1.7483e-06	0
	151.34	-1.7461e-06	0
	151.486	-1.742e-06	0
	151.631	-1.746e-06	0
	151.776	-1.7473e-06	0
	151.921	-1.7457e-06	0
	152.066	-1.7437e-06	0
	152.212	-1.7423e-06	0
	152.357	-1.7441e-06	0
	152.502	-1.7448e-06	0
	152.647	-1.7453e-06	0
	152.793	-1.7431e-06	0
	152.938	-1.7465e-06	0
	153.083	-1.7442e-06	0
	153.228	-1.7457e-06	0
	153.374	-1.7424e-06	0
	153.519	-1.7414e-06	0
	153.664	-1.7432e-06	0
	153.809	-1.7442e-06	0
	153.954	-1.7444e-06	0
	154.1	-1.7433e-06	0
	154.245	-1.744e-06	0
	154.39	-1.7446e-06	0
	154.535	-1.7408e-06	0
	154.68	-1.7395e-06	0
	154.826	-1.7423e-06	0
	154.971	-1.7351e-06	0
	155.116	-1.7389e-06	0
	155.261	-1.7412e-06	0
	155.406	-1.7396e-06	0
	155.552	-1.7376e-06	0
	155.697	-1.7387e-06	0
	155.842	-1.7354e-06	0
	155.987	-1.7379e-06	0
	156.132	-1.7377e-06	0
	156.278	-1.7379e-06	0
	156.423	-1.7359e-06	0
	156.568	-1.7318e-06	0
	156.713	-1.7389e-06	0
	156.859	-1.7326e-06	0
	157.004	-1.7379e-06	0
	157.149	-1.7363e-06	0
	157.294	-1.7386e-06	0
	157.44	-1.739e-06	0
	157.585	-1.7373e-06	0
	157.73	-1.735e-06	0
	157.875	-1.7347e-06	0
	158.02	-1.7321e-06	0
	158.166	-1.7347e-06	0
	158.311	-1.7297e-06	0
	158.456	-1.7346e-06	0
	158.601	-1.7348e-06	0
	158.746	-1.7316e-06	0
	158.892	-1.7341e-06	0
	159.037	-1.7334e-06	0
	159.182	-1.7312e-06	0
	159.327	-1.7339e-06	0
	159.472	-1.732e-06	0
	159.618	-1.7304e-06	0
	159.764	-1.7296e-06	0
	159.909	-1.7322e-06	0
	160.054	-1.7272e-06	0
	160.2	-1.7293e-06	0
	160.346	-1.7303e-06	0
	160.491	-1.7294e-06	0
	160.636	-1.7293e-06	0
	160.782	-1.7274e-06	0
	160.927	-1.7284e-06	0
	161.072	-1.7231e-06	0
	161.217	-1.724e-06	0
	161.363	-1.7312e-06	0
	161.508	-1.7264e-06	0
	161.653	-1.7238e-06	0
	161.798	-1.7269e-06	0
	161.943	-1.7256e-06	0
	162.089	-1.7277e-06	0
	162.234	-1.7244e-06	0
	162.379	-1.7206e-06	0
	162.524	-1.7242e-06	0
	162.669	-1.7266e-06	0
	162.815	-1.724e-06	0
	162.96	-1.7223e-06	0
	163.105	-1.7214e-06	0
	163.25	-1.7226e-06	0
	163.395	-1.7215e-06	0
	163.541	-1.7186e-06	0
	163.686	-1.7219e-06	0
	163.831	-1.7201e-06	0
	163.976	-1.7218e-06	0
	164.121	-1.7204e-06	0
	164.267	-1.7165e-06	0
	164.412	-1.719e-06	0
	164.557	-1.7157e-06	0
	164.702	-1.7153e-06	0
	164.847	-1.7196e-06	0
	164.993	-1.7174e-06	0
	165.138	-1.7203e-06	0
	165.283	-1.7187e-06	0
	165.428	-1.7141e-06	0
	165.574	-1.7122e-06	0
	165.719	-1.7148e-06	0
	165.864	-1.7154e-06	0
	166.009	-1.7175e-06	0
	166.155	-1.7192e-06	0
	166.3	-1.7183e-06	0
	166.445	-1.7172e-06	0
	166.59	-1.7164e-06	0
	166.735	-1.7169e-06	0
	166.881	-1.7165e-06	0
	167.026	-1.7164e-06	0
	167.171	-1.7146e-06	0
	167.316	-1.7155e-06	0
	167.461	-1.7155e-06	0
	167.607	-1.714e-06	0
	167.752	-1.7138e-06	0
	167.897	-1.7159e-06	0
	168.042	-1.7143e-06	0
	168.188	-1.7148e-06	0
	168.333	-1.7115e-06	0
	168.478	-1.7099e-06	0
	168.623	-1.7099e-06	0
	168.768	-1.7143e-06	0
	168.914	-1.7104e-06	0
	169.059	-1.7133e-06	0
	169.204	-1.7121e-06	0
	169.349	-1.7126e-06	0
	169.494	-1.7067e-06	0
	169.64	-1.7075e-06	0
	169.785	-1.7077e-06	0
	169.93	-1.7082e-06	0
	170.075	-1.707e-06	0
	170.22	-1.7109e-06	0
	170.366	-1.7072e-06	0
	170.511	-1.7077e-06	0
	170.656	-1.7056e-06	0
	170.801	-1.7089e-06	0
	170.947	-1.7085e-06	0
	171.092	-1.7069e-06	0
	171.237	-1.7063e-06	0
	171.382	-1.7033e-06	0
	171.527	-1.706e-06	0
	171.673	-1.7059e-06	0
	171.818	-1.7033e-06	0
	171.963	-1.7053e-06	0
	172.108	-1.7067e-06	0
	172.254	-1.7053e-06	0
	172.399	-1.7051e-06	0
	172.544	-1.7097e-06	0
	172.689	-1.7047e-06	0
	172.834	-1.7065e-06	0
	172.98	-1.7011e-06	0
	173.125	-1.7051e-06	0
	173.27	-1.7084e-06	0
	173.415	-1.706e-06	0
	173.56	-1.7004e-06	0
	173.706	-1.7057e-06	0
	173.851	-1.7011e-06	0
	173.996	-1.6987e-06	0
	174.141	-1.7045e-06	0
	174.288	-1.7039e-06	0
	174.433	-1.6971e-06	0
	174.578	-1.7008e-06	0
	174.723	-1.6983e-06	0
	174.869	-1.6982e-06	0
	175.015	-1.6956e-06	0
	175.16	-1.6953e-06	0
	175.305	-1.7011e-06	0
	175.45	-1.6958e-06	0
	175.596	-1.6898e-06	0
	175.741	-1.699e-06	0
	175.886	-1.6977e-06	0
	176.031	-1.694e-06	0
	176.177	-1.6969e-06	0
	176.322	-1.6949e-06	0
	176.467	-1.6956e-06	0
	176.612	-1.6961e-06	0
	176.757	-1.6946e-06	0
	176.903	-1.694e-06	0
	177.048	-1.6987e-06	0
	177.193	-1.6954e-06	0
	177.338	-1.697e-06	0
	177.483	-1.697e-06	0
	177.629	-1.6983e-06	0
	177.774	-1.6947e-06	0
	177.919	-1.697e-06	0
	178.064	-1.6935e-06	0
	178.209	-1.696e-06	0
	178.355	-1.6961e-06	0
	178.5	-1.6908e-06	0
	178.645	-1.6968e-06	0
	178.79	-1.6922e-06	0
	178.936	-1.6949e-06	0
	179.081	-1.6951e-06	0
	179.226	-1.6941e-06	0
	179.371	-1.6967e-06	0
	179.517	-1.6972e-06	0
	179.662	-1.6939e-06	0
	179.807	-1.6945e-06	0
	179.952	-1.6922e-06	0
	180.097	-1.6887e-06	0
	180.243	-1.6907e-06	0
	180.388	-1.6864e-06	0
	180.533	-1.6883e-06	0
	180.678	-1.6889e-06	0
	180.823	-1.6843e-06	0
	180.969	-1.686e-06	0
	181.114	-1.6831e-06	0
	181.259	-1.6817e-06	0
	181.404	-1.6843e-06	0
	181.55	-1.6816e-06	0
	181.695	-1.6824e-06	0
	181.84	-1.6865e-06	0
	181.985	-1.6854e-06	0
	182.131	-1.6878e-06	0
	182.276	-1.6868e-06	0
	182.421	-1.6863e-06	0
	182.566	-1.6831e-06	0
	182.711	-1.6836e-06	0
	182.857	-1.6848e-06	0
	183.002	-1.6857e-06	0
	183.147	-1.6846e-06	0
	183.292	-1.6867e-06	0
	183.437	-1.6816e-06	0
	183.583	-1.6844e-06	0
	183.728	-1.6791e-06	0
	183.873	-1.6828e-06	0
	184.018	-1.6804e-06	0
	184.163	-1.682e-06	0
	184.309	-1.6854e-06	0
	184.454	-1.6854e-06	0
	184.599	-1.6844e-06	0
	184.744	-1.6821e-06	0
	184.89	-1.6825e-06	0
	185.035	-1.6839e-06	0
	185.18	-1.6801e-06	0
	185.325	-1.6867e-06	0
	185.47	-1.6809e-06	0
	185.616	-1.6815e-06	0
	185.761	-1.6817e-06	0
	185.906	-1.6812e-06	0
	186.051	-1.678e-06	0
	186.196	-1.6806e-06	0
	186.342	-1.6846e-06	0
	186.487	-1.6763e-06	0
	186.632	-1.6802e-06	0
	186.777	-1.6793e-06	0
	186.923	-1.6795e-06	0
	187.068	-1.6828e-06	0
	187.213	-1.6827e-06	0
	187.358	-1.6812e-06	0
	187.503	-1.6815e-06	0
	187.649	-1.6796e-06	0
	187.794	-1.681e-06	0
	187.939	-1.6838e-06	0
	188.084	-1.6842e-06	0
	188.23	-1.6818e-06	0
	188.375	-1.682e-06	0
	188.52	-1.6814e-06	0
	188.665	-1.6809e-06	0
	188.811	-1.6837e-06	0
	188.957	-1.6802e-06	0
	189.102	-1.6835e-06	0
	189.247	-1.6835e-06	0
	189.393	-1.6824e-06	0
	189.538	-1.6791e-06	0
	189.684	-1.6764e-06	0
	189.829	-1.6794e-06	0
	189.974	-1.6764e-06	0
	190.119	-1.6734e-06	0
	190.264	-1.6757e-06	0
	190.41	-1.6763e-06	0
	190.555	-1.6792e-06	0
	190.7	-1.681e-06	0
	190.845	-1.6731e-06	0
	190.991	-1.6696e-06	0
	191.136	-1.6739e-06	0
	191.281	-1.6741e-06	0
	191.426	-1.6759e-06	0
	191.571	-1.6729e-06	0
	191.717	-1.6716e-06	0
	191.862	-1.6686e-06	0
	192.007	-1.6737e-06	0
	192.152	-1.6728e-06	0
	192.298	-1.6714e-06	0
	192.443	-1.6705e-06	0
	192.588	-1.6703e-06	0
	192.733	-1.6728e-06	0
	192.878	-1.6668e-06	0
	193.024	-1.6679e-06	0
	193.169	-1.671e-06	0
	193.314	-1.6676e-06	0
	193.459	-1.6721e-06	0
	193.605	-1.6716e-06	0
	193.75	-1.6694e-06	0
	193.895	-1.6696e-06	0
	194.04	-1.666e-06	0
	194.185	-1.6622e-06	0
	194.331	-1.6649e-06	0
	194.476	-1.6669e-06	0
	194.621	-1.6661e-06	0
	194.766	-1.6657e-06	0
	194.911	-1.6683e-06	0
	195.057	-1.6666e-06	0
	195.202	-1.67e-06	0
	195.347	-1.6691e-06	0
	195.492	-1.6667e-06	0
	195.637	-1.6665e-06	0
	195.783	-1.6683e-06	0
	195.928	-1.6698e-06	0
	196.073	-1.6685e-06	0
	196.218	-1.664e-06	0
	196.363	-1.668e-06	0
	196.509	-1.6677e-06	0
	196.654	-1.6686e-06	0
	196.799	-1.6669e-06	0
	196.944	-1.6654e-06	0
	197.09	-1.6641e-06	0
	197.235	-1.6665e-06	0
	197.38	-1.6658e-06	0
	197.525	-1.6625e-06	0
	197.67	-1.6656e-06	0
	197.816	-1.6684e-06	0
	197.961	-1.6669e-06	0
	198.106	-1.6683e-06	0
	198.251	-1.6683e-06	0
	198.397	-1.6676e-06	0
	198.542	-1.6654e-06	0
	198.687	-1.6657e-06	0
	198.832	-1.6649e-06	0
	198.977	-1.6654e-06	0
	199.123	-1.6667e-06	0
	199.268	-1.6616e-06	0
	199.413	-1.666e-06	0
	199.558	-1.6666e-06	0
	199.703	-1.664e-06	0
	199.849	-1.6639e-06	0
	199.994	-1.665e-06	0
	200.139	-1.6674e-06	0
	200.284	-1.6606e-06	0
	200.429	-1.6643e-06	0
	200.575	-1.6637e-06	0
	200.72	-1.6618e-06	0
	200.865	-1.6633e-06	0
	201.01	-1.6654e-06	0
	201.156	-1.6632e-06	0
	201.301	-1.6619e-06	0
	201.446	-1.66e-06	0
	201.591	-1.6629e-06	0
	201.736	-1.6626e-06	0
	201.882	-1.6597e-06	0
	202.027	-1.659e-06	0
	202.172	-1.6574e-06	0
	202.317	-1.6601e-06	0
	202.463	-1.6607e-06	0
	202.608	-1.6559e-06	0
	202.753	-1.6575e-06	0
	202.898	-1.659e-06	0
	203.043	-1.6582e-06	0
	203.189	-1.6584e-06	0
	203.335	-1.6583e-06	0
	203.48	-1.6585e-06	0
	203.625	-1.6581e-06	0
	203.77	-1.6611e-06	0
	203.917	-1.6601e-06	0
	204.062	-1.6586e-06	0
	204.207	-1.6575e-06	0
	204.352	-1.6569e-06	0
	204.498	-1.6615e-06	0
	204.643	-1.6588e-06	0
	204.788	-1.6568e-06	0
	204.933	-1.6548e-06	0
	205.078	-1.6602e-06	0
	205.224	-1.6587e-06	0
	205.369	-1.6563e-06	0
	205.514	-1.6607e-06	0
	205.659	-1.6581e-06	0
	205.804	-1.6619e-06	0
	205.95	-1.6579e-06	0
	206.095	-1.6587e-06	0
	206.24	-1.6612e-06	0
	206.385	-1.6568e-06	0
	206.53	-1.658e-06	0
	206.676	-1.6541e-06	0
	206.821	-1.6569e-06	0
	206.966	-1.6608e-06	0
	207.111	-1.6534e-06	0
	207.257	-1.6542e-06	0
	207.402	-1.6586e-06	0
	207.547	-1.6572e-06	0
	207.692	-1.6581e-06	0
	207.837	-1.6541e-06	0
	207.983	-1.6555e-06	0
	208.128	-1.6562e-06	0
	208.273	-1.6548e-06	0
	208.418	-1.658e-06	0
	208.563	-1.658e-06	0
	208.709	-1.6572e-06	0
	208.854	-1.657e-06	0
	208.999	-1.6559e-06	0
	209.144	-1.6549e-06	0
	209.289	-1.6572e-06	0
	209.435	-1.6557e-06	0
	209.58	-1.6528e-06	0
	209.725	-1.653e-06	0
	209.87	-1.6516e-06	0
	210.016	-1.6549e-06	0
	210.161	-1.6539e-06	0
	210.306	-1.6522e-06	0
	210.451	-1.6562e-06	0
	210.596	-1.6533e-06	0
	210.742	-1.652e-06	0
	210.887	-1.6513e-06	0
	211.032	-1.6516e-06	0
	211.177	-1.654e-06	0
	211.322	-1.6523e-06	0
	211.468	-1.6517e-06	0
	211.613	-1.6542e-06	0
	211.758	-1.6506e-06	0
	211.903	-1.6502e-06	0
	212.048	-1.6519e-06	0
	212.194	-1.6552e-06	0
	212.339	-1.6527e-06	0
	212.484	-1.6501e-06	0
	212.629	-1.6514e-06	0
	212.774	-1.649e-06	0
	212.92	-1.6495e-06	0
	213.065	-1.6533e-06	0
	213.21	-1.6492e-06	0
	213.355	-1.6541e-06	0
	213.501	-1.6513e-06	0
	213.646	-1.6533e-06	0
	213.791	-1.6506e-06	0
	213.936	-1.6499e-06	0
	214.081	-1.6508e-06	0
	214.227	-1.6494e-06	0
	214.372	-1.6509e-06	0
	214.517	-1.6512e-06	0
	214.662	-1.6529e-06	0
	214.808	-1.6511e-06	0
	214.953	-1.6485e-06	0
	215.098	-1.6515e-06	0
	215.243	-1.6484e-06	0
	215.388	-1.6529e-06	0
	215.534	-1.6507e-06	0
	215.679	-1.6531e-06	0
	215.824	-1.651e-06	0
	215.969	-1.648e-06	0
	216.114	-1.6472e-06	0
	216.26	-1.6494e-06	0
	216.405	-1.6529e-06	0
	216.55	-1.6496e-06	0
	216.695	-1.6521e-06	0
	216.84	-1.6489e-06	0
	216.986	-1.6486e-06	0
	217.131	-1.6528e-06	0
	217.276	-1.653e-06	0
	217.421	-1.6472e-06	0
	217.566	-1.6461e-06	0
	217.712	-1.6525e-06	0
	217.858	-1.6463e-06	0
	218.003	-1.6457e-06	0
	218.148	-1.6459e-06	0
	218.293	-1.646e-06	0
	218.44	-1.6454e-06	0
	218.585	-1.6473e-06	0
	218.73	-1.6452e-06	0
	218.875	-1.6473e-06	0
	219.021	-1.6438e-06	0
	219.166	-1.643e-06	0
	219.311	-1.6476e-06	0
	219.456	-1.6454e-06	0
	219.601	-1.6479e-06	0
	219.747	-1.6472e-06	0
	219.892	-1.6502e-06	0
	220.037	-1.6493e-06	0
	220.182	-1.6449e-06	0
	220.327	-1.6486e-06	0
	220.473	-1.6449e-06	0
	220.618	-1.6442e-06	0
	220.763	-1.6465e-06	0
	220.908	-1.6441e-06	0
	221.054	-1.6434e-06	0
	221.199	-1.643e-06	0
	221.344	-1.6434e-06	0
	221.489	-1.6452e-06	0
	221.634	-1.6425e-06	0
	221.78	-1.6436e-06	0
	221.925	-1.6462e-06	0
	222.07	-1.647e-06	0
	222.215	-1.6399e-06	0
	222.36	-1.6416e-06	0
	222.506	-1.6462e-06	0
	222.651	-1.6488e-06	0
	222.796	-1.647e-06	0
	222.941	-1.6445e-06	0
	223.086	-1.645e-06	0
	223.232	-1.6454e-06	0
	223.377	-1.6411e-06	0
	223.522	-1.642e-06	0
	223.667	-1.6419e-06	0
	223.812	-1.6405e-06	0
	223.958	-1.6429e-06	0
	224.103	-1.6457e-06	0
	224.248	-1.6406e-06	0
	224.393	-1.6453e-06	0
	224.538	-1.6461e-06	0
	224.684	-1.6416e-06	0
	224.829	-1.6408e-06	0
	224.974	-1.6395e-06	0
	225.119	-1.6445e-06	0
	225.265	-1.6444e-06	0
	225.41	-1.6445e-06	0
	225.555	-1.6444e-06	0
	225.7	-1.6425e-06	0
	225.845	-1.6416e-06	0
	225.991	-1.643e-06	0
	226.136	-1.6433e-06	0
	226.281	-1.6451e-06	0
	226.426	-1.6465e-06	0
	226.571	-1.6472e-06	0
	226.717	-1.6416e-06	0
	226.862	-1.6426e-06	0
	227.007	-1.6426e-06	0
	227.152	-1.6409e-06	0
	227.298	-1.6406e-06	0
	227.443	-1.6408e-06	0
	227.588	-1.639e-06	0
	227.733	-1.6393e-06	0
	227.878	-1.6386e-06	0
	228.024	-1.6383e-06	0
	228.169	-1.6395e-06	0
	228.314	-1.6352e-06	0
	228.459	-1.6346e-06	0
	228.604	-1.6356e-06	0
	228.75	-1.6356e-06	0
	228.895	-1.6366e-06	0
	229.04	-1.636e-06	0
	229.185	-1.6389e-06	0
	229.33	-1.6337e-06	0
	229.476	-1.6342e-06	0
	229.621	-1.6369e-06	0
	229.766	-1.6381e-06	0
	229.911	-1.6379e-06	0
	230.056	-1.6333e-06	0
	230.202	-1.6356e-06	0
	230.347	-1.6366e-06	0
	230.492	-1.6345e-06	0
	230.637	-1.6334e-06	0
	230.782	-1.6341e-06	0
	230.928	-1.6371e-06	0
	231.073	-1.6304e-06	0
	231.218	-1.6329e-06	0
	231.363	-1.6358e-06	0
	231.508	-1.6368e-06	0
	231.654	-1.6312e-06	0
	231.799	-1.632e-06	0
	231.944	-1.6338e-06	0
	232.089	-1.6342e-06	0
	232.234	-1.6291e-06	0
	232.381	-1.6293e-06	0
	232.526	-1.6286e-06	0
	232.671	-1.6314e-06	0
	232.816	-1.6322e-06	0
	232.963	-1.6318e-06	0
	233.108	-1.6315e-06	0
	233.253	-1.6303e-06	0
	233.398	-1.6311e-06	0
	233.544	-1.6332e-06	0
	233.689	-1.6331e-06	0
	233.834	-1.6305e-06	0
	233.979	-1.6292e-06	0
	234.125	-1.6274e-06	0
	234.27	-1.6324e-06	0
	234.415	-1.6365e-06	0
	234.56	-1.6309e-06	0
	234.705	-1.6325e-06	0
	234.851	-1.6319e-06	0
	234.996	-1.6261e-06	0
	235.141	-1.6321e-06	0
	235.286	-1.6299e-06	0
	235.431	-1.6286e-06	0
	235.577	-1.6337e-06	0
	235.722	-1.6334e-06	0
	235.867	-1.634e-06	0
	236.012	-1.6335e-06	0
	236.157	-1.6326e-06	0
	236.303	-1.6314e-06	0
	236.448	-1.6307e-06	0
	236.593	-1.6314e-06	0
	236.738	-1.6305e-06	0
	236.883	-1.6326e-06	0
	237.029	-1.6302e-06	0
	237.174	-1.6319e-06	0
	237.319	-1.6306e-06	0
	237.464	-1.6268e-06	0
	237.609	-1.6295e-06	0
	237.755	-1.6335e-06	0
	237.9	-1.6285e-06	0
	238.045	-1.6271e-06	0
	238.19	-1.6309e-06	0
	238.336	-1.6332e-06	0
	238.481	-1.632e-06	0
	238.626	-1.6293e-06	0
	238.771	-1.6309e-06	0
	238.916	-1.6313e-06	0
	239.062	-1.6301e-06	0
	239.207	-1.6288e-06	0
	239.352	-1.6299e-06	0
	239.497	-1.6275e-06	0
	239.643	-1.6335e-06	0
	239.788	-1.6295e-06	0
	239.933	-1.6345e-06	0
	240.078	-1.6348e-06	0
	240.223	-1.628e-06	0
	240.369	-1.6331e-06	0
	240.514	-1.629e-06	0
	240.659	-1.6292e-06	0
	240.804	-1.6288e-06	0
	240.95	-1.6312e-06	0
	241.095	-1.6316e-06	0
	241.24	-1.6325e-06	0
	241.385	-1.6287e-06	0
	241.53	-1.6314e-06	0
	241.676	-1.6311e-06	0
	241.821	-1.6273e-06	0
	241.966	-1.6292e-06	0
	242.111	-1.628e-06	0
	242.256	-1.631e-06	0
	242.402	-1.6282e-06	0
	242.547	-1.6319e-06	0
	242.692	-1.6291e-06	0
	242.837	-1.6289e-06	0
	242.982	-1.6251e-06	0
	243.128	-1.6241e-06	0
	243.273	-1.6314e-06	0
	243.418	-1.6278e-06	0
	243.563	-1.63e-06	0
	243.709	-1.6254e-06	0
	243.854	-1.6299e-06	0
	243.999	-1.6272e-06	0
	244.144	-1.6272e-06	0
	244.29	-1.6246e-06	0
	244.435	-1.6272e-06	0
	244.58	-1.6304e-06	0
	244.725	-1.6266e-06	0
	244.87	-1.6268e-06	0
	245.016	-1.6265e-06	0
	245.161	-1.6276e-06	0
	245.306	-1.6284e-06	0
	245.451	-1.6267e-06	0
	245.596	-1.6291e-06	0
	245.742	-1.6284e-06	0
	245.887	-1.6248e-06	0
	246.032	-1.6222e-06	0
	246.177	-1.6276e-06	0
	246.322	-1.6251e-06	0
	246.468	-1.6245e-06	0
	246.613	-1.6257e-06	0
	246.758	-1.6248e-06	0
	246.904	-1.6239e-06	0
	247.05	-1.6231e-06	0
	247.195	-1.6246e-06	0
	247.34	-1.6243e-06	0
	247.486	-1.6231e-06	0
	247.631	-1.6235e-06	0
	247.777	-1.6283e-06	0
	247.922	-1.6304e-06	0
	248.067	-1.6285e-06	0
	248.212	-1.6214e-06	0
	248.358	-1.6282e-06	0
	248.503	-1.625e-06	0
	248.648	-1.6303e-06	0
	248.793	-1.627e-06	0
	248.939	-1.6262e-06	0
	249.084	-1.6262e-06	0
	249.229	-1.6228e-06	0
	249.374	-1.6249e-06	0
	249.519	-1.6267e-06	0
	249.665	-1.6263e-06	0
	249.81	-1.6286e-06	0
	249.955	-1.6262e-06	0
	250.1	-1.6279e-06	0
	250.245	-1.6253e-06	0
	250.391	-1.6298e-06	0
	250.536	-1.6269e-06	0
	250.681	-1.6251e-06	0
	250.826	-1.6269e-06	0
	250.971	-1.6261e-06	0
	251.117	-1.6275e-06	0
	251.262	-1.6269e-06	0

## Sheet: Figure 3c
Axis	x	y		x	y		x	y
Parameter	Time	EPSC at -0.05V		Time	EPSC at -0.1V		Time	EPSC at -0.2 V
Unit	s	A		s	A		s	A
	0.1093	-9.7202e-06		0.1212	-9.7115e-06		0.1107	-9.7174e-06
	0.2548	-9.718e-06		0.2667	-9.7088e-06		0.2562	-9.7183e-06
	0.4002	-9.7147e-06		0.4122	-9.7077e-06		0.4017	-9.7205e-06
	0.5457	-9.7207e-06		0.5577	-9.7074e-06		0.5472	-9.7147e-06
	0.6911	-9.7196e-06		0.7031	-9.7098e-06		0.6927	-9.7225e-06
	0.8366	-9.7191e-06		0.8486	-9.7078e-06		0.8381	-9.7155e-06
	0.982	-9.7186e-06		0.9941	-9.7108e-06		0.9836	-9.7167e-06
	1.1275	-9.7194e-06		1.1395	-9.7143e-06		1.1291	-9.7207e-06
	1.2729	-9.7155e-06		1.285	-9.7075e-06		1.2745	-9.7216e-06
	1.4184	-9.714e-06		1.4305	-9.7138e-06		1.42	-9.7216e-06
	1.5638	-9.7129e-06		1.5759	-9.7125e-06		1.5654	-9.7193e-06
	1.7092	-9.7135e-06		1.7214	-9.7133e-06		1.7109	-9.7225e-06
	1.8547	-9.7148e-06		1.8669	-9.7184e-06		1.8564	-9.7224e-06
	2.0002	-9.721e-06		2.0123	-9.7136e-06		2.0018	-9.7236e-06
	2.1456	-9.7163e-06		2.1578	-9.7189e-06		2.1473	-9.72e-06
	2.2911	-9.7169e-06		2.3033	-9.7141e-06		2.2928	-9.7205e-06
	2.4366	-9.7152e-06		2.4488	-9.7214e-06		2.4382	-9.7164e-06
	2.582	-9.7242e-06		2.5943	-9.7195e-06		2.5837	-9.7169e-06
	2.7275	-9.7249e-06		2.7398	-9.713e-06		2.7291	-9.7197e-06
	2.873	-9.7158e-06		2.8853	-9.7119e-06		2.8746	-9.7183e-06
	3.0186	-9.7195e-06		3.0308	-9.708e-06		3.0201	-9.7172e-06
	3.164	-9.7174e-06		3.1763	-9.7119e-06		3.1656	-9.7174e-06
	3.3095	-9.7181e-06		3.3218	-9.7088e-06		3.3111	-9.7192e-06
	3.455	-9.7229e-06		3.4672	-9.7111e-06		3.4567	-9.7174e-06
	3.6004	-9.7254e-06		3.6127	-9.7108e-06		3.6021	-9.719e-06
	3.7458	-9.7229e-06		3.7582	-9.7125e-06		3.7477	-9.7137e-06
	3.8913	-9.7273e-06		3.9036	-9.7151e-06		3.8931	-9.7153e-06
	4.0367	-9.7231e-06		4.0491	-9.714e-06		4.0386	-9.7216e-06
	4.1821	-9.7236e-06		4.1946	-9.7112e-06		4.1841	-9.7199e-06
	4.3275	-9.7288e-06		4.34	-9.7092e-06		4.3295	-9.7157e-06
	4.473	-9.725e-06		4.4855	-9.7089e-06		4.475	-9.7146e-06
	4.6184	-9.7222e-06		4.631	-9.7058e-06		4.6204	-9.7092e-06
	4.7638	-9.7221e-06		4.7764	-9.7061e-06		4.7659	-9.7196e-06
	4.9093	-9.7238e-06		4.9219	-9.7076e-06		4.9114	-9.717e-06
	5.0547	-9.7172e-06		5.0674	-9.7125e-06		5.0569	-9.7185e-06
	5.2001	-9.7228e-06		5.2129	-9.7104e-06		5.2023	-9.7153e-06
	5.3456	-9.7178e-06		5.3584	-9.7128e-06		5.3478	-9.7159e-06
	5.491	-9.7188e-06		5.5039	-9.7098e-06		5.4933	-9.7131e-06
	5.6364	-9.7207e-06		5.6494	-9.7108e-06		5.6387	-9.716e-06
	5.7819	-9.7211e-06		5.7949	-9.7085e-06		5.7842	-9.7141e-06
	5.9273	-9.7176e-06		5.9404	-9.7103e-06		5.9297	-9.72e-06
	6.0727	-9.718e-06		6.0859	-9.7073e-06		6.0752	-9.7179e-06
	6.2181	-9.7225e-06		6.2314	-9.7109e-06		6.2207	-9.7157e-06
	6.3636	-9.7226e-06		6.3768	-9.7081e-06		6.3662	-9.7228e-06
	6.509	-9.7168e-06		6.5223	-9.715e-06		6.5117	-9.7171e-06
	6.6544	-9.7205e-06		6.6678	-9.7112e-06		6.6572	-9.7253e-06
	6.7999	-9.7121e-06		6.8132	-9.7146e-06		6.8027	-9.7198e-06
	6.9453	-9.7203e-06		6.9586	-9.7129e-06		6.9481	-9.7236e-06
	7.0907	-9.7154e-06		7.1041	-9.708e-06		7.0936	-9.7212e-06
	7.2361	-9.7137e-06		7.2496	-9.7107e-06		7.2391	-9.7236e-06
	7.3816	-9.7123e-06		7.3951	-9.7109e-06		7.3845	-9.7183e-06
	7.527	-9.7116e-06		7.5405	-9.7097e-06		7.53	-9.7191e-06
	7.6724	-9.712e-06		7.686	-9.7149e-06		7.6754	-9.7193e-06
	7.8179	-9.7108e-06		7.8315	-9.7159e-06		7.8209	-9.7212e-06
	7.9633	-9.7118e-06		7.977	-9.7169e-06		7.9664	-9.7188e-06
	8.1087	-9.714e-06		8.1225	-9.7189e-06		8.1118	-9.7288e-06
	8.2541	-9.7169e-06		8.268	-9.7152e-06		8.2573	-9.7282e-06
	8.3996	-9.7147e-06		8.4134	-9.7118e-06		8.4028	-9.7228e-06
	8.545	-9.7132e-06		8.559	-9.713e-06		8.5482	-9.7254e-06
	8.6904	-9.7093e-06		8.7045	-9.7126e-06		8.6937	-9.7198e-06
	8.8359	-9.7106e-06		8.85	-9.715e-06		8.8391	-9.7271e-06
	8.9813	-9.7129e-06		8.9955	-9.7096e-06		8.9846	-9.7243e-06
	9.1267	-9.712e-06		9.1409	-9.714e-06		9.1301	-9.7237e-06
	9.2721	-9.7153e-06		9.2864	-9.709e-06		9.2756	-9.7251e-06
	9.4176	-9.7119e-06		9.4319	-9.7045e-06		9.4211	-9.7247e-06
	9.563	-9.7099e-06		9.5773	-9.7097e-06		9.5666	-9.7239e-06
	9.7084	-9.7141e-06		9.7228	-9.7067e-06		9.7121	-9.7333e-06
	9.8539	-9.716e-06		9.8682	-9.7041e-06		9.8576	-9.7264e-06
	9.9993	-9.715e-06		10.0137	-9.7118e-06		10.003	-9.7292e-06
	10.1447	-9.7139e-06		10.1592	-9.7096e-06		10.1485	-9.7239e-06
	10.2902	-9.7166e-06		10.3047	-9.7115e-06		10.294	-9.7218e-06
	10.4356	-9.7132e-06		10.4501	-9.7135e-06		10.4394	-9.7258e-06
	10.581	-9.7166e-06		10.5956	-9.7124e-06		10.5849	-9.7233e-06
	10.7264	-9.7214e-06		10.7411	-9.7127e-06		10.7304	-9.7307e-06
	10.8719	-9.7151e-06		10.8866	-9.7118e-06		10.8758	-9.727e-06
	11.0173	-9.7171e-06		11.0321	-9.7179e-06		11.0213	-9.7298e-06
	11.1627	-9.7188e-06		11.1776	-9.709e-06		11.1667	-9.7256e-06
	11.3082	-9.7128e-06		11.3231	-9.7081e-06		11.3122	-9.7273e-06
	11.4536	-9.7139e-06		11.4686	-9.7141e-06		11.4577	-9.7259e-06
	11.599	-9.717e-06		11.6141	-9.7135e-06		11.6031	-9.7234e-06
	11.7445	-9.7171e-06		11.7596	-9.7118e-06		11.7486	-9.7258e-06
	11.8899	-9.7238e-06		11.9051	-9.7073e-06		11.8941	-9.7246e-06
	12.0353	-9.7195e-06		12.0506	-9.7068e-06		12.0395	-9.7221e-06
	12.1807	-9.7162e-06		12.196	-9.7122e-06		12.1849	-9.7286e-06
	12.3262	-9.7191e-06		12.3415	-9.7115e-06		12.3304	-9.7224e-06
	12.4716	-8.9154e-06		12.5082	-7.7587e-06		12.4971	-1.2422e-06
	12.6171	-1.00925e-05		12.6531	-1.07402e-05		12.642	-1.34503e-05
	12.7625	-9.944e-06		12.7985	-1.03093e-05		12.7875	-1.21037e-05
	12.908	-9.8969e-06		12.944	-1.01875e-05		12.933	-1.15123e-05
	13.0534	-9.8585e-06		13.0895	-1.01131e-05		13.0785	-1.1152e-05
	13.1988	-9.8414e-06		13.235	-1.0065e-05		13.224	-1.09024e-05
	13.3443	-9.8304e-06		13.3805	-1.00299e-05		13.3694	-1.07313e-05
	13.4897	-9.8167e-06		13.526	-9.9948e-06		13.5149	-1.06015e-05
	13.6352	-9.8095e-06		13.6715	-9.9772e-06		13.6603	-1.05011e-05
	13.7806	-9.8027e-06		13.817	-9.9547e-06		13.8058	-1.04395e-05
	13.926	-9.7953e-06		13.9625	-9.9397e-06		13.9513	-1.03837e-05
	14.0715	-9.7907e-06		14.108	-9.9269e-06		14.0968	-1.03346e-05
	14.2169	-9.7887e-06		14.2534	-9.9155e-06		14.2422	-1.02947e-05
	14.3624	-9.7778e-06		14.3989	-9.911e-06		14.3877	-1.02604e-05
	14.5078	-9.7808e-06		14.5444	-9.9019e-06		14.5332	-1.02343e-05
	14.6532	-9.7846e-06		14.6898	-9.8974e-06		14.6786	-1.02077e-05
	14.7987	-9.7794e-06		14.8353	-9.886e-06		14.8241	-1.01931e-05
	14.9442	-9.7724e-06		14.9807	-9.8871e-06		14.9696	-1.01768e-05
	15.0896	-9.7749e-06		15.1262	-9.8781e-06		15.115	-1.01565e-05
	15.2351	-9.7816e-06		15.2716	-9.871e-06		15.2605	-1.01465e-05
	15.3805	-9.7806e-06		15.4171	-9.866e-06		15.406	-1.0135e-05
	15.526	-9.7748e-06		15.5626	-9.871e-06		15.5514	-1.01199e-05
	15.6714	-9.7717e-06		15.708	-9.8674e-06		15.6969	-1.0115e-05
	15.8169	-9.7706e-06		15.8535	-9.8693e-06		15.8424	-1.0097e-05
	15.9623	-9.7706e-06		15.999	-9.8632e-06		15.9879	-1.00959e-05
	16.1078	-9.7668e-06		16.1445	-9.8555e-06		16.1334	-1.00864e-05
	16.2532	-9.7706e-06		16.29	-9.8571e-06		16.2789	-1.00773e-05
	16.3987	-9.7616e-06		16.4354	-9.8421e-06		16.4244	-1.00699e-05
	16.5442	-9.77e-06		16.5809	-9.8443e-06		16.5699	-1.00596e-05
	16.6896	-9.7704e-06		16.7264	-9.844e-06		16.7153	-1.00551e-05
	16.8351	-9.7696e-06		16.8719	-9.8373e-06		16.8608	-1.00553e-05
	16.9806	-9.7633e-06		17.0174	-9.835e-06		17.0063	-1.00521e-05
	17.1261	-9.7639e-06		17.1629	-9.8358e-06		17.1517	-1.00438e-05
	17.2716	-9.7663e-06		17.3084	-9.8327e-06		17.2972	-1.00396e-05
	17.4171	-9.7645e-06		17.4539	-9.8288e-06		17.4427	-1.00322e-05
	17.5626	-9.7647e-06		17.5993	-9.8343e-06		17.5882	-1.00334e-05
	17.708	-9.7607e-06		17.7448	-9.8308e-06		17.7337	-1.00255e-05
	17.8535	-9.7577e-06		17.8902	-9.832e-06		17.8792	-1.00209e-05
	17.9989	-9.7622e-06		18.0357	-9.8328e-06		18.0246	-1.0019e-05
	18.1443	-9.7636e-06		18.1811	-9.8249e-06		18.1701	-1.00202e-05
	18.2898	-9.7637e-06		18.3265	-9.8264e-06		18.3157	-1.00112e-05
	18.4352	-9.7651e-06		18.472	-9.8242e-06		18.4612	-1.00008e-05
	18.5806	-9.761e-06		18.6174	-9.8281e-06		18.6067	-9.9982e-06
	18.7261	-9.7675e-06		18.7628	-9.8229e-06		18.7521	-9.9983e-06
	18.8715	-9.7693e-06		18.9083	-9.8236e-06		18.8976	-9.9962e-06
	19.0169	-9.7632e-06		19.0537	-9.8176e-06		19.0431	-9.9944e-06
	19.1623	-9.7669e-06		19.1991	-9.8189e-06		19.1885	-9.9943e-06
	19.3078	-9.7649e-06		19.3446	-9.8206e-06		19.334	-9.9846e-06
	19.4532	-9.7612e-06		19.49	-9.8163e-06		19.4794	-9.9803e-06
	19.5986	-9.7614e-06		19.6354	-9.8177e-06		19.6249	-9.9801e-06
	19.7441	-9.7575e-06		19.7808	-9.8216e-06		19.7703	-9.9765e-06
	19.8895	-9.7623e-06		19.9262	-9.8177e-06		19.9158	-9.9733e-06
	20.0349	-9.7578e-06		20.0717	-9.8211e-06		20.0612	-9.9692e-06
	20.1804	-9.7611e-06		20.2171	-9.8083e-06		20.2067	-9.9667e-06
	20.3258	-9.7601e-06		20.3625	-9.8153e-06		20.3521	-9.9669e-06
	20.4712	-9.7547e-06		20.508	-9.8119e-06		20.4976	-9.9685e-06
	20.6166	-9.7545e-06		20.6534	-9.8074e-06		20.6431	-9.9559e-06
	20.7621	-9.7575e-06		20.7988	-9.8119e-06		20.7886	-9.9511e-06
	20.9075	-9.7565e-06		20.9442	-9.8117e-06		20.934	-9.9593e-06
	21.0529	-9.7522e-06		21.0897	-9.8139e-06		21.0795	-9.9606e-06
	21.1984	-9.7525e-06		21.2351	-9.8111e-06		21.225	-9.949e-06
	21.3438	-9.7564e-06		21.3805	-9.8105e-06		21.3704	-9.953e-06
	21.4892	-9.751e-06		21.526	-9.807e-06		21.5159	-9.9457e-06
	21.6346	-9.7568e-06		21.6714	-9.8084e-06		21.6613	-9.9488e-06
	21.7801	-9.7536e-06		21.8168	-9.8094e-06		21.8068	-9.9387e-06
	21.9255	-9.7506e-06		21.9622	-9.801e-06		21.9523	-9.9465e-06
	22.0709	-9.7483e-06		22.1077	-9.8003e-06		22.0978	-9.9482e-06
	22.2164	-9.7563e-06		22.2531	-9.8043e-06		22.2433	-9.9387e-06
	22.3618	-9.7537e-06		22.3985	-9.8038e-06		22.3888	-9.9387e-06
	22.5072	-9.751e-06		22.544	-9.8005e-06		22.5343	-9.9446e-06
	22.6526	-9.7502e-06		22.6894	-9.8008e-06		22.6798	-9.9394e-06
	22.7981	-9.7544e-06		22.8348	-9.7986e-06		22.8252	-9.9411e-06
	22.9435	-9.7551e-06		22.9803	-9.7913e-06		22.9707	-9.9355e-06
	23.0889	-9.7481e-06		23.1257	-9.7966e-06		23.1162	-9.9355e-06
	23.2344	-9.7551e-06		23.2711	-9.7945e-06		23.2616	-9.9368e-06
	23.3798	-9.7595e-06		23.4165	-9.794e-06		23.4071	-9.9319e-06
	23.5252	-9.7497e-06		23.562	-9.7959e-06		23.5525	-9.9293e-06
	23.6707	-9.7529e-06		23.7074	-9.7918e-06		23.698	-9.9307e-06
	23.8161	-9.7508e-06		23.8528	-9.7891e-06		23.8435	-9.9278e-06
	23.9615	-9.7455e-06		23.9983	-9.7897e-06		23.9889	-9.9369e-06
	24.1069	-9.7458e-06		24.1437	-9.792e-06		24.1344	-9.9328e-06
	24.2524	-9.7596e-06		24.2891	-9.7894e-06		24.2799	-9.922e-06
	24.3978	-9.7547e-06		24.4345	-9.7941e-06		24.4253	-9.9362e-06
	24.5433	-9.7531e-06		24.58	-9.7911e-06		24.5708	-9.927e-06
	24.6887	-9.7561e-06		24.7254	-9.792e-06		24.7162	-9.9272e-06
	24.8341	-9.7556e-06		24.8708	-9.789e-06		24.8617	-9.9228e-06
	24.9795	-9.7574e-06		25.0162	-9.7875e-06		25.0072	-9.9256e-06
	25.125	-9.7542e-06		25.1617	-9.7892e-06		25.1527	-9.9184e-06
	25.2704	-9.7585e-06		25.3071	-9.7973e-06		25.2982	-9.913e-06
	25.4158	-9.7543e-06		25.4525	-9.7929e-06		25.4437	-9.9153e-06
	25.5612	-9.7561e-06		25.598	-9.7912e-06		25.5892	-9.9094e-06
	25.7067	-9.7569e-06		25.7434	-9.7969e-06		25.7347	-9.9155e-06
	25.8521	-9.7558e-06		25.8888	-9.7987e-06		25.8802	-9.9102e-06
	25.9975	-9.7547e-06		26.0343	-9.7907e-06		26.0257	-9.9139e-06
	26.143	-9.7527e-06		26.1797	-9.79e-06		26.1712	-9.9083e-06
	26.2884	-9.7566e-06		26.3251	-9.7918e-06		26.3166	-9.9072e-06
	26.4338	-9.757e-06		26.4705	-9.7916e-06		26.4621	-9.911e-06
	26.5793	-9.7538e-06		26.616	-9.7861e-06		26.6076	-9.908e-06
	26.7247	-9.7486e-06		26.7614	-9.7882e-06		26.753	-9.9077e-06
	26.8701	-9.7531e-06		26.9068	-9.7867e-06		26.8985	-9.9086e-06
	27.0155	-9.7562e-06		27.0523	-9.7874e-06		27.044	-9.8994e-06
	27.161	-9.7536e-06		27.1977	-9.7855e-06		27.1894	-9.9062e-06
	27.3064	-9.7569e-06		27.3431	-9.7871e-06		27.3349	-9.9042e-06
	27.4518	-9.752e-06		27.4886	-9.7931e-06		27.4804	-9.9027e-06
	27.5973	-9.7448e-06		27.634	-9.7872e-06		27.6259	-9.9014e-06
	27.7427	-9.7505e-06		27.7794	-9.7894e-06		27.7714	-9.9009e-06
	27.8881	-9.7496e-06		27.9248	-9.7862e-06		27.9169	-9.8988e-06
	28.0336	-9.7525e-06		28.0703	-9.779e-06		28.0624	-9.8996e-06
	28.179	-9.7555e-06		28.2157	-9.7859e-06		28.2079	-9.8978e-06
	28.3244	-9.7556e-06		28.3611	-9.7899e-06		28.3534	-9.8923e-06
	28.4698	-9.7547e-06		28.5066	-9.7884e-06		28.4989	-9.8955e-06
	28.6153	-9.7589e-06		28.652	-9.7884e-06		28.6444	-9.8945e-06
	28.7607	-9.7533e-06		28.7974	-9.787e-06		28.7899	-9.8915e-06
	28.9061	-9.748e-06		28.9428	-9.7864e-06		28.9353	-9.8898e-06
	29.0516	-9.7524e-06		29.0883	-9.7845e-06		29.0808	-9.9004e-06
	29.197	-9.7493e-06		29.2337	-9.7853e-06		29.2262	-9.8924e-06
	29.3424	-9.7537e-06		29.3791	-9.7846e-06		29.3717	-9.8946e-06
	29.4879	-9.7523e-06		29.5246	-9.7837e-06		29.5172	-9.8929e-06
	29.6333	-9.7522e-06		29.67	-9.782e-06		29.6627	-9.8906e-06
	29.7787	-9.7522e-06		29.8154	-9.7863e-06		29.8081	-9.8943e-06
	29.9241	-9.7491e-06		29.9608	-9.7867e-06		29.9536	-9.894e-06
	30.0696	-9.7533e-06		30.1063	-9.786e-06		30.0991	-9.8918e-06
	30.215	-9.7489e-06		30.2517	-9.7859e-06		30.2446	-9.8942e-06
	30.3604	-9.75e-06		30.3971	-9.7867e-06		30.3901	-9.8864e-06
	30.5059	-9.7524e-06		30.5426	-9.7881e-06		30.5356	-9.8827e-06
	30.6513	-9.7519e-06		30.688	-9.7867e-06		30.6811	-9.8885e-06
	30.7967	-9.7537e-06		30.8334	-9.778e-06		30.8266	-9.8827e-06
	30.9421	-9.7525e-06		30.9788	-9.7837e-06		30.9721	-9.8879e-06
	31.0876	-9.7578e-06		31.1243	-9.779e-06		31.1177	-9.8871e-06
	31.233	-9.7537e-06		31.2697	-9.7794e-06		31.2631	-9.8848e-06
	31.3784	-9.7524e-06		31.4152	-9.7847e-06		31.4086	-9.8821e-06
	31.5239	-9.7491e-06		31.5606	-9.7778e-06		31.5541	-9.8821e-06
	31.6693	-9.7512e-06		31.706	-9.7752e-06		31.6995	-9.8825e-06
	31.8147	-9.7494e-06		31.8514	-9.7741e-06		31.845	-9.8849e-06
	31.9602	-9.7434e-06		31.9969	-9.7772e-06		31.9904	-9.8766e-06
	32.1056	-9.7519e-06		32.1423	-9.7743e-06		32.1359	-9.8761e-06
	32.251	-9.7501e-06		32.2877	-9.774e-06		32.2814	-9.8839e-06
	32.3964	-9.7508e-06		32.4332	-9.7739e-06		32.4269	-9.8832e-06
	32.5419	-9.7535e-06		32.5786	-9.7733e-06		32.5724	-9.885e-06
	32.6873	-9.7492e-06		32.724	-9.7776e-06		32.7178	-9.8846e-06
	32.8327	-9.7478e-06		32.8694	-9.7736e-06		32.8633	-9.8732e-06
	32.9782	-9.7477e-06		33.0149	-9.7733e-06		33.0088	-9.877e-06
	33.1236	-9.7525e-06		33.1603	-9.7686e-06		33.1543	-9.8761e-06
	33.269	-9.7534e-06		33.3057	-9.77e-06		33.2998	-9.8759e-06
	33.4145	-9.7479e-06		33.4512	-9.7744e-06		33.4454	-9.8744e-06
	33.5599	-9.7528e-06		33.5966	-9.7736e-06		33.5908	-9.8751e-06
	33.7053	-9.7535e-06		33.742	-9.7725e-06		33.7363	-9.8799e-06
	33.8507	-9.753e-06		33.8874	-9.7694e-06		33.8818	-9.8736e-06
	33.9962	-9.7489e-06		34.0329	-9.7679e-06		34.0273	-9.8742e-06
	34.1416	-9.7509e-06		34.1783	-9.7672e-06		34.1727	-9.8691e-06
	34.287	-9.7524e-06		34.3237	-9.7745e-06		34.3182	-9.8723e-06
	34.4325	-9.7509e-06		34.4692	-9.766e-06		34.4637	-9.8737e-06
	34.5779	-9.7495e-06		34.6146	-9.7709e-06		34.6091	-9.8721e-06
	34.7233	-9.7454e-06		34.76	-9.7714e-06		34.7546	-9.8732e-06
	34.8687	-9.7519e-06		34.9054	-9.7751e-06		34.9	-9.8722e-06
	35.0142	-9.7503e-06		35.0509	-9.77e-06		35.0455	-9.8651e-06
	35.1596	-9.7496e-06		35.1963	-9.7766e-06		35.191	-9.872e-06
	35.305	-9.7531e-06		35.3417	-9.7708e-06		35.3365	-9.8674e-06
	35.4505	-9.7535e-06		35.4872	-9.7741e-06		35.482	-9.8712e-06
	35.5959	-9.7504e-06		35.6326	-9.7722e-06		35.6274	-9.8686e-06
	35.7413	-9.7518e-06		35.778	-9.7756e-06		35.773	-9.8668e-06
	35.8868	-9.7525e-06		35.9235	-9.7746e-06		35.9185	-9.8643e-06
	36.0322	-9.7492e-06		36.0689	-9.7729e-06		36.064	-9.8657e-06
	36.1776	-9.7449e-06		36.2143	-9.7675e-06		36.2095	-9.8689e-06
	36.3231	-9.7466e-06		36.3597	-9.7708e-06		36.355	-9.8618e-06
	36.4685	-9.7472e-06		36.5052	-9.7694e-06		36.5005	-9.8584e-06
	36.6139	-9.7531e-06		36.6506	-9.7655e-06		36.6459	-9.8573e-06
	36.7593	-9.7448e-06		36.796	-9.7659e-06		36.7914	-9.86e-06
	36.9048	-9.7516e-06		36.9415	-9.7696e-06		36.9368	-9.8558e-06
	37.0502	-9.7487e-06		37.0869	-9.7627e-06		37.0823	-9.8624e-06
	37.1956	-9.7505e-06		37.2323	-9.7636e-06		37.2278	-9.8552e-06
	37.341	-9.7418e-06		37.3778	-9.7676e-06		37.3732	-9.86e-06
	37.4865	-9.733e-06		37.5232	-9.764e-06		37.5187	-9.86e-06
	37.6319	-9.7442e-06		37.6686	-9.7677e-06		37.6642	-9.8532e-06
	37.7774	-9.7399e-06		37.814	-9.7654e-06		37.8096	-9.8632e-06
	37.9228	-9.7419e-06		37.9595	-9.7626e-06		37.9551	-9.8582e-06
	38.0682	-9.7437e-06		38.1049	-9.7629e-06		38.1006	-9.8593e-06
	38.2136	-9.7415e-06		38.2503	-9.7685e-06		38.2461	-9.8563e-06
	38.3591	-9.7486e-06		38.3957	-9.7631e-06		38.3916	-9.8544e-06
	38.5045	-9.7499e-06		38.5412	-9.7605e-06		38.5371	-9.8557e-06
	38.6499	-9.7481e-06		38.6866	-9.7656e-06		38.6826	-9.8594e-06
	38.7954	-9.748e-06		38.832	-9.7684e-06		38.8281	-9.858e-06
	38.9408	-9.7447e-06		38.9775	-9.7605e-06		38.9736	-9.8538e-06
	39.0862	-9.7452e-06		39.1229	-9.7677e-06		39.1191	-9.8539e-06
	39.2316	-9.7425e-06		39.2683	-9.7701e-06		39.2646	-9.8536e-06
	39.3771	-9.7507e-06		39.4138	-9.7687e-06		39.41	-9.8547e-06
	39.5225	-9.749e-06		39.5592	-9.7665e-06		39.5555	-9.8476e-06
	39.6679	-9.7479e-06		39.7046	-9.7591e-06		39.701	-9.8549e-06
	39.8134	-9.7499e-06		39.85	-9.7685e-06		39.8464	-9.8506e-06
	39.9588	-9.7524e-06		39.9955	-9.7644e-06		39.9918	-9.8529e-06
	40.1042	-9.7496e-06		40.1409	-9.7592e-06		40.1373	-9.8574e-06
	40.2496	-9.7444e-06		40.2863	-9.7663e-06		40.2828	-9.8528e-06
	40.3951	-9.7475e-06		40.4318	-9.7662e-06		40.4282	-9.8589e-06
	40.5405	-9.7448e-06		40.5772	-9.7648e-06		40.5737	-9.8492e-06
	40.6859	-9.7486e-06		40.7226	-9.7599e-06		40.7192	-9.8509e-06
	40.8314	-9.7452e-06		40.8681	-9.7657e-06		40.8646	-9.8542e-06
	40.9768	-9.7505e-06		41.0135	-9.7621e-06		41.0101	-9.8499e-06
	41.1222	-9.7459e-06		41.1589	-9.7627e-06		41.1556	-9.851e-06
	41.2677	-9.7459e-06		41.3044	-9.759e-06		41.301	-9.8487e-06
	41.4131	-9.7489e-06		41.4498	-9.7651e-06		41.4465	-9.8463e-06
	41.5585	-9.7454e-06		41.5952	-9.7633e-06		41.592	-9.8477e-06
	41.7039	-9.7507e-06		41.7406	-9.7632e-06		41.7375	-9.8466e-06
	41.8494	-9.7466e-06		41.8861	-9.7605e-06		41.883	-9.8485e-06
	41.9948	-9.7494e-06		42.0315	-9.7692e-06		42.0285	-9.8433e-06
	42.1402	-9.7451e-06		42.1769	-9.7664e-06		42.174	-9.85e-06
	42.2857	-9.7473e-06		42.3224	-9.7617e-06		42.3195	-9.8438e-06
	42.4311	-9.7479e-06		42.4678	-9.7645e-06		42.465	-9.8404e-06
	42.5765	-9.7434e-06		42.6132	-9.7622e-06		42.6105	-9.8401e-06
	42.722	-9.7449e-06		42.7587	-9.7651e-06		42.7559	-9.8418e-06
	42.8674	-9.7421e-06		42.9041	-9.771e-06		42.9014	-9.849e-06
	43.0128	-9.7384e-06		43.0495	-9.7696e-06		43.0468	-9.8469e-06
	43.1582	-9.7437e-06		43.1949	-9.765e-06		43.1923	-9.8496e-06
	43.3037	-9.7449e-06		43.3404	-9.7656e-06		43.3378	-9.8472e-06
	43.4491	-9.743e-06		43.4858	-9.767e-06		43.4832	-9.846e-06
	43.5945	-9.7395e-06		43.6312	-9.7647e-06		43.6287	-9.8489e-06
	43.74	-9.7431e-06		43.7766	-9.7648e-06		43.7742	-9.8467e-06
	43.8854	-9.7469e-06		43.9221	-9.7677e-06		43.9196	-9.8459e-06
	44.0308	-9.7507e-06		44.0675	-9.7729e-06		44.0651	-9.8429e-06
	44.1763	-9.7492e-06		44.2129	-9.7731e-06		44.2106	-9.8422e-06
	44.3217	-9.7485e-06		44.3584	-9.7664e-06		44.3561	-9.8459e-06
	44.4671	-9.7454e-06		44.5038	-9.7669e-06		44.5016	-9.8447e-06
	44.6125	-9.7472e-06		44.6492	-9.7711e-06		44.6471	-9.8426e-06
	44.758	-9.7444e-06		44.7947	-9.761e-06		44.7926	-9.8388e-06
	44.9034	-9.7436e-06		44.9401	-9.7653e-06		44.9381	-9.8422e-06
	45.0488	-9.738e-06		45.0855	-9.7664e-06		45.0836	-9.8346e-06
	45.1943	-9.7364e-06		45.2309	-9.7608e-06		45.2291	-9.8368e-06
	45.3397	-9.7383e-06		45.3764	-9.7632e-06		45.3746	-9.8387e-06
	45.4851	-9.7443e-06		45.5218	-9.7637e-06		45.52	-9.8393e-06
	45.6305	-9.739e-06		45.6672	-9.7612e-06		45.6655	-9.8408e-06
	45.776	-9.739e-06		45.8127	-9.76e-06		45.8109	-9.8349e-06
	45.9214	-9.7381e-06		45.9581	-9.7632e-06		45.9563	-9.8389e-06
	46.0668	-9.7485e-06		46.1035	-9.7615e-06		46.1018	-9.8395e-06
	46.2123	-9.7444e-06		46.249	-9.7649e-06		46.2472	-9.8417e-06
	46.3577	-9.7396e-06		46.3944	-9.7602e-06		46.3926	-9.8339e-06
	46.5031	-9.7405e-06		46.5398	-9.7605e-06		46.5381	-9.8396e-06
	46.6486	-9.7487e-06		46.6853	-9.7623e-06		46.6835	-9.8364e-06
	46.794	-9.7454e-06		46.8307	-9.7596e-06		46.829	-9.8338e-06
	46.9394	-9.7457e-06		46.9761	-9.764e-06		46.9745	-9.8342e-06
	47.0848	-9.7439e-06		47.1215	-9.7588e-06		47.1199	-9.8367e-06
	47.2303	-9.7435e-06		47.267	-9.7626e-06		47.2654	-9.8366e-06
	47.3757	-9.74e-06		47.4124	-9.7619e-06		47.4108	-9.8342e-06
	47.5211	-9.7398e-06		47.5578	-9.7622e-06		47.5563	-9.8364e-06
	47.6666	-9.7403e-06		47.7033	-9.7623e-06		47.7018	-9.8335e-06
	47.812	-9.7374e-06		47.8487	-9.7657e-06		47.8473	-9.8361e-06
	47.9574	-9.7447e-06		47.9941	-9.7627e-06		47.9928	-9.8401e-06
	48.1029	-9.7393e-06		48.1396	-9.7622e-06		48.1382	-9.835e-06
	48.2483	-9.7417e-06		48.285	-9.7657e-06		48.2838	-9.8316e-06
	48.3937	-9.7378e-06		48.4304	-9.7556e-06		48.4293	-9.832e-06
	48.5391	-9.733e-06		48.5758	-9.7542e-06		48.5748	-9.8348e-06
	48.6846	-9.7383e-06		48.7213	-9.7506e-06		48.7203	-9.8323e-06
	48.83	-9.7355e-06		48.8667	-9.7537e-06		48.8658	-9.8329e-06
	48.9754	-9.7377e-06		49.0121	-9.7562e-06		49.0113	-9.8361e-06
	49.1209	-9.7423e-06		49.1576	-9.7576e-06		49.1567	-9.8319e-06
	49.2663	-9.7393e-06		49.303	-9.7575e-06		49.3022	-9.8284e-06
	49.4117	-9.7466e-06		49.4484	-9.7583e-06		49.4476	-9.8357e-06
	49.5572	-9.7383e-06		49.5939	-9.7588e-06		49.593	-9.8319e-06
	49.7026	-9.7384e-06		49.7393	-9.7549e-06		49.7385	-9.8254e-06
	49.848	-9.7402e-06		49.8847	-9.7605e-06		49.8839	-9.8305e-06
	49.9934	-9.737e-06		50.0302	-9.7625e-06		50.0293	-9.8312e-06
	50.1389	-9.741e-06		50.1756	-9.7611e-06		50.1748	-9.8297e-06
	50.2843	-9.739e-06		50.321	-9.7537e-06		50.3202	-9.8331e-06
	50.4297	-9.7358e-06		50.4664	-9.7565e-06		50.4656	-9.8291e-06
	50.5752	-9.7428e-06		50.6119	-9.7594e-06		50.611	-9.8275e-06
	50.7206	-9.7437e-06		50.7573	-9.759e-06		50.7565	-9.8319e-06
	50.866	-9.7439e-06		50.9027	-9.7603e-06		50.9019	-9.8304e-06
	51.0115	-9.7458e-06		51.0482	-9.7606e-06		51.0473	-9.8273e-06
	51.1569	-9.7408e-06		51.1936	-9.7599e-06		51.1928	-9.8249e-06
	51.3023	-9.7379e-06		51.339	-9.7575e-06		51.3382	-9.8267e-06
	51.4477	-9.7345e-06		51.4845	-9.7666e-06		51.4836	-9.8227e-06
	51.5932	-9.7395e-06		51.6299	-9.7643e-06		51.6291	-9.8226e-06
	51.7386	-9.7362e-06		51.7753	-9.7646e-06		51.7745	-9.8298e-06
	51.884	-9.743e-06		51.9207	-9.7632e-06		51.9199	-9.8267e-06
	52.0295	-9.7404e-06		52.0662	-9.7621e-06		52.0653	-9.8259e-06
	52.1749	-9.74e-06		52.2116	-9.759e-06		52.2108	-9.8267e-06
	52.3203	-9.7444e-06		52.357	-9.7643e-06		52.3562	-9.8185e-06
	52.4658	-9.7441e-06		52.5025	-9.7622e-06		52.5016	-9.8195e-06
	52.6112	-9.7379e-06		52.6479	-9.7642e-06		52.647	-9.8199e-06
	52.7566	-9.7411e-06		52.7933	-9.755e-06		52.7925	-9.8199e-06
	52.902	-9.7424e-06		52.9388	-9.7562e-06		52.9379	-9.8209e-06
	53.0475	-9.7437e-06		53.0842	-9.7509e-06		53.0833	-9.8196e-06
	53.1929	-9.7433e-06		53.2296	-9.7527e-06		53.2288	-9.8246e-06
	53.3383	-9.7381e-06		53.3751	-9.7587e-06		53.3742	-9.8244e-06
	53.4838	-9.7447e-06		53.5205	-9.7559e-06		53.5196	-9.8308e-06
	53.6292	-9.7418e-06		53.6659	-9.7564e-06		53.6651	-9.823e-06
	53.7746	-9.7427e-06		53.8113	-9.7547e-06		53.8105	-9.8183e-06
	53.9201	-9.7393e-06		53.9568	-9.7529e-06		53.9559	-9.822e-06
	54.0655	-9.739e-06		54.1022	-9.7551e-06		54.1013	-9.8147e-06
	54.2109	-9.7406e-06		54.2476	-9.7561e-06		54.2468	-9.8127e-06
	54.3563	-9.7411e-06		54.3931	-9.7565e-06		54.3922	-9.8173e-06
	54.5018	-9.7458e-06		54.5385	-9.7572e-06		54.5376	-9.816e-06
	54.6472	-9.74e-06		54.6839	-9.7549e-06		54.6831	-9.8203e-06
	54.7926	-9.7444e-06		54.8294	-9.7555e-06		54.8285	-9.8209e-06
	54.9381	-9.7427e-06		54.9748	-9.7601e-06		54.9739	-9.8191e-06
	55.0835	-9.7312e-06		55.1202	-9.7581e-06		55.1193	-9.8215e-06
	55.2289	-9.7354e-06		55.2656	-9.7601e-06		55.2648	-9.8198e-06
	55.3743	-9.7432e-06		55.4111	-9.7601e-06		55.4102	-9.8176e-06
	55.5198	-9.733e-06		55.5565	-9.7568e-06		55.5556	-9.8211e-06
	55.6652	-9.7383e-06		55.7019	-9.7563e-06		55.7011	-9.8171e-06
	55.8106	-9.7279e-06		55.8474	-9.7564e-06		55.8465	-9.8158e-06
	55.9561	-9.7322e-06		55.9928	-9.7619e-06		55.9919	-9.8122e-06
	56.1015	-9.7364e-06		56.1382	-9.7583e-06		56.1374	-9.8149e-06
	56.2469	-9.7448e-06		56.2837	-9.7586e-06		56.2828	-9.8206e-06
	56.3923	-9.7403e-06		56.4291	-9.7619e-06		56.4282	-9.8218e-06
	56.5378	-9.7332e-06		56.5746	-9.7511e-06		56.5736	-9.8207e-06
	56.6832	-9.7353e-06		56.72	-9.7579e-06		56.7191	-9.8138e-06
	56.8286	-9.7314e-06		56.8654	-9.7648e-06		56.8645	-9.8209e-06
	56.9741	-9.7389e-06		57.0109	-9.7625e-06		57.0099	-9.8168e-06
	57.1195	-9.7333e-06		57.1563	-9.7629e-06		57.1554	-9.8156e-06
	57.2649	-9.7506e-06		57.3017	-9.7644e-06		57.3008	-9.8167e-06
	57.4104	-9.7372e-06		57.4471	-9.756e-06		57.4462	-9.8181e-06
	57.5558	-9.7398e-06		57.5926	-9.7642e-06		57.5916	-9.8166e-06
	57.7012	-9.7404e-06		57.738	-9.7637e-06		57.7371	-9.8183e-06
	57.8466	-9.7349e-06		57.8834	-9.7632e-06		57.8825	-9.8188e-06
	57.9921	-9.7424e-06		58.0289	-9.7619e-06		58.0279	-9.8159e-06
	58.1375	-9.7408e-06		58.1743	-9.7636e-06		58.1734	-9.8137e-06
	58.2829	-9.7367e-06		58.3197	-9.7631e-06		58.3188	-9.8116e-06
	58.4284	-9.7397e-06		58.4651	-9.7661e-06		58.4642	-9.8155e-06
	58.5738	-9.7351e-06		58.6106	-9.7571e-06		58.6096	-9.8119e-06
	58.7192	-9.7417e-06		58.756	-9.7568e-06		58.7551	-9.8131e-06
	58.8647	-9.742e-06		58.9015	-9.7581e-06		58.9005	-9.8208e-06
	59.0101	-9.7415e-06		59.0469	-9.7661e-06		59.0459	-9.8147e-06
	59.1555	-9.7447e-06		59.1923	-9.7612e-06		59.1914	-9.8129e-06
	59.3009	-9.7423e-06		59.3377	-9.7565e-06		59.3368	-9.8187e-06
	59.4464	-9.7377e-06		59.4832	-9.7593e-06		59.4822	-9.8195e-06
	59.5918	-9.7392e-06		59.6286	-9.7641e-06		59.6277	-9.8083e-06
	59.7372	-9.741e-06		59.774	-9.7566e-06		59.7731	-9.8145e-06
	59.8827	-9.7401e-06		59.9195	-9.7593e-06		59.9185	-9.8157e-06
	60.0281	-9.7364e-06		60.0649	-9.756e-06		60.0639	-9.8156e-06
	60.1735	-9.7318e-06		60.2103	-9.7597e-06		60.2094	-9.8208e-06
	60.319	-9.7404e-06		60.3558	-9.7623e-06		60.3548	-9.8103e-06
	60.4644	-9.7374e-06		60.5012	-9.755e-06		60.5002	-9.8104e-06
	60.6098	-9.7369e-06		60.6466	-9.7543e-06		60.6457	-9.8039e-06
	60.7552	-9.7442e-06		60.792	-9.7581e-06		60.7911	-9.8068e-06
	60.9007	-9.7425e-06		60.9375	-9.7542e-06		60.9365	-9.8036e-06
	61.0461	-9.7384e-06		61.0829	-9.7581e-06		61.0819	-9.8134e-06
	61.1915	-9.748e-06		61.2284	-9.7559e-06		61.2274	-9.8015e-06
	61.337	-9.743e-06		61.3738	-9.753e-06		61.3728	-9.8119e-06
	61.4824	-9.7353e-06		61.5192	-9.7583e-06		61.5182	-9.8124e-06
	61.6278	-9.7386e-06		61.6647	-9.7574e-06		61.6637	-9.8112e-06
	61.7733	-9.7406e-06		61.8102	-9.7555e-06		61.8091	-9.8114e-06
	61.9187	-9.7414e-06		61.9556	-9.7544e-06		61.9545	-9.8066e-06
	62.0641	-9.7373e-06		62.101	-9.7582e-06		62.1	-9.8053e-06
	62.2096	-9.7384e-06		62.2465	-9.7558e-06		62.2454	-9.809e-06
	62.355	-9.7372e-06		62.392	-9.7576e-06		62.3908	-9.8146e-06
	62.5004	-9.7349e-06		62.5374	-9.7495e-06		62.5363	-9.8123e-06
	62.6458	-9.7386e-06		62.6829	-9.754e-06		62.6817	-9.8102e-06
	62.7913	-9.741e-06		62.8284	-9.7571e-06		62.8271	-9.8149e-06
	62.9367	-9.7341e-06		62.9738	-9.7479e-06		62.9725	-9.8099e-06
	63.0821	-9.7359e-06		63.1193	-9.7514e-06		63.118	-9.8118e-06
	63.2276	-9.7438e-06		63.2648	-9.7472e-06		63.2634	-9.8139e-06
	63.373	-9.7426e-06		63.4103	-9.7562e-06		63.4088	-9.818e-06
	63.5184	-9.7366e-06		63.5558	-9.7498e-06		63.5543	-9.8086e-06
	63.6638	-9.7401e-06		63.7013	-9.7538e-06		63.6997	-9.8056e-06
	63.8093	-9.7397e-06		63.8468	-9.7515e-06		63.8451	-9.8113e-06
	63.9547	-9.7335e-06		63.9923	-9.7566e-06		63.9905	-9.81e-06
	64.1001	-9.7348e-06		64.1378	-9.7506e-06		64.136	-9.8107e-06
	64.2456	-9.7356e-06		64.2832	-9.7548e-06		64.2814	-9.8107e-06
	64.391	-9.7374e-06		64.4287	-9.753e-06		64.4268	-9.811e-06
	64.5364	-9.7348e-06		64.5741	-9.75e-06		64.5723	-9.8132e-06
	64.6819	-9.7376e-06		64.7196	-9.7567e-06		64.7177	-9.8088e-06
	64.8273	-9.739e-06		64.865	-9.7538e-06		64.8631	-9.8177e-06
	64.9727	-9.7367e-06		65.0105	-9.7582e-06		65.0085	-9.8105e-06
	65.1181	-9.734e-06		65.1559	-9.744e-06		65.154	-9.8044e-06
	65.2636	-9.7362e-06		65.3014	-9.7539e-06		65.2994	-9.8077e-06
	65.409	-9.7418e-06		65.4468	-9.7578e-06		65.4448	-9.8055e-06
	65.5544	-9.7375e-06		65.5922	-9.7561e-06		65.5903	-9.8098e-06
	65.6999	-9.7371e-06		65.7377	-9.7563e-06		65.7357	-9.8065e-06
	65.8453	-9.7377e-06		65.8832	-9.7509e-06		65.8811	-9.8118e-06
	65.9907	-9.739e-06		66.0286	-9.7559e-06		66.0266	-9.8022e-06
	66.1362	-9.7379e-06		66.1741	-9.7565e-06		66.172	-9.8081e-06
	66.2816	-9.7357e-06		66.3195	-9.7525e-06		66.3174	-9.8079e-06
	66.427	-9.7369e-06		66.465	-9.7501e-06		66.4628	-9.8116e-06
	66.5724	-9.7386e-06		66.6105	-9.7539e-06		66.6083	-9.8121e-06
	66.7179	-9.7374e-06		66.7559	-9.7519e-06		66.7537	-9.8088e-06
	66.8633	-9.7401e-06		66.9014	-9.7565e-06		66.8991	-9.8085e-06
	67.0087	-9.7325e-06		67.047	-9.7617e-06		67.0446	-9.81e-06
	67.1542	-9.7314e-06		67.1925	-9.7533e-06		67.19	-9.8084e-06
	67.2996	-9.7407e-06		67.338	-9.7521e-06		67.3354	-9.8092e-06
	67.445	-9.7341e-06		67.4835	-9.7559e-06		67.4809	-9.8089e-06
	67.5904	-9.735e-06		67.629	-9.755e-06		67.6263	-9.8036e-06
	67.7359	-9.742e-06		67.7744	-9.7483e-06		67.7717	-9.8086e-06
	67.8813	-9.7356e-06		67.9199	-9.7483e-06		67.9171	-9.807e-06
	68.0267	-9.7333e-06		68.0653	-9.7524e-06		68.0626	-9.8104e-06
	68.1722	-9.7361e-06		68.2108	-9.7515e-06		68.208	-9.8097e-06
	68.3176	-9.7398e-06		68.3562	-9.7472e-06		68.3534	-9.8014e-06
	68.463	-9.736e-06		68.5017	-9.7488e-06		68.4989	-9.8035e-06
	68.6085	-9.7391e-06		68.6472	-9.751e-06		68.6443	-9.8028e-06
	68.7539	-9.7359e-06		68.7926	-9.7524e-06		68.7897	-9.8045e-06
	68.8993	-9.7406e-06		68.938	-9.7411e-06		68.9351	-9.8049e-06
	69.0448	-9.7318e-06		69.0835	-9.7513e-06		69.0806	-9.8047e-06
	69.1902	-9.7344e-06		69.2289	-9.7529e-06		69.226	-9.8028e-06
	69.3356	-9.7369e-06		69.3744	-9.7477e-06		69.3714	-9.8033e-06
	69.481	-9.7339e-06		69.5198	-9.7438e-06		69.5169	-9.8064e-06
	69.6265	-9.7346e-06		69.6653	-9.7458e-06		69.6623	-9.8114e-06
	69.7719	-9.7355e-06		69.8107	-9.7451e-06		69.8077	-9.8106e-06
	69.9173	-9.737e-06		69.9561	-9.7501e-06		69.9531	-9.8103e-06
	70.0627	-9.7277e-06		70.1016	-9.7518e-06		70.0986	-9.8074e-06
	70.2082	-9.7316e-06		70.247	-9.7429e-06		70.244	-9.8046e-06
	70.3536	-9.7338e-06		70.3925	-9.7493e-06		70.3894	-9.8132e-06
	70.499	-9.733e-06		70.5379	-9.7493e-06		70.5349	-9.8069e-06
	70.6445	-9.7294e-06		70.6834	-9.7427e-06		70.6803	-9.8043e-06
	70.7899	-9.7317e-06		70.8288	-9.7481e-06		70.8257	-9.8042e-06
	70.9353	-9.7351e-06		70.9743	-9.7498e-06		70.9711	-9.8045e-06
	71.0807	-9.7331e-06		71.1198	-9.744e-06		71.1166	-9.803e-06
	71.2262	-9.733e-06		71.2652	-9.7422e-06		71.262	-9.8109e-06
	71.3716	-9.7354e-06		71.4107	-9.7514e-06		71.4074	-9.8021e-06
	71.517	-9.7322e-06		71.5563	-9.7513e-06		71.5529	-9.8036e-06
	71.6625	-9.7331e-06		71.7018	-9.7486e-06		71.6983	-9.8058e-06
	71.8079	-9.7305e-06		71.8473	-9.7412e-06		71.8437	-9.8032e-06
	71.9533	-9.7367e-06		71.9928	-9.7524e-06		71.9892	-9.8009e-06
	72.0988	-9.7302e-06		72.1382	-9.7444e-06		72.1346	-9.8047e-06
	72.2442	-9.726e-06		72.2837	-9.7473e-06		72.28	-9.8028e-06
	72.3896	-9.7258e-06		72.4292	-9.7544e-06		72.4254	-9.8026e-06
	72.535	-9.731e-06		72.5746	-9.7457e-06		72.5709	-9.805e-06
	72.6805	-9.7303e-06		72.7201	-9.7473e-06		72.7163	-9.8048e-06
	72.8259	-9.7283e-06		72.8655	-9.7441e-06		72.8617	-9.8111e-06
	72.9713	-9.736e-06		73.011	-9.7434e-06		73.0072	-9.8061e-06
	73.1168	-9.7295e-06		73.1564	-9.7432e-06		73.1526	-9.8007e-06
	73.2622	-9.7262e-06		73.3019	-9.7412e-06		73.298	-9.8003e-06
	73.4076	-9.7251e-06		73.4473	-9.7431e-06		73.4435	-9.8019e-06
	73.5531	-9.7289e-06		73.5928	-9.7508e-06		73.5889	-9.7978e-06
	73.6985	-9.7274e-06		73.7383	-9.7516e-06		73.7343	-9.805e-06
	73.8439	-9.7305e-06		73.8837	-9.7461e-06		73.8797	-9.8004e-06
	73.9893	-9.7271e-06		74.0291	-9.7491e-06		74.0252	-9.8076e-06
	74.1348	-9.7279e-06		74.1746	-9.7457e-06		74.1706	-9.7979e-06
	74.2802	-9.7376e-06		74.32	-9.7436e-06		74.316	-9.7969e-06
	74.4256	-9.7353e-06		74.4655	-9.7477e-06		74.4615	-9.8008e-06
	74.5711	-9.7342e-06		74.6109	-9.7478e-06		74.6069	-9.7947e-06
	74.7165	-9.7282e-06		74.7563	-9.7449e-06		74.7523	-9.7902e-06
	74.8619	-9.7311e-06		74.9018	-9.7485e-06		74.8978	-9.8005e-06
	75.0074	-9.7328e-06		75.0473	-9.7507e-06		75.0432	-9.8019e-06
	75.1528	-9.7343e-06		75.1927	-9.7498e-06		75.1886	-9.7962e-06
	75.2982	-9.7321e-06		75.3382	-9.7455e-06		75.334	-9.8015e-06
	75.4436	-9.7294e-06		75.4837	-9.7446e-06		75.4795	-9.8028e-06
	75.5891	-9.7276e-06		75.6292	-9.7557e-06		75.6249	-9.7989e-06
	75.7345	-9.726e-06		75.7747	-9.7487e-06		75.7703	-9.7937e-06
	75.8799	-9.7302e-06		75.9202	-9.7477e-06		75.9158	-9.797e-06
	76.0254	-9.7312e-06		76.0657	-9.7543e-06		76.0612	-9.7975e-06
	76.1708	-9.7367e-06		76.2112	-9.7444e-06		76.2066	-9.8017e-06
	76.3162	-9.7288e-06		76.3567	-9.7508e-06		76.352	-9.8009e-06
	76.4617	-9.7318e-06		76.5022	-9.7478e-06		76.4975	-9.7999e-06
	76.6071	-9.7306e-06		76.6476	-9.748e-06		76.6429	-9.8019e-06
	76.7525	-9.7324e-06		76.793	-9.7458e-06		76.7883	-9.7935e-06
	76.8979	-9.7387e-06		76.9385	-9.7414e-06		76.9338	-9.7935e-06
	77.0434	-9.7278e-06		77.0839	-9.7407e-06		77.0792	-9.7972e-06
	77.1888	-9.7275e-06		77.2294	-9.7435e-06		77.2246	-9.7923e-06
	77.3342	-9.7296e-06		77.3748	-9.7474e-06		77.37	-9.7919e-06
	77.4797	-9.7351e-06		77.5203	-9.7449e-06		77.5155	-9.7927e-06
	77.6251	-9.7371e-06		77.6657	-9.7451e-06		77.6609	-9.79e-06
	77.7705	-9.7253e-06		77.8112	-9.7429e-06		77.8063	-9.7924e-06
	77.916	-9.7307e-06		77.9566	-9.7472e-06		77.9518	-9.7953e-06
	78.0614	-9.7254e-06		78.1021	-9.7512e-06		78.0972	-9.7975e-06
	78.2068	-9.7261e-06		78.2475	-9.7491e-06		78.2426	-9.7969e-06
	78.3522	-9.7312e-06		78.3929	-9.7462e-06		78.388	-9.7948e-06
	78.4977	-9.726e-06		78.5384	-9.7504e-06		78.5335	-9.7926e-06
	78.6431	-9.7287e-06		78.6838	-9.7518e-06		78.6789	-9.7969e-06
	78.7885	-9.735e-06		78.8293	-9.7482e-06		78.8243	-9.798e-06
	78.9339	-9.7329e-06		78.9747	-9.7472e-06		78.9698	-9.7968e-06
	79.0794	-9.7323e-06		79.1202	-9.7493e-06		79.1152	-9.7964e-06
	79.2248	-9.7331e-06		79.2656	-9.7424e-06		79.2606	-9.7947e-06
	79.3702	-9.726e-06		79.4111	-9.7431e-06		79.4061	-9.7955e-06
	79.5157	-9.7312e-06		79.5566	-9.7484e-06		79.5515	-9.792e-06
	79.6611	-9.7293e-06		79.702	-9.7487e-06		79.6969	-9.7938e-06
	79.8065	-9.7288e-06		79.8475	-9.7513e-06		79.8423	-9.7909e-06
	79.952	-9.7246e-06		79.993	-9.7472e-06		79.9878	-9.7918e-06
	80.0974	-9.7246e-06		80.1385	-9.7453e-06		80.1332	-9.795e-06
	80.2428	-9.733e-06		80.284	-9.7539e-06		80.2786	-9.7872e-06
	80.3883	-9.7324e-06		80.4295	-9.7413e-06		80.4241	-9.7855e-06
	80.5337	-9.7288e-06		80.575	-9.7435e-06		80.5695	-9.7936e-06
	80.6791	-9.7185e-06		80.7205	-9.7497e-06		80.7149	-9.794e-06
	80.8246	-9.7312e-06		80.866	-9.744e-06		80.8604	-9.7902e-06
	80.97	-9.7247e-06		81.0114	-9.7497e-06		81.0058	-9.7906e-06
	81.1154	-9.7319e-06		81.1569	-9.7452e-06		81.1512	-9.7913e-06
	81.2609	-9.7261e-06		81.3023	-9.7476e-06		81.2966	-9.7865e-06
	81.4063	-9.7215e-06		81.4478	-9.7477e-06		81.4421	-9.7846e-06
	81.5517	-9.721e-06		81.5933	-9.7504e-06		81.5875	-9.7758e-06
	81.6971	-9.7241e-06		81.7387	-9.7469e-06		81.7329	-9.7844e-06
	81.8426	-9.7247e-06		81.8842	-9.743e-06		81.8784	-9.7922e-06
	81.988	-9.73e-06		82.0296	-9.7452e-06		82.0238	-9.7877e-06
	82.1334	-9.7256e-06		82.1751	-9.747e-06		82.1692	-9.7901e-06
	82.2789	-9.7275e-06		82.3205	-9.7467e-06		82.3146	-9.7872e-06
	82.4243	-9.7293e-06		82.466	-9.7485e-06		82.4601	-9.7901e-06
	82.5697	-9.7203e-06		82.6115	-9.7497e-06		82.6055	-9.7879e-06
	82.7151	-9.7202e-06		82.7569	-9.7468e-06		82.7509	-9.7864e-06
	82.8606	-9.7282e-06		82.9023	-9.7419e-06		82.8964	-9.787e-06
	83.006	-9.7319e-06		83.0478	-9.7408e-06		83.0418	-9.7876e-06
	83.1514	-9.7257e-06		83.1932	-9.7449e-06		83.1872	-9.7887e-06
	83.2969	-9.7285e-06		83.3387	-9.7376e-06		83.3326	-9.7971e-06
	83.4423	-9.7251e-06		83.4841	-9.7396e-06		83.4781	-9.7865e-06
	83.5877	-9.7288e-06		83.6296	-9.7493e-06		83.6235	-9.7915e-06
	83.7332	-9.7275e-06		83.7751	-9.7441e-06		83.7689	-9.7875e-06
	83.8786	-9.7325e-06		83.9206	-9.7494e-06		83.9144	-9.7947e-06
	84.024	-9.731e-06		84.0661	-9.7461e-06		84.0598	-9.789e-06
	84.1694	-9.727e-06		84.2116	-9.7502e-06		84.2052	-9.7876e-06
	84.3149	-9.7276e-06		84.3571	-9.7504e-06		84.3506	-9.7878e-06
	84.4603	-9.7311e-06		84.5026	-9.7487e-06		84.4961	-9.7909e-06
	84.6057	-9.7327e-06		84.6481	-9.7514e-06		84.6415	-9.7881e-06
	84.7512	-9.7224e-06		84.7935	-9.7493e-06		84.7869	-9.786e-06
	84.8966	-9.7266e-06		84.939	-9.7411e-06		84.9324	-9.7952e-06
	85.042	-9.7264e-06		85.0845	-9.7425e-06		85.0778	-9.7897e-06
	85.1875	-9.7264e-06		85.2299	-9.7476e-06		85.2232	-9.788e-06
	85.3318	-9.7308e-06		85.3743	-9.7428e-06		85.3676	-9.7882e-06
	85.4762	-9.7335e-06		85.5187	-9.7454e-06		85.512	-9.7908e-06
	85.6206	-9.7265e-06		85.6632	-9.7456e-06		85.6564	-9.7922e-06
	85.765	-9.7383e-06		85.8076	-9.7403e-06		85.8009	-9.794e-06
	85.9095	-9.7315e-06		85.952	-9.7443e-06		85.9453	-9.786e-06
	86.0539	-9.7318e-06		86.0965	-9.746e-06		86.0897	-9.79e-06
	86.1994	-9.7299e-06		86.2419	-9.7453e-06		86.2352	-9.784e-06
	86.3449	-9.7329e-06		86.3874	-9.7466e-06		86.3807	-9.7872e-06
	86.4903	-9.7249e-06		86.5329	-9.7468e-06		86.5262	-9.7929e-06
	86.6358	-9.7247e-06		86.6783	-9.7426e-06		86.6716	-9.79e-06
	86.7812	-9.7324e-06		86.8238	-9.7543e-06		86.8171	-9.7883e-06
	86.9267	-9.7264e-06		86.9692	-9.7481e-06		86.9625	-9.786e-06
	87.0721	-9.7323e-06		87.1146	-9.7418e-06		87.1079	-9.7816e-06
	87.2176	-9.7253e-06		87.2601	-9.7481e-06		87.2534	-9.7864e-06
	87.363	-9.7308e-06		87.4055	-9.7405e-06		87.3988	-9.785e-06
	87.5084	-9.7252e-06		87.551	-9.742e-06		87.5442	-9.7875e-06
	87.6539	-9.7267e-06		87.6964	-9.7475e-06		87.6897	-9.7858e-06
	87.7993	-9.7359e-06		87.8419	-9.7409e-06		87.8351	-9.7892e-06
	87.9447	-9.7295e-06		87.9873	-9.7438e-06		87.9805	-9.7844e-06
	88.0902	-9.7313e-06		88.1328	-9.7467e-06		88.126	-9.789e-06
	88.2356	-9.7321e-06		88.2782	-9.7465e-06		88.2714	-9.7833e-06
	88.381	-9.7323e-06		88.4237	-9.7492e-06		88.4168	-9.7872e-06
	88.5265	-9.7311e-06		88.5692	-9.7438e-06		88.5622	-9.7819e-06
	88.6719	-9.734e-06		88.7146	-9.7435e-06		88.7077	-9.7902e-06
	88.8173	-9.7311e-06		88.86	-9.746e-06		88.8531	-9.7909e-06
	88.9628	-9.7375e-06		89.0055	-9.7452e-06		88.9985	-9.7884e-06
	89.1082	-9.731e-06		89.151	-9.7461e-06		89.144	-9.7934e-06
	89.2536	-9.733e-06		89.2964	-9.7465e-06		89.2894	-9.7921e-06
	89.3991	-9.7295e-06		89.4419	-9.7439e-06		89.4348	-9.787e-06
	89.5445	-9.7285e-06		89.5873	-9.7427e-06		89.5802	-9.788e-06
	89.6899	-9.7329e-06		89.7328	-9.7475e-06		89.7257	-9.7927e-06
	89.8353	-9.7355e-06		89.8783	-9.7472e-06		89.8711	-9.7873e-06
	89.9808	-9.7347e-06		90.0238	-9.7524e-06		90.0165	-9.787e-06
	90.1262	-9.7373e-06		90.1693	-9.7394e-06		90.162	-9.7943e-06
	90.2716	-9.7378e-06		90.3148	-9.7446e-06		90.3074	-9.7906e-06
	90.4171	-9.7388e-06		90.4603	-9.7406e-06		90.4528	-9.7864e-06
	90.5625	-9.7347e-06		90.6057	-9.7455e-06		90.5983	-9.7863e-06
	90.7079	-9.7332e-06		90.7512	-9.7366e-06		90.7437	-9.7862e-06
	90.8533	-9.7352e-06		90.8967	-9.7442e-06		90.8891	-9.7883e-06
	90.9988	-9.7374e-06		91.0422	-9.7435e-06		91.0345	-9.7867e-06
	91.1442	-9.7407e-06		91.1876	-9.7363e-06		91.18	-9.7852e-06
	91.2896	-9.7355e-06		91.333	-9.745e-06		91.3254	-9.7913e-06
	91.4351	-9.7338e-06		91.4785	-9.7435e-06		91.4708	-9.7824e-06
	91.5805	-9.7339e-06		91.6239	-9.7475e-06		91.6163	-9.7868e-06
	91.7259	-9.7379e-06		91.7694	-9.7434e-06		91.7617	-9.7849e-06
	91.8714	-9.7392e-06		91.9149	-9.7383e-06		91.9071	-9.7827e-06
	92.0168	-9.7329e-06		92.0603	-9.7389e-06		92.0525	-9.7838e-06
	92.1622	-9.7426e-06		92.2058	-9.7411e-06		92.198	-9.7873e-06
	92.3076	-9.741e-06		92.3512	-9.7437e-06		92.3434	-9.7846e-06
	92.4531	-9.728e-06		92.4967	-9.7377e-06		92.4888	-9.7762e-06
	92.5985	-9.7329e-06		92.6421	-9.7414e-06		92.6343	-9.7821e-06
	92.7439	-9.7368e-06		92.7876	-9.739e-06		92.7797	-9.7822e-06
	92.8894	-9.7412e-06		92.933	-9.7399e-06		92.9251	-9.7833e-06
	93.0348	-9.7377e-06		93.0785	-9.7417e-06		93.0706	-9.7802e-06
	93.1802	-9.7375e-06		93.2239	-9.7421e-06		93.216	-9.7855e-06
	93.3257	-9.7407e-06		93.3694	-9.7412e-06		93.3614	-9.78e-06
	93.4711	-9.7334e-06		93.5148	-9.7399e-06		93.5069	-9.7814e-06
	93.6165	-9.7406e-06		93.6603	-9.7369e-06		93.6523	-9.7788e-06
	93.762	-9.732e-06		93.8058	-9.7355e-06		93.7977	-9.7808e-06
	93.9074	-9.738e-06		93.9512	-9.7375e-06		93.9431	-9.7786e-06
	94.0528	-9.7404e-06		94.0967	-9.7382e-06		94.0886	-9.7791e-06
	94.1982	-9.7361e-06		94.2422	-9.7425e-06		94.234	-9.785e-06
	94.3437	-9.7368e-06		94.3877	-9.7366e-06		94.3794	-9.7811e-06
	94.4891	-9.7333e-06		94.5332	-9.7451e-06		94.5249	-9.7806e-06
	94.6345	-9.7371e-06		94.6787	-9.7411e-06		94.6703	-9.7844e-06
	94.78	-9.7337e-06		94.8242	-9.7382e-06		94.8157	-9.7818e-06
	94.9254	-9.7297e-06		94.9697	-9.7369e-06		94.9611	-9.7859e-06
	95.0708	-9.7341e-06		95.1151	-9.7422e-06		95.1066	-9.7829e-06
	95.2162	-9.7416e-06		95.2606	-9.7372e-06		95.252	-9.7856e-06
	95.3617	-9.7342e-06		95.406	-9.7395e-06		95.3974	-9.7765e-06
	95.5071	-9.7341e-06		95.5515	-9.738e-06		95.5429	-9.7842e-06
	95.6525	-9.742e-06		95.6969	-9.7425e-06		95.6883	-9.7821e-06
	95.798	-9.7356e-06		95.8423	-9.7319e-06		95.8337	-9.778e-06
	95.9434	-9.7342e-06		95.9878	-9.7406e-06		95.9791	-9.7826e-06
	96.0888	-9.7314e-06		96.1333	-9.739e-06		96.1246	-9.7838e-06
	96.2343	-9.7323e-06		96.2787	-9.741e-06		96.27	-9.7846e-06
	96.3797	-9.726e-06		96.4242	-9.7391e-06		96.4154	-9.7775e-06
	96.5251	-9.7334e-06		96.5696	-9.7404e-06		96.5609	-9.7825e-06
	96.6705	-9.7272e-06		96.7151	-9.7421e-06		96.7063	-9.7815e-06
	96.816	-9.7276e-06		96.8605	-9.7401e-06		96.8517	-9.782e-06
	96.9614	-9.7275e-06		97.006	-9.7407e-06		96.9971	-9.776e-06
	97.1068	-9.7303e-06		97.1515	-9.7419e-06		97.1426	-9.7797e-06
	97.2523	-9.7325e-06		97.2969	-9.7381e-06		97.288	-9.7761e-06
	97.3977	-9.7369e-06		97.4424	-9.7416e-06		97.4334	-9.78e-06
	97.5431	-9.7321e-06		97.5878	-9.7405e-06		97.5789	-9.7789e-06
	97.6886	-9.7311e-06		97.7333	-9.7414e-06		97.7243	-9.7794e-06
	97.834	-9.7347e-06		97.8788	-9.734e-06		97.8697	-9.7803e-06
	97.9794	-9.733e-06		98.0242	-9.7432e-06		98.0152	-9.7798e-06
	98.1248	-9.7306e-06		98.1697	-9.7405e-06		98.1606	-9.7812e-06
	98.2703	-9.7318e-06		98.3151	-9.7435e-06		98.306	-9.7777e-06
	98.4157	-9.7314e-06		98.4606	-9.7449e-06		98.4514	-9.785e-06
	98.5611	-9.7345e-06		98.6061	-9.7479e-06		98.5969	-9.7771e-06
	98.7066	-9.7327e-06		98.7516	-9.7523e-06		98.7423	-9.7861e-06
	98.852	-9.7371e-06		98.8971	-9.7433e-06		98.8877	-9.7798e-06
	98.9974	-9.7324e-06		99.0426	-9.7431e-06		99.0332	-9.778e-06
	99.1429	-9.7348e-06		99.1881	-9.7447e-06		99.1786	-9.7775e-06
	99.2883	-9.7331e-06		99.3335	-9.7386e-06		99.324	-9.7847e-06
	99.4337	-9.7288e-06		99.479	-9.7368e-06		99.4695	-9.7792e-06
	99.5791	-9.7296e-06		99.6245	-9.7467e-06		99.6149	-9.785e-06
	99.7246	-9.7349e-06		99.7699	-9.7454e-06		99.7603	-9.7804e-06
	99.869	-9.7284e-06		99.9143	-9.7447e-06		99.9047	-9.7753e-06
	100.013	-9.7326e-06		100.059	-9.7455e-06		100.049	-9.7834e-06
	100.158	-9.7328e-06		100.203	-9.7458e-06		100.194	-9.7807e-06
	100.302	-9.7372e-06		100.348	-9.7436e-06		100.338	-9.7819e-06
	100.448	-9.7262e-06		100.493	-9.7416e-06		100.483	-9.7836e-06
	100.593	-9.7294e-06		100.638	-9.7441e-06		100.629	-9.7885e-06
	100.739	-9.7315e-06		100.784	-9.7447e-06		100.774	-9.7814e-06
	100.884	-9.7288e-06		100.929	-9.7442e-06		100.92	-9.7867e-06
	101.03	-9.7306e-06		101.075	-9.7464e-06		101.065	-9.7836e-06
	101.175	-9.7294e-06		101.22	-9.7389e-06		101.211	-9.7829e-06
	101.32	-9.7283e-06		101.366	-9.7357e-06		101.356	-9.789e-06
	101.466	-9.7237e-06		101.511	-9.7435e-06		101.501	-9.7795e-06
	101.611	-9.7283e-06		101.657	-9.7386e-06		101.647	-9.7866e-06
	101.757	-9.7276e-06		101.802	-9.7471e-06		101.792	-9.7834e-06
	101.902	-9.73e-06		101.947	-9.7434e-06		101.938	-9.7864e-06
	102.048	-9.7361e-06		102.093	-9.7457e-06		102.083	-9.788e-06
	102.193	-9.7291e-06		102.238	-9.7371e-06		102.229	-9.7818e-06
	102.338	-9.7328e-06		102.384	-9.7408e-06		102.374	-9.7815e-06
	102.484	-9.7302e-06		102.529	-9.7404e-06		102.52	-9.7861e-06
	102.629	-9.7326e-06		102.675	-9.7392e-06		102.665	-9.7813e-06
	102.775	-9.7337e-06		102.82	-9.7319e-06		102.81	-9.7857e-06
	102.92	-9.7382e-06		102.966	-9.734e-06		102.956	-9.7864e-06
	103.066	-9.7357e-06		103.111	-9.7406e-06		103.101	-9.781e-06
	103.211	-9.7314e-06		103.256	-9.7322e-06		103.247	-9.7821e-06
	103.356	-9.7275e-06		103.402	-9.7347e-06		103.392	-9.7797e-06
	103.502	-9.7316e-06		103.547	-9.738e-06		103.538	-9.7822e-06
	103.647	-9.7284e-06		103.693	-9.7394e-06		103.683	-9.7802e-06
	103.793	-9.7266e-06		103.838	-9.7427e-06		103.828	-9.7781e-06
	103.938	-9.7286e-06		103.984	-9.7422e-06		103.974	-9.7821e-06
	104.084	-9.7318e-06		104.129	-9.7445e-06		104.119	-9.7835e-06
	104.229	-9.7297e-06		104.275	-9.7394e-06		104.265	-9.7838e-06
	104.374	-9.7292e-06		104.42	-9.74e-06		104.41	-9.7826e-06
	104.52	-9.7277e-06		104.566	-9.742e-06		104.556	-9.7785e-06
	104.665	-9.7314e-06		104.711	-9.7385e-06		104.701	-9.7774e-06
	104.811	-9.7342e-06		104.857	-9.7371e-06		104.846	-9.7817e-06
	104.956	-9.7298e-06		105.002	-9.7417e-06		104.992	-9.7803e-06
	105.102	-9.7276e-06		105.148	-9.7384e-06		105.137	-9.7811e-06
	105.247	-9.7364e-06		105.293	-9.7416e-06		105.283	-9.7766e-06
	105.393	-9.7281e-06		105.439	-9.7377e-06		105.428	-9.7853e-06
	105.538	-9.7322e-06		105.584	-9.7438e-06		105.574	-9.7816e-06
	105.683	-9.7246e-06		105.73	-9.7384e-06		105.719	-9.7808e-06
	105.829	-9.7249e-06		105.875	-9.747e-06		105.864	-9.7797e-06
	105.974	-9.7236e-06		106.02	-9.7461e-06		106.01	-9.7749e-06
	106.12	-9.7292e-06		106.166	-9.748e-06		106.155	-9.7785e-06
	106.265	-9.7326e-06		106.311	-9.743e-06		106.301	-9.7818e-06
	106.411	-9.7301e-06		106.457	-9.7445e-06		106.446	-9.7794e-06
	106.556	-9.728e-06		106.602	-9.746e-06		106.592	-9.7851e-06
	106.701	-9.7295e-06		106.748	-9.7476e-06		106.737	-9.7757e-06
	106.847	-9.7346e-06		106.893	-9.7442e-06		106.882	-9.7774e-06
	106.992	-9.7235e-06		107.038	-9.7483e-06		107.028	-9.7772e-06
	107.138	-9.7324e-06		107.184	-9.7439e-06		107.173	-9.7746e-06
	107.283	-9.7248e-06		107.329	-9.7435e-06		107.319	-9.7805e-06
	107.429	-9.722e-06		107.475	-9.747e-06		107.464	-9.7818e-06
	107.574	-9.726e-06		107.62	-9.7477e-06		107.61	-9.7777e-06
	107.719	-9.7293e-06		107.766	-9.7437e-06		107.755	-9.774e-06
	107.865	-9.7276e-06		107.911	-9.741e-06		107.9	-9.7763e-06
	108.01	-9.7302e-06		108.056	-9.7435e-06		108.046	-9.7712e-06
	108.156	-9.7278e-06		108.202	-9.7442e-06		108.191	-9.7771e-06
	108.301	-9.7326e-06		108.347	-9.7426e-06		108.337	-9.774e-06
	108.446	-9.7335e-06		108.493	-9.7428e-06		108.482	-9.7663e-06
	108.592	-9.7301e-06		108.638	-9.7482e-06		108.628	-9.7691e-06
	108.737	-9.7358e-06		108.784	-9.7484e-06		108.773	-9.7727e-06
	108.883	-9.7275e-06		108.929	-9.7506e-06		108.918	-9.7784e-06
	109.028	-9.7332e-06		109.074	-9.7486e-06		109.064	-9.7736e-06
	109.174	-9.7298e-06		109.22	-9.745e-06		109.209	-9.772e-06
	109.319	-9.7267e-06		109.365	-9.7472e-06		109.355	-9.7706e-06
	109.464	-9.727e-06		109.511	-9.7399e-06		109.5	-9.7732e-06
	109.61	-9.7352e-06		109.656	-9.7436e-06		109.646	-9.7712e-06
	109.755	-9.7283e-06		109.802	-9.7482e-06		109.791	-9.7699e-06
	109.901	-9.7239e-06		109.947	-9.7492e-06		109.936	-9.775e-06
	110.046	-9.7315e-06		110.092	-9.7474e-06		110.082	-9.7709e-06
	110.192	-9.7293e-06		110.238	-9.7453e-06		110.227	-9.773e-06
	110.337	-9.724e-06		110.383	-9.7503e-06		110.373	-9.7678e-06
	110.482	-9.7241e-06		110.529	-9.7474e-06		110.518	-9.7711e-06
	110.628	-9.7277e-06		110.674	-9.7467e-06		110.664	-9.7676e-06
	110.773	-9.726e-06		110.82	-9.7425e-06		110.809	-9.7718e-06
	110.919	-9.7227e-06		110.965	-9.7499e-06		110.954	-9.7678e-06
	111.064	-9.728e-06		111.11	-9.7494e-06		111.1	-9.7698e-06
	111.21	-9.7266e-06		111.256	-9.7456e-06		111.245	-9.7621e-06
	111.355	-9.7291e-06		111.401	-9.7536e-06		111.391	-9.7617e-06
	111.5	-9.7285e-06		111.547	-9.752e-06		111.536	-9.7644e-06
	111.646	-9.7276e-06		111.692	-9.7483e-06		111.682	-9.767e-06
	111.791	-9.729e-06		111.838	-9.748e-06		111.827	-9.7648e-06
	111.937	-9.7271e-06		111.983	-9.7497e-06		111.972	-9.7674e-06
	112.082	-9.7217e-06		112.128	-9.7453e-06		112.118	-9.7687e-06
	112.228	-9.7217e-06		112.274	-9.7466e-06		112.263	-9.769e-06
	112.373	-9.733e-06		112.419	-9.7463e-06		112.409	-9.7666e-06
	112.518	-9.732e-06		112.565	-9.7479e-06		112.554	-9.7638e-06
	112.664	-9.7297e-06		112.71	-9.7424e-06		112.7	-9.7734e-06
	112.809	-9.7287e-06		112.856	-9.7409e-06		112.845	-9.7674e-06
	112.955	-9.7287e-06		113.001	-9.7452e-06		112.99	-9.7623e-06
	113.1	-9.7333e-06		113.146	-9.7412e-06		113.136	-9.7711e-06
	113.246	-9.7246e-06		113.292	-9.7383e-06		113.281	-9.7683e-06
	113.391	-9.7308e-06		113.437	-9.7428e-06		113.427	-9.7631e-06
	113.537	-9.7323e-06		113.583	-9.7456e-06		113.572	-9.7625e-06
	113.682	-9.7267e-06		113.728	-9.7426e-06		113.718	-9.7679e-06
	113.827	-9.7294e-06		113.874	-9.7418e-06		113.863	-9.7652e-06
	113.973	-9.725e-06		114.019	-9.7464e-06		114.008	-9.7579e-06
	114.118	-9.7269e-06		114.164	-9.7393e-06		114.154	-9.7684e-06
	114.264	-9.7256e-06		114.31	-9.7372e-06		114.299	-9.7648e-06
	114.408	-9.7222e-06		114.454	-9.74e-06		114.444	-9.7667e-06
	114.553	-9.7252e-06		114.599	-9.7453e-06		114.588	-9.7695e-06
	114.697	-9.7232e-06		114.743	-9.7413e-06		114.733	-9.7653e-06
	114.841	-9.7232e-06		114.888	-9.7453e-06		114.877	-9.7603e-06
	114.986	-9.7307e-06		115.032	-9.7431e-06		115.021	-9.7662e-06
	115.13	-9.727e-06		115.177	-9.7451e-06		115.166	-9.7676e-06
	115.276	-9.7264e-06		115.322	-9.7462e-06		115.311	-9.7571e-06
	115.421	-9.7238e-06		115.467	-9.7417e-06		115.457	-9.7654e-06
	115.567	-9.7257e-06		115.613	-9.7404e-06		115.602	-9.7629e-06
	115.712	-9.7236e-06		115.758	-9.7412e-06		115.748	-9.7647e-06
	115.857	-9.7267e-06		115.904	-9.743e-06		115.893	-9.7642e-06
	116.003	-9.7248e-06		116.049	-9.7466e-06		116.039	-9.7619e-06
	116.148	-9.728e-06		116.195	-9.7463e-06		116.184	-9.7568e-06
	116.294	-9.7274e-06		116.34	-9.7486e-06		116.329	-9.7677e-06
	116.439	-9.7332e-06		116.485	-9.7453e-06		116.475	-9.7631e-06
	116.585	-9.7276e-06		116.631	-9.7429e-06		116.62	-9.7632e-06
	116.73	-9.7329e-06		116.776	-9.7442e-06		116.766	-9.7605e-06
	116.876	-9.7335e-06		116.922	-9.7503e-06		116.911	-9.7609e-06
	117.021	-9.7308e-06		117.067	-9.7439e-06		117.057	-9.7639e-06
	117.167	-9.7238e-06		117.213	-9.7452e-06		117.202	-9.7551e-06
	117.312	-9.7357e-06		117.358	-9.7453e-06		117.347	-9.7641e-06
	117.457	-9.7291e-06		117.504	-9.7426e-06		117.493	-9.7663e-06
	117.603	-9.7213e-06		117.649	-9.7404e-06		117.638	-9.7612e-06
	117.748	-9.7217e-06		117.794	-9.7447e-06		117.784	-9.7619e-06
	117.894	-9.7241e-06		117.94	-9.7443e-06		117.929	-9.7667e-06
	118.039	-9.7294e-06		118.085	-9.7445e-06		118.075	-9.7559e-06
	118.185	-9.7297e-06		118.231	-9.7446e-06		118.22	-9.7663e-06
	118.33	-9.729e-06		118.376	-9.7389e-06		118.365	-9.7622e-06
	118.475	-9.7287e-06		118.522	-9.7403e-06		118.511	-9.7627e-06
	118.621	-9.7298e-06		118.667	-9.7407e-06		118.656	-9.7714e-06
	118.766	-9.7267e-06		118.812	-9.7479e-06		118.802	-9.7593e-06
	118.912	-9.7337e-06		118.958	-9.7417e-06		118.947	-9.7599e-06
	119.057	-9.7227e-06		119.103	-9.748e-06		119.093	-9.7581e-06
	119.202	-9.722e-06		119.249	-9.7456e-06		119.238	-9.7661e-06
	119.348	-9.7246e-06		119.394	-9.7462e-06		119.383	-9.7624e-06
	119.493	-9.7317e-06		119.54	-9.7427e-06		119.529	-9.7679e-06
	119.639	-9.7324e-06		119.685	-9.7464e-06		119.674	-9.7683e-06
	119.784	-9.7296e-06		119.83	-9.7421e-06		119.82	-9.7648e-06
	119.93	-9.7314e-06		119.976	-9.7427e-06		119.965	-9.7623e-06
	120.075	-9.7295e-06		120.121	-9.7441e-06		120.111	-9.7637e-06
	120.22	-9.7251e-06		120.267	-9.7427e-06		120.256	-9.7612e-06
	120.366	-9.7291e-06		120.412	-9.7406e-06		120.401	-9.7595e-06
	120.511	-9.73e-06		120.558	-9.7406e-06		120.547	-9.7572e-06
	120.657	-9.7262e-06		120.703	-9.7356e-06		120.692	-9.7573e-06
	120.802	-9.7286e-06		120.848	-9.7481e-06		120.838	-9.7558e-06
	120.948	-9.7311e-06		120.994	-9.7422e-06		120.983	-9.7608e-06
	121.093	-9.7332e-06		121.139	-9.742e-06		121.129	-9.762e-06
	121.238	-9.725e-06		121.285	-9.7359e-06		121.274	-9.7584e-06
	121.384	-9.722e-06		121.43	-9.7398e-06		121.42	-9.7634e-06
	121.529	-9.7283e-06		121.576	-9.7348e-06		121.565	-9.7624e-06
	121.675	-9.7342e-06		121.721	-9.7388e-06		121.71	-9.759e-06
	121.82	-9.732e-06		121.866	-9.7423e-06		121.856	-9.7635e-06
	121.966	-9.7207e-06		122.012	-9.7379e-06		122.001	-9.7654e-06
	122.111	-9.7242e-06		122.157	-9.7366e-06		122.147	-9.7602e-06
	122.256	-9.7259e-06		122.303	-9.7408e-06		122.292	-9.7676e-06
	122.402	-9.726e-06		122.448	-9.7427e-06		122.438	-9.7668e-06
	122.547	-9.727e-06		122.594	-9.7411e-06		122.583	-9.7622e-06
	122.693	-9.7213e-06		122.739	-9.7407e-06		122.728	-9.7607e-06
	122.838	-9.7287e-06		122.884	-9.7375e-06		122.874	-9.7618e-06
	122.984	-9.7288e-06		123.03	-9.7457e-06		123.019	-9.7588e-06
	123.129	-9.7337e-06		123.175	-9.7393e-06		123.165	-9.7639e-06
	123.275	-9.7258e-06		123.321	-9.7391e-06		123.31	-9.7585e-06
	123.42	-9.7252e-06		123.466	-9.7408e-06		123.456	-9.7553e-06
	123.565	-9.7248e-06		123.612	-9.7332e-06		123.601	-9.7623e-06
	123.711	-9.7267e-06		123.757	-9.7341e-06		123.746	-9.7646e-06
	123.856	-9.7212e-06		123.902	-9.7395e-06		123.892	-9.7676e-06
	124.002	-9.7305e-06		124.048	-9.7415e-06		124.037	-9.7632e-06
	124.147	-9.7293e-06		124.193	-9.7424e-06		124.183	-9.7635e-06
	124.293	-9.7267e-06		124.339	-9.741e-06		124.328	-9.7629e-06
	124.438	-9.7234e-06		124.484	-9.7421e-06		124.474	-9.761e-06
	124.583	-9.7295e-06		124.63	-9.7405e-06		124.619	-9.7628e-06
	124.729	-9.7286e-06		124.775	-9.7401e-06		124.764	-9.767e-06
	124.874	-9.7261e-06		124.92	-9.7421e-06		124.91	-9.7689e-06
	125.02	-9.7305e-06		125.066	-9.7359e-06		125.055	-9.771e-06
	125.165	-9.727e-06		125.211	-9.7394e-06		125.201	-9.7772e-06
	125.311	-9.7247e-06		125.357	-9.7417e-06		125.346	-9.7596e-06
	125.456	-9.7263e-06		125.502	-9.7411e-06		125.492	-9.7626e-06
	125.601	-9.7275e-06		125.648	-9.7375e-06		125.637	-9.7734e-06
	125.747	-9.7233e-06		125.793	-9.7388e-06		125.782	-9.7628e-06
	125.892	-9.7227e-06		125.938	-9.7426e-06		125.928	-9.7672e-06
	126.038	-9.725e-06		126.084	-9.7362e-06		126.073	-9.7716e-06
	126.183	-9.7264e-06		126.229	-9.7352e-06		126.219	-9.7638e-06
	126.329	-9.729e-06		126.375	-9.7371e-06		126.364	-9.7656e-06
	126.474	-9.7242e-06		126.52	-9.7391e-06		126.51	-9.7649e-06
	126.619	-9.7227e-06		126.666	-9.7433e-06		126.655	-9.763e-06
	126.765	-9.7216e-06		126.811	-9.7415e-06		126.8	-9.7601e-06
	126.91	-9.7285e-06		126.956	-9.7372e-06		126.946	-9.7623e-06
	127.056	-9.7257e-06		127.102	-9.7366e-06		127.091	-9.7649e-06
	127.201	-9.7237e-06		127.247	-9.7409e-06		127.237	-9.76e-06
	127.347	-9.7237e-06		127.393	-9.7428e-06		127.382	-9.7633e-06
	127.492	-9.7222e-06		127.538	-9.7428e-06		127.528	-9.764e-06
	127.637	-9.7267e-06		127.684	-9.7327e-06		127.673	-9.7651e-06
	127.783	-9.7261e-06		127.829	-9.7356e-06		127.819	-9.758e-06
	127.928	-9.723e-06		127.974	-9.7394e-06		127.964	-9.7696e-06
	128.074	-9.7274e-06		128.12	-9.7345e-06		128.109	-9.7636e-06
	128.219	-9.7274e-06		128.265	-9.7417e-06		128.255	-9.7684e-06
	128.365	-9.7261e-06		128.411	-9.7286e-06		128.4	-9.7618e-06
	128.51	-9.7256e-06		128.556	-9.7308e-06		128.546	-9.7656e-06
	128.656	-9.7271e-06		128.702	-9.7383e-06		128.691	-9.7688e-06
	128.801	-9.7258e-06		128.847	-9.7311e-06		128.837	-9.7606e-06
	128.946	-9.7261e-06		128.991	-9.7272e-06		128.981	-9.7555e-06
	129.09	-9.7257e-06		129.136	-9.7404e-06		129.125	-9.766e-06
	129.235	-9.7222e-06		129.28	-9.7327e-06		129.27	-9.7584e-06
	129.379	-9.727e-06		129.425	-9.7379e-06		129.414	-9.7617e-06
	129.524	-9.727e-06		129.57	-9.7321e-06		129.56	-9.7658e-06
	129.67	-9.7273e-06		129.716	-9.7362e-06		129.705	-9.7564e-06
	129.815	-9.7326e-06		129.861	-9.7318e-06		129.851	-9.762e-06
	129.961	-9.7282e-06		130.006	-9.7366e-06		129.996	-9.7624e-06
	130.106	-9.7256e-06		130.152	-9.7321e-06		130.141	-9.7621e-06
	130.252	-9.7276e-06		130.297	-9.7319e-06		130.287	-9.7593e-06
	130.397	-9.7289e-06		130.443	-9.7309e-06		130.432	-9.7594e-06
	130.543	-9.7245e-06		130.588	-9.7314e-06		130.578	-9.7558e-06
	130.688	-9.7207e-06		130.734	-9.7352e-06		130.723	-9.7625e-06
	130.834	-9.7274e-06		130.879	-9.7359e-06		130.869	-9.767e-06
	130.979	-9.7251e-06		131.024	-9.7343e-06		131.014	-9.762e-06
	131.125	-9.7286e-06		131.17	-9.7335e-06		131.16	-9.7569e-06
	131.27	-9.7273e-06		131.315	-9.7328e-06		131.305	-9.7658e-06
	131.416	-9.7281e-06		131.461	-9.735e-06		131.45	-9.7568e-06
	131.561	-9.727e-06		131.606	-9.7227e-06		131.596	-9.7573e-06
	131.707	-9.7253e-06		131.752	-9.7314e-06		131.741	-9.7649e-06
	131.852	-9.7292e-06		131.897	-9.7291e-06		131.887	-9.7596e-06
	131.997	-9.73e-06		132.042	-9.7272e-06		132.032	-9.763e-06
	132.143	-9.7256e-06		132.188	-9.7282e-06		132.178	-9.7642e-06
	132.288	-9.7234e-06		132.333	-9.7329e-06		132.323	-9.7626e-06
	132.434	-9.7277e-06		132.479	-9.7312e-06		132.468	-9.7613e-06
	132.579	-9.7228e-06		132.624	-9.7336e-06		132.614	-9.7648e-06
	132.725	-9.7207e-06		132.77	-9.7301e-06		132.759	-9.762e-06
	132.87	-9.7245e-06		132.915	-9.7298e-06		132.905	-9.759e-06
	133.016	-9.7264e-06		133.06	-9.7352e-06		133.05	-9.7616e-06
	133.161	-9.7259e-06		133.206	-9.7364e-06		133.196	-9.7612e-06
	133.307	-9.723e-06		133.351	-9.7337e-06		133.341	-9.7614e-06
	133.452	-9.7203e-06		133.497	-9.7321e-06		133.486	-9.7651e-06
	133.598	-9.7201e-06		133.642	-9.7386e-06		133.632	-9.768e-06
	133.743	-9.7193e-06		133.788	-9.7387e-06		133.777	-9.7668e-06
	133.889	-9.7137e-06		133.933	-9.7345e-06		133.923	-9.7611e-06
	134.034	-9.7221e-06		134.078	-9.7315e-06		134.068	-9.7631e-06
	134.18	-9.7275e-06		134.224	-9.7351e-06		134.214	-9.762e-06
	134.325	-9.7223e-06		134.369	-9.7338e-06		134.359	-9.7603e-06
	134.471	-9.7233e-06		134.515	-9.732e-06		134.504	-9.766e-06
	134.616	-9.7279e-06		134.66	-9.7323e-06		134.65	-9.7663e-06
	134.762	-9.7238e-06		134.806	-9.7328e-06		134.795	-9.7658e-06
	134.907	-9.7276e-06		134.951	-9.7311e-06		134.941	-9.7651e-06
	135.053	-9.7287e-06		135.096	-9.7263e-06		135.086	-9.7602e-06
	135.198	-9.73e-06		135.242	-9.7309e-06		135.232	-9.7603e-06
	135.343	-9.7268e-06		135.387	-9.7301e-06		135.377	-9.766e-06
	135.489	-9.7244e-06		135.533	-9.7256e-06		135.522	-9.762e-06
	135.634	-9.7246e-06		135.678	-9.7268e-06		135.668	-9.7613e-06
	135.78	-9.7265e-06		135.824	-9.7258e-06		135.813	-9.7603e-06
	135.925	-9.7323e-06		135.969	-9.7247e-06		135.959	-9.7602e-06
	136.071	-9.7291e-06		136.115	-9.7307e-06		136.104	-9.7631e-06
	136.216	-9.7261e-06		136.26	-9.7363e-06		136.25	-9.7601e-06
	136.362	-9.7281e-06		136.405	-9.7229e-06		136.395	-9.7637e-06
	136.507	-9.7248e-06		136.551	-9.7268e-06		136.54	-9.7645e-06
	136.653	-9.7285e-06		136.696	-9.7219e-06		136.686	-9.7596e-06
	136.798	-9.7309e-06		136.842	-9.7306e-06		136.831	-9.764e-06
	136.944	-9.7253e-06		136.987	-9.7303e-06		136.977	-9.7607e-06
	137.089	-9.7215e-06		137.132	-9.7327e-06		137.122	-9.7654e-06
	137.234	-9.7281e-06		137.278	-9.7307e-06		137.268	-9.763e-06
	137.38	-9.7233e-06		137.423	-9.731e-06		137.413	-9.7647e-06
	137.525	-9.7276e-06		137.569	-9.7376e-06		137.558	-9.7632e-06
	137.671	-9.7236e-06		137.714	-9.7395e-06		137.704	-9.7634e-06
	137.816	-9.7241e-06		137.86	-9.7327e-06		137.849	-9.766e-06
	137.962	-9.7241e-06		138.005	-9.7323e-06		137.995	-9.7626e-06
	138.107	-9.7228e-06		138.15	-9.7338e-06		138.14	-9.7587e-06
	138.253	-9.7173e-06		138.296	-9.7267e-06		138.286	-9.7605e-06
	138.398	-9.7222e-06		138.441	-9.7289e-06		138.431	-9.7644e-06
	138.544	-9.7231e-06		138.587	-9.7312e-06		138.577	-9.7621e-06
	138.689	-9.7276e-06		138.732	-9.7272e-06		138.722	-9.7656e-06
	138.835	-9.7266e-06		138.878	-9.7273e-06		138.867	-9.7562e-06
	138.98	-9.7285e-06		139.023	-9.7251e-06		139.013	-9.7561e-06
	139.126	-9.7247e-06		139.168	-9.7238e-06		139.158	-9.7594e-06
	139.271	-9.7261e-06		139.314	-9.7281e-06		139.304	-9.7542e-06
	139.417	-9.7262e-06		139.459	-9.7285e-06		139.449	-9.7614e-06
	139.562	-9.7269e-06		139.605	-9.7252e-06		139.595	-9.7623e-06
	139.708	-9.7229e-06		139.75	-9.7271e-06		139.74	-9.7581e-06
	139.853	-9.7194e-06		139.896	-9.7266e-06		139.885	-9.76e-06
	139.999	-9.723e-06		140.041	-9.7221e-06		140.031	-9.7622e-06
	140.144	-9.7204e-06		140.186	-9.7251e-06		140.176	-9.7609e-06
	140.289	-9.726e-06		140.332	-9.7202e-06		140.322	-9.7571e-06
	140.435	-9.7193e-06		140.477	-9.7215e-06		140.467	-9.7597e-06
	140.58	-9.724e-06		140.623	-9.719e-06		140.613	-9.7599e-06
	140.726	-9.7199e-06		140.768	-9.7216e-06		140.758	-9.7611e-06
	140.871	-9.7194e-06		140.914	-9.7196e-06		140.903	-9.7565e-06
	141.017	-9.7232e-06		141.059	-9.7213e-06		141.049	-9.7587e-06
	141.162	-9.7257e-06		141.204	-9.7237e-06		141.194	-9.7595e-06
	141.308	-9.7263e-06		141.35	-9.7285e-06		141.34	-9.7502e-06
	141.453	-9.7273e-06		141.495	-9.7189e-06		141.485	-9.7535e-06
	141.599	-9.7235e-06		141.641	-9.7228e-06		141.631	-9.7558e-06
	141.744	-9.7291e-06		141.786	-9.7225e-06		141.776	-9.7564e-06
	141.89	-9.7245e-06		141.932	-9.7241e-06		141.921	-9.7594e-06
	142.035	-9.7359e-06		142.077	-9.7179e-06		142.067	-9.7589e-06
	142.181	-9.7333e-06		142.222	-9.7269e-06		142.212	-9.759e-06
	142.326	-9.7237e-06		142.368	-9.7249e-06		142.358	-9.7529e-06
	142.471	-9.7354e-06		142.513	-9.7208e-06		142.503	-9.7522e-06
	142.617	-9.7319e-06		142.659	-9.7224e-06		142.649	-9.7564e-06
	142.762	-9.7293e-06		142.804	-9.7244e-06		142.794	-9.7548e-06
	142.908	-9.7275e-06		142.95	-9.7239e-06		142.939	-9.7573e-06
	143.054	-9.73e-06		143.095	-9.7251e-06		143.085	-9.7581e-06
	143.199	-9.7295e-06		143.24	-9.7255e-06		143.23	-9.7586e-06
	143.344	-9.7325e-06		143.386	-9.7257e-06		143.376	-9.7516e-06
	143.489	-9.7307e-06		143.53	-9.7267e-06		143.52	-9.757e-06
	143.633	-9.7245e-06		143.675	-9.7259e-06		143.664	-9.7566e-06
	143.778	-9.7238e-06		143.819	-9.7175e-06		143.809	-9.7596e-06
	143.922	-9.7314e-06		143.964	-9.7201e-06		143.953	-9.7508e-06
	144.066	-9.7304e-06		144.108	-9.7245e-06		144.098	-9.7504e-06
	144.211	-9.7267e-06		144.253	-9.7219e-06		144.242	-9.752e-06
	144.356	-9.734e-06		144.398	-9.7258e-06		144.388	-9.7492e-06
	144.502	-9.7264e-06		144.543	-9.7281e-06		144.533	-9.752e-06
	144.647	-9.7299e-06		144.689	-9.7278e-06		144.679	-9.7517e-06
	144.793	-9.7284e-06		144.834	-9.7269e-06		144.824	-9.7563e-06
	144.938	-9.7271e-06		144.98	-9.7243e-06		144.969	-9.7514e-06
	145.084	-9.7236e-06		145.125	-9.7282e-06		145.115	-9.7473e-06
	145.229	-9.7224e-06		145.271	-9.7254e-06		145.26	-9.7535e-06
	145.375	-9.7289e-06		145.416	-9.7225e-06		145.406	-9.7522e-06
	145.52	-9.7297e-06		145.562	-9.7284e-06		145.551	-9.7486e-06
	145.666	-9.7331e-06		145.707	-9.7332e-06		145.697	-9.756e-06
	145.811	-9.7276e-06		145.852	-9.7324e-06		145.842	-9.7517e-06
	145.957	-9.7306e-06		145.998	-9.7309e-06		145.988	-9.7512e-06
	146.102	-9.7214e-06		146.143	-9.722e-06		146.133	-9.7522e-06
	146.248	-9.7247e-06		146.289	-9.7264e-06		146.278	-9.7494e-06
	146.393	-9.7237e-06		146.434	-9.727e-06		146.424	-9.7479e-06
	146.538	-9.7276e-06		146.58	-9.7221e-06		146.569	-9.7505e-06
	146.684	-9.7258e-06		146.725	-9.7207e-06		146.715	-9.7514e-06
	146.829	-9.7284e-06		146.87	-9.7221e-06		146.86	-9.7437e-06
	146.975	-9.7285e-06		147.016	-9.7263e-06		147.006	-9.7426e-06
	147.12	-9.7304e-06		147.161	-9.7238e-06		147.151	-9.7501e-06
	147.266	-9.7318e-06		147.307	-9.7303e-06		147.296	-9.7514e-06
	147.411	-9.7343e-06		147.452	-9.7244e-06		147.442	-9.7509e-06
	147.557	-9.731e-06		147.598	-9.7296e-06		147.587	-9.7385e-06
	147.702	-9.7351e-06		147.743	-9.7267e-06		147.733	-9.7439e-06
	147.848	-9.732e-06		147.888	-9.7212e-06		147.878	-9.7463e-06
	147.993	-9.7237e-06		148.034	-9.7287e-06		148.024	-9.7438e-06
	148.139	-9.7265e-06		148.179	-9.7274e-06		148.169	-9.742e-06
	148.284	-9.7221e-06		148.325	-9.7189e-06		148.314	-9.7503e-06
	148.43	-9.7269e-06		148.47	-9.7345e-06		148.46	-9.7529e-06
	148.575	-9.7237e-06		148.616	-9.7301e-06		148.605	-9.7482e-06
	148.721	-9.7323e-06		148.761	-9.725e-06		148.751	-9.7526e-06
	148.866	-9.7295e-06		148.906	-9.7304e-06		148.896	-9.7479e-06
	149.012	-9.7294e-06		149.052	-9.7271e-06		149.042	-9.7497e-06
	149.157	-9.72e-06		149.197	-9.7307e-06		149.187	-9.7435e-06
	149.303	-9.7241e-06		149.343	-9.7364e-06		149.332	-9.7535e-06
	149.448	-9.7275e-06		149.488	-9.7307e-06		149.478	-9.7491e-06
	149.593	-9.7244e-06		149.634	-9.7312e-06		149.623	-9.7448e-06
	149.739	-9.7253e-06		149.779	-9.7271e-06		149.769	-9.7503e-06
	149.884	-9.725e-06		149.924	-9.7295e-06		149.914	-9.7513e-06
	150.03	-9.7153e-06		150.07	-9.7249e-06		150.06	-9.7516e-06
	150.175	-9.7257e-06		150.215	-9.7344e-06		150.205	-9.753e-06
	150.321	-9.725e-06		150.361	-9.73e-06		150.35	-9.7567e-06
	150.466	-9.7233e-06		150.506	-9.7283e-06		150.496	-9.7574e-06
	150.612	-9.7226e-06		150.652	-9.7276e-06		150.641	-9.759e-06
	150.757	-9.7204e-06		150.797	-9.7309e-06		150.787	-9.7527e-06
	150.903	-9.7255e-06		150.942	-9.7284e-06		150.932	-9.757e-06
	151.048	-9.7225e-06		151.088	-9.7327e-06		151.078	-9.7499e-06
	151.194	-9.7232e-06		151.233	-9.7332e-06		151.223	-9.7437e-06
	151.339	-9.72e-06		151.379	-9.7337e-06		151.369	-9.7485e-06
	151.485	-9.7278e-06		151.524	-9.7307e-06		151.514	-9.7496e-06
	151.63	-9.726e-06		151.67	-9.7311e-06		151.659	-9.7484e-06
	151.775	-9.7266e-06		151.815	-9.7296e-06		151.805	-9.7457e-06
	151.921	-9.7233e-06		151.96	-9.7223e-06		151.95	-9.7471e-06
	152.066	-9.7257e-06		152.106	-9.7309e-06		152.096	-9.7425e-06
	152.212	-9.7269e-06		152.251	-9.7283e-06		152.241	-9.7481e-06
	152.357	-9.7181e-06		152.397	-9.7305e-06		152.387	-9.7429e-06
	152.503	-9.7253e-06		152.542	-9.7312e-06		152.532	-9.7451e-06
	152.648	-9.7235e-06		152.688	-9.7313e-06		152.677	-9.7486e-06
	152.794	-9.7194e-06		152.833	-9.7277e-06		152.823	-9.7476e-06
	152.939	-9.7285e-06		152.978	-9.729e-06		152.968	-9.7454e-06
	153.085	-9.7253e-06		153.124	-9.7297e-06		153.114	-9.7441e-06
	153.23	-9.729e-06		153.269	-9.7307e-06		153.259	-9.7489e-06
	153.376	-9.7244e-06		153.415	-9.7308e-06		153.405	-9.7451e-06
	153.521	-9.7202e-06		153.56	-9.7286e-06		153.55	-9.7495e-06
	153.667	-9.7228e-06		153.706	-9.7241e-06		153.695	-9.7475e-06
	153.812	-9.7249e-06		153.851	-9.7247e-06		153.841	-9.7465e-06
	153.958	-9.7255e-06		153.996	-9.7326e-06		153.986	-9.7387e-06
	154.103	-9.7164e-06		154.142	-9.7295e-06		154.132	-9.7378e-06
	154.249	-9.7259e-06		154.287	-9.7281e-06		154.277	-9.7501e-06
	154.394	-9.7289e-06		154.433	-9.7226e-06		154.423	-9.7477e-06
	154.54	-9.7226e-06		154.578	-9.7251e-06		154.568	-9.7436e-06
	154.685	-9.7268e-06		154.724	-9.728e-06		154.713	-9.7508e-06
	154.83	-9.7253e-06		154.869	-9.7264e-06		154.859	-9.7462e-06
	154.976	-9.7264e-06		155.014	-9.7273e-06		155.004	-9.7467e-06
	155.121	-9.7223e-06		155.16	-9.7224e-06		155.15	-9.752e-06
	155.267	-9.7197e-06		155.305	-9.7263e-06		155.295	-9.7502e-06
	155.412	-9.7242e-06		155.451	-9.7233e-06		155.44	-9.748e-06
	155.558	-9.7265e-06		155.596	-9.7306e-06		155.586	-9.7454e-06
	155.703	-9.7236e-06		155.742	-9.7267e-06		155.731	-9.751e-06
	155.849	-9.7282e-06		155.887	-9.7279e-06		155.877	-9.7504e-06
	155.994	-9.7211e-06		156.032	-9.7316e-06		156.022	-9.7496e-06
	156.14	-9.7179e-06		156.178	-9.7283e-06		156.168	-9.7487e-06
	156.285	-9.7222e-06		156.323	-9.7249e-06		156.313	-9.748e-06
	156.431	-9.7249e-06		156.469	-9.724e-06		156.458	-9.744e-06
	156.576	-9.7291e-06		156.614	-9.731e-06		156.604	-9.7433e-06
	156.722	-9.7261e-06		156.76	-9.7234e-06		156.749	-9.751e-06
	156.867	-9.7289e-06		156.905	-9.7269e-06		156.895	-9.7465e-06
	157.012	-9.7265e-06		157.05	-9.7269e-06		157.04	-9.745e-06
	157.158	-9.7245e-06		157.196	-9.7312e-06		157.186	-9.7463e-06
	157.304	-9.7278e-06		157.341	-9.7326e-06		157.331	-9.7507e-06
	157.449	-9.7207e-06		157.487	-9.7281e-06		157.476	-9.7422e-06
	157.594	-9.719e-06		157.632	-9.7262e-06		157.622	-9.7479e-06
	157.74	-9.7228e-06		157.778	-9.7278e-06		157.767	-9.7475e-06
	157.885	-9.727e-06		157.923	-9.7241e-06		157.913	-9.7423e-06
	158.03	-9.7234e-06		158.067	-9.7264e-06		158.057	-9.7448e-06
	158.174	-9.7221e-06		158.212	-9.7293e-06		158.202	-9.7444e-06
	158.319	-9.7203e-06		158.356	-9.7208e-06		158.346	-9.7422e-06
	158.463	-9.7216e-06		158.501	-9.7306e-06		158.49	-9.7494e-06
	158.608	-9.7145e-06		158.646	-9.7235e-06		158.636	-9.7501e-06
	158.754	-9.7219e-06		158.792	-9.7303e-06		158.781	-9.748e-06
	158.899	-9.719e-06		158.937	-9.7235e-06		158.927	-9.7386e-06
	159.045	-9.7223e-06		159.083	-9.7251e-06		159.072	-9.7502e-06
	159.19	-9.7164e-06		159.228	-9.7334e-06		159.218	-9.7461e-06
	159.336	-9.7229e-06		159.373	-9.7272e-06		159.363	-9.7469e-06
	159.481	-9.728e-06		159.519	-9.7285e-06		159.509	-9.744e-06
	159.627	-9.7176e-06		159.664	-9.7295e-06		159.654	-9.7481e-06
	159.772	-9.7249e-06		159.81	-9.7266e-06		159.799	-9.7469e-06
	159.918	-9.7229e-06		159.955	-9.7309e-06		159.945	-9.751e-06
	160.063	-9.7181e-06		160.101	-9.7266e-06		160.09	-9.7437e-06
	160.209	-9.7204e-06		160.246	-9.7271e-06		160.236	-9.7581e-06
	160.354	-9.718e-06		160.391	-9.7291e-06		160.381	-9.7495e-06
	160.5	-9.7166e-06		160.537	-9.7272e-06		160.527	-9.7502e-06
	160.645	-9.7134e-06		160.682	-9.7277e-06		160.672	-9.746e-06
	160.791	-9.7198e-06		160.828	-9.725e-06		160.817	-9.7455e-06
	160.936	-9.7186e-06		160.973	-9.7229e-06		160.963	-9.7436e-06
	161.081	-9.719e-06		161.119	-9.7242e-06		161.108	-9.746e-06
	161.227	-9.7223e-06		161.264	-9.7238e-06		161.254	-9.7396e-06
	161.372	-9.7219e-06		161.409	-9.731e-06		161.399	-9.7395e-06
	161.518	-9.7232e-06		161.555	-9.7264e-06		161.545	-9.7468e-06
	161.663	-9.7205e-06		161.7	-9.7309e-06		161.69	-9.7438e-06
	161.809	-9.7196e-06		161.846	-9.7291e-06		161.835	-9.7432e-06
	161.954	-9.7198e-06		161.991	-9.7282e-06		161.981	-9.7486e-06
	162.1	-9.716e-06		162.137	-9.7261e-06		162.126	-9.754e-06
	162.245	-9.7125e-06		162.282	-9.7273e-06		162.272	-9.7455e-06
	162.391	-9.718e-06		162.428	-9.7221e-06		162.417	-9.7398e-06
	162.536	-9.7158e-06		162.573	-9.7277e-06		162.563	-9.7461e-06
	162.682	-9.7176e-06		162.718	-9.7206e-06		162.708	-9.7504e-06
	162.827	-9.7175e-06		162.864	-9.7229e-06		162.854	-9.7461e-06
	162.972	-9.7231e-06		163.009	-9.7263e-06		162.999	-9.7455e-06
	163.118	-9.718e-06		163.155	-9.7309e-06		163.144	-9.7381e-06
	163.263	-9.7172e-06		163.3	-9.7265e-06		163.29	-9.7489e-06
	163.409	-9.7256e-06		163.446	-9.7219e-06		163.435	-9.75e-06
	163.554	-9.7223e-06		163.591	-9.7279e-06		163.581	-9.7452e-06
	163.7	-9.718e-06		163.736	-9.7262e-06		163.726	-9.7468e-06
	163.845	-9.7218e-06		163.882	-9.7239e-06		163.872	-9.7501e-06
	163.991	-9.7224e-06		164.027	-9.7249e-06		164.017	-9.7446e-06
	164.136	-9.7231e-06		164.173	-9.7235e-06		164.162	-9.7508e-06
	164.282	-9.7239e-06		164.318	-9.7256e-06		164.308	-9.7456e-06
	164.427	-9.7224e-06		164.464	-9.7325e-06		164.453	-9.7434e-06
	164.573	-9.7195e-06		164.609	-9.7308e-06		164.599	-9.7454e-06
	164.718	-9.7253e-06		164.754	-9.7296e-06		164.744	-9.7469e-06
	164.864	-9.7276e-06		164.9	-9.7205e-06		164.89	-9.7433e-06
	165.009	-9.7239e-06		165.045	-9.728e-06		165.035	-9.7413e-06
	165.155	-9.7231e-06		165.191	-9.7213e-06		165.18	-9.7453e-06
	165.3	-9.7229e-06		165.336	-9.7254e-06		165.326	-9.7356e-06
	165.446	-9.7329e-06		165.482	-9.7242e-06		165.471	-9.745e-06
	165.591	-9.7281e-06		165.627	-9.7213e-06		165.617	-9.7413e-06
	165.737	-9.7213e-06		165.772	-9.7228e-06		165.762	-9.7454e-06
	165.882	-9.7251e-06		165.918	-9.7167e-06		165.908	-9.7458e-06
	166.027	-9.7247e-06		166.063	-9.7246e-06		166.053	-9.7339e-06
	166.173	-9.7199e-06		166.209	-9.7172e-06		166.198	-9.7438e-06
	166.318	-9.7271e-06		166.354	-9.7169e-06		166.344	-9.7426e-06
	166.464	-9.7273e-06		166.5	-9.7209e-06		166.489	-9.7413e-06
	166.609	-9.7187e-06		166.645	-9.7232e-06		166.635	-9.7491e-06
	166.755	-9.7197e-06		166.79	-9.7217e-06		166.78	-9.7484e-06
	166.9	-9.7166e-06		166.936	-9.725e-06		166.926	-9.7393e-06
	167.046	-9.721e-06		167.081	-9.7303e-06		167.071	-9.7385e-06
	167.191	-9.7209e-06		167.227	-9.7249e-06		167.216	-9.7428e-06
	167.337	-9.72e-06		167.372	-9.7186e-06		167.362	-9.7413e-06
	167.482	-9.7203e-06		167.518	-9.7202e-06		167.507	-9.7405e-06
	167.627	-9.719e-06		167.663	-9.7259e-06		167.653	-9.7424e-06
	167.773	-9.7285e-06		167.808	-9.7207e-06		167.798	-9.7434e-06
	167.918	-9.7216e-06		167.954	-9.7203e-06		167.944	-9.7434e-06
	168.064	-9.72e-06		168.099	-9.7199e-06		168.089	-9.7397e-06
	168.209	-9.7184e-06		168.245	-9.7266e-06		168.234	-9.7467e-06
	168.355	-9.7256e-06		168.39	-9.7191e-06		168.38	-9.7462e-06
	168.5	-9.7174e-06		168.536	-9.7198e-06		168.525	-9.7419e-06
	168.646	-9.7208e-06		168.681	-9.7261e-06		168.671	-9.7417e-06
	168.791	-9.7184e-06		168.826	-9.7175e-06		168.816	-9.7376e-06
	168.937	-9.7194e-06		168.972	-9.7248e-06		168.962	-9.7481e-06
	169.082	-9.7204e-06		169.117	-9.7248e-06		169.107	-9.741e-06
	169.228	-9.7206e-06		169.263	-9.7287e-06		169.252	-9.7388e-06
	169.373	-9.7174e-06		169.408	-9.7207e-06		169.398	-9.7414e-06
	169.519	-9.7219e-06		169.554	-9.719e-06		169.543	-9.7428e-06
	169.664	-9.7153e-06		169.699	-9.723e-06		169.689	-9.7403e-06
	169.81	-9.713e-06		169.844	-9.7176e-06		169.834	-9.7437e-06
	169.955	-9.7127e-06		169.99	-9.7277e-06		169.98	-9.7387e-06
	170.1	-9.7189e-06		170.135	-9.7212e-06		170.125	-9.7471e-06
	170.246	-9.7146e-06		170.281	-9.7282e-06		170.271	-9.7424e-06
	170.391	-9.715e-06		170.426	-9.7214e-06		170.416	-9.7362e-06
	170.537	-9.7158e-06		170.571	-9.7266e-06		170.561	-9.7328e-06
	170.682	-9.7196e-06		170.717	-9.7274e-06		170.707	-9.7464e-06
	170.828	-9.715e-06		170.862	-9.7272e-06		170.852	-9.7422e-06
	170.973	-9.7197e-06		171.008	-9.715e-06		170.998	-9.7393e-06
	171.119	-9.7158e-06		171.153	-9.722e-06		171.143	-9.7422e-06
	171.264	-9.7135e-06		171.299	-9.7131e-06		171.289	-9.7443e-06
	171.41	-9.7191e-06		171.444	-9.7165e-06		171.434	-9.7419e-06
	171.555	-9.7165e-06		171.589	-9.7174e-06		171.579	-9.7397e-06
	171.7	-9.712e-06		171.735	-9.716e-06		171.725	-9.7417e-06
	171.846	-9.7174e-06		171.88	-9.7155e-06		171.87	-9.7453e-06
	171.991	-9.719e-06		172.026	-9.7212e-06		172.016	-9.7404e-06
	172.137	-9.7225e-06		172.171	-9.7215e-06		172.161	-9.7366e-06
	172.282	-9.7184e-06		172.317	-9.7143e-06		172.307	-9.7406e-06
	172.428	-9.72e-06		172.462	-9.7154e-06		172.452	-9.7426e-06
	172.572	-9.7228e-06		172.607	-9.7182e-06		172.596	-9.7412e-06
	172.716	-9.7213e-06		172.751	-9.717e-06		172.741	-9.7448e-06
	172.861	-9.7189e-06		172.895	-9.7129e-06		172.885	-9.7414e-06
	173.005	-9.7157e-06		173.04	-9.7091e-06		173.03	-9.7481e-06
	173.15	-9.7156e-06		173.184	-9.7172e-06		173.174	-9.7387e-06
	173.294	-9.7138e-06		173.329	-9.7144e-06		173.318	-9.7413e-06
	173.44	-9.7174e-06		173.474	-9.7174e-06		173.464	-9.7471e-06
	173.585	-9.7159e-06		173.62	-9.7138e-06		173.609	-9.7438e-06
	173.731	-9.7156e-06		173.765	-9.708e-06		173.755	-9.7402e-06
	173.876	-9.7205e-06		173.911	-9.7113e-06		173.9	-9.7449e-06
	174.022	-9.7106e-06		174.056	-9.7098e-06		174.046	-9.7476e-06
	174.167	-9.7175e-06		174.201	-9.7144e-06		174.191	-9.7542e-06
	174.312	-9.7153e-06		174.347	-9.717e-06		174.337	-9.7502e-06
	174.458	-9.7203e-06		174.492	-9.7186e-06		174.482	-9.7511e-06
	174.603	-9.7159e-06		174.638	-9.7116e-06		174.627	-9.7495e-06
	174.749	-9.7122e-06		174.783	-9.7153e-06		174.773	-9.7501e-06
	174.894	-9.7171e-06		174.929	-9.716e-06		174.918	-9.7474e-06
	175.04	-9.7182e-06		175.074	-9.7068e-06		175.064	-9.7462e-06
	175.185	-9.71e-06		175.219	-9.71e-06		175.209	-9.7483e-06
	175.331	-9.7148e-06		175.365	-9.7142e-06		175.355	-9.7516e-06
	175.476	-9.7173e-06		175.51	-9.7129e-06		175.5	-9.7493e-06
	175.622	-9.7116e-06		175.656	-9.7071e-06		175.646	-9.7501e-06
	175.767	-9.7155e-06		175.801	-9.7107e-06		175.791	-9.7465e-06
	175.913	-9.7189e-06		175.947	-9.7156e-06		175.936	-9.7477e-06
	176.058	-9.7157e-06		176.092	-9.706e-06		176.082	-9.7507e-06
	176.204	-9.7222e-06		176.237	-9.7098e-06		176.227	-9.755e-06
	176.349	-9.7188e-06		176.383	-9.7131e-06		176.373	-9.7507e-06
	176.494	-9.7188e-06		176.528	-9.7177e-06		176.518	-9.7511e-06
	176.64	-9.7234e-06		176.674	-9.7124e-06		176.664	-9.7462e-06
	176.785	-9.7162e-06		176.819	-9.7144e-06		176.809	-9.747e-06
	176.931	-9.7167e-06		176.965	-9.7201e-06		176.955	-9.7509e-06
	177.076	-9.7215e-06		177.11	-9.7158e-06		177.1	-9.7521e-06
	177.222	-9.7162e-06		177.255	-9.7156e-06		177.246	-9.7561e-06
	177.367	-9.7211e-06		177.401	-9.7121e-06		177.391	-9.7547e-06
	177.513	-9.7252e-06		177.546	-9.7183e-06		177.537	-9.7557e-06
	177.658	-9.7187e-06		177.692	-9.7155e-06		177.682	-9.7539e-06
	177.804	-9.7178e-06		177.837	-9.7127e-06		177.827	-9.743e-06
	177.949	-9.7197e-06		177.983	-9.7123e-06		177.973	-9.7488e-06
	178.094	-9.7176e-06		178.128	-9.7139e-06		178.118	-9.7392e-06
	178.24	-9.7142e-06		178.274	-9.7078e-06		178.264	-9.7455e-06
	178.385	-9.7184e-06		178.419	-9.7153e-06		178.409	-9.7479e-06
	178.531	-9.7224e-06		178.564	-9.7119e-06		178.555	-9.7498e-06
	178.676	-9.7158e-06		178.71	-9.7138e-06		178.7	-9.7501e-06
	178.822	-9.7243e-06		178.855	-9.7171e-06		178.846	-9.7464e-06
	178.967	-9.7244e-06		179.001	-9.7136e-06		178.991	-9.7455e-06
	179.113	-9.7208e-06		179.146	-9.7204e-06		179.137	-9.7447e-06
	179.258	-9.717e-06		179.292	-9.7142e-06		179.282	-9.7507e-06
	179.404	-9.7312e-06		179.437	-9.7163e-06		179.428	-9.7505e-06
	179.549	-9.7229e-06		179.582	-9.7166e-06		179.573	-9.7464e-06
	179.695	-9.7207e-06		179.728	-9.7222e-06		179.718	-9.7487e-06
	179.84	-9.7246e-06		179.873	-9.7239e-06		179.864	-9.746e-06
	179.986	-9.7263e-06		180.019	-9.7251e-06		180.009	-9.7436e-06
	180.131	-9.7295e-06		180.164	-9.727e-06		180.155	-9.747e-06
	180.277	-9.7281e-06		180.31	-9.7299e-06		180.3	-9.7395e-06
	180.422	-9.7221e-06		180.455	-9.7191e-06		180.446	-9.742e-06
	180.567	-9.7255e-06		180.6	-9.7226e-06		180.591	-9.7542e-06
	180.713	-9.7255e-06		180.746	-9.7115e-06		180.737	-9.7413e-06
	180.858	-9.7266e-06		180.891	-9.7252e-06		180.882	-9.7427e-06
	181.004	-9.7257e-06		181.037	-9.7245e-06		181.028	-9.751e-06
	181.149	-9.7253e-06		181.182	-9.7196e-06		181.173	-9.7482e-06
	181.295	-9.7315e-06		181.327	-9.7202e-06		181.319	-9.7473e-06
	181.44	-9.7207e-06		181.473	-9.7175e-06		181.464	-9.7471e-06
	181.585	-9.7154e-06		181.618	-9.7156e-06		181.609	-9.7513e-06
	181.731	-9.7168e-06		181.764	-9.7241e-06		181.755	-9.7464e-06
	181.876	-9.7194e-06		181.909	-9.7234e-06		181.9	-9.7391e-06
	182.022	-9.7147e-06		182.055	-9.7226e-06		182.046	-9.7487e-06
	182.167	-9.7248e-06		182.2	-9.7213e-06		182.191	-9.7457e-06
	182.313	-9.7216e-06		182.345	-9.7221e-06		182.337	-9.7458e-06
	182.458	-9.7184e-06		182.491	-9.7208e-06		182.482	-9.7461e-06
	182.604	-9.7223e-06		182.636	-9.7167e-06		182.628	-9.7416e-06
	182.749	-9.7266e-06		182.782	-9.719e-06		182.773	-9.7459e-06
	182.895	-9.723e-06		182.927	-9.7171e-06		182.919	-9.7405e-06
	183.04	-9.7177e-06		183.073	-9.7143e-06		183.064	-9.7452e-06
	183.185	-9.7178e-06		183.218	-9.7206e-06		183.209	-9.7395e-06
	183.331	-9.7169e-06		183.363	-9.7186e-06		183.355	-9.7386e-06
	183.476	-9.7174e-06		183.509	-9.7155e-06		183.5	-9.742e-06
	183.622	-9.7158e-06		183.654	-9.7115e-06		183.646	-9.738e-06
	183.767	-9.7192e-06		183.8	-9.7198e-06		183.791	-9.743e-06
	183.913	-9.7148e-06		183.945	-9.7192e-06		183.937	-9.7381e-06
	184.058	-9.7179e-06		184.091	-9.725e-06		184.082	-9.7493e-06
	184.204	-9.7156e-06		184.236	-9.7181e-06		184.227	-9.741e-06
	184.349	-9.7203e-06		184.381	-9.7223e-06		184.373	-9.7483e-06
	184.495	-9.7167e-06		184.527	-9.7173e-06		184.518	-9.7432e-06
	184.64	-9.7206e-06		184.672	-9.7178e-06		184.664	-9.7459e-06
	184.786	-9.7238e-06		184.818	-9.721e-06		184.809	-9.7464e-06
	184.931	-9.7206e-06		184.963	-9.7227e-06		184.955	-9.7434e-06
	185.077	-9.7123e-06		185.109	-9.7242e-06		185.1	-9.7474e-06
	185.222	-9.7162e-06		185.254	-9.7216e-06		185.245	-9.7429e-06
	185.368	-9.716e-06		185.4	-9.7216e-06		185.391	-9.7472e-06
	185.513	-9.719e-06		185.545	-9.7241e-06		185.536	-9.7382e-06
	185.658	-9.7189e-06		185.69	-9.7196e-06		185.682	-9.7438e-06
	185.804	-9.724e-06		185.836	-9.7196e-06		185.827	-9.737e-06
	185.949	-9.7249e-06		185.981	-9.7214e-06		185.973	-9.7433e-06
	186.095	-9.7183e-06		186.127	-9.7212e-06		186.118	-9.7425e-06
	186.24	-9.7206e-06		186.272	-9.7162e-06		186.263	-9.7316e-06
	186.386	-9.7178e-06		186.418	-9.7229e-06		186.409	-9.7428e-06
	186.531	-9.7193e-06		186.563	-9.7234e-06		186.554	-9.7463e-06
	186.676	-9.7248e-06		186.708	-9.7188e-06		186.7	-9.7417e-06
	186.822	-9.7217e-06		186.854	-9.7235e-06		186.845	-9.7355e-06
	186.967	-9.7191e-06		186.999	-9.7213e-06		186.991	-9.7345e-06
	187.112	-9.7221e-06		187.144	-9.7159e-06		187.135	-9.7384e-06
	187.256	-9.7138e-06		187.288	-9.721e-06		187.279	-9.7383e-06
	187.401	-9.7186e-06		187.433	-9.7149e-06		187.424	-9.7379e-06
	187.545	-9.7214e-06		187.577	-9.7205e-06		187.568	-9.7385e-06
	187.69	-9.7243e-06		187.722	-9.722e-06		187.714	-9.7355e-06
	187.836	-9.718e-06		187.868	-9.7208e-06		187.859	-9.7373e-06
	187.981	-9.7247e-06		188.013	-9.7136e-06		188.005	-9.7436e-06
	188.127	-9.7245e-06		188.159	-9.7141e-06		188.15	-9.7401e-06
	188.272	-9.7197e-06		188.304	-9.721e-06		188.296	-9.7423e-06
	188.418	-9.7209e-06		188.45	-9.7149e-06		188.441	-9.7388e-06
	188.563	-9.7196e-06		188.595	-9.7167e-06		188.586	-9.7421e-06
	188.708	-9.7238e-06		188.741	-9.7212e-06		188.732	-9.7321e-06
	188.854	-9.7233e-06		188.886	-9.7201e-06		188.877	-9.7459e-06
	188.999	-9.7227e-06		189.031	-9.7179e-06		189.023	-9.7418e-06
	189.145	-9.7171e-06		189.177	-9.7112e-06		189.168	-9.7382e-06
	189.29	-9.7193e-06		189.322	-9.724e-06		189.314	-9.7383e-06
	189.436	-9.7233e-06		189.468	-9.7202e-06		189.459	-9.7416e-06
	189.581	-9.7223e-06		189.613	-9.7181e-06		189.604	-9.7356e-06
	189.726	-9.7209e-06		189.759	-9.7189e-06		189.75	-9.7368e-06
	189.872	-9.7165e-06		189.904	-9.7203e-06		189.895	-9.7416e-06
	190.017	-9.723e-06		190.049	-9.7164e-06		190.041	-9.7425e-06
	190.163	-9.7191e-06		190.195	-9.715e-06		190.186	-9.7278e-06
	190.308	-9.724e-06		190.34	-9.7222e-06		190.332	-9.7387e-06
	190.454	-9.7259e-06		190.486	-9.7192e-06		190.477	-9.7411e-06
	190.599	-9.7235e-06		190.631	-9.7162e-06		190.623	-9.7421e-06
	190.745	-9.7226e-06		190.777	-9.7193e-06		190.768	-9.744e-06
	190.89	-9.7228e-06		190.922	-9.7078e-06		190.913	-9.7349e-06
	191.035	-9.7218e-06		191.067	-9.7162e-06		191.059	-9.7417e-06
	191.181	-9.7225e-06		191.213	-9.7197e-06		191.204	-9.7353e-06
	191.326	-9.7254e-06		191.358	-9.7211e-06		191.35	-9.7358e-06
	191.472	-9.7247e-06		191.504	-9.7194e-06		191.495	-9.7397e-06
	191.617	-9.7158e-06		191.649	-9.7208e-06		191.641	-9.7385e-06
	191.763	-9.7247e-06		191.795	-9.7195e-06		191.786	-9.7416e-06
	191.908	-9.7245e-06		191.94	-9.7187e-06		191.931	-9.739e-06
	192.053	-9.7223e-06		192.085	-9.7184e-06		192.077	-9.7368e-06
	192.199	-9.7201e-06		192.231	-9.7184e-06		192.222	-9.7367e-06
	192.344	-9.72e-06		192.376	-9.7197e-06		192.368	-9.7375e-06
	192.49	-9.7201e-06		192.522	-9.7185e-06		192.513	-9.7363e-06
	192.635	-9.7164e-06		192.667	-9.7184e-06		192.659	-9.7352e-06
	192.781	-9.7195e-06		192.813	-9.7207e-06		192.804	-9.7349e-06
	192.926	-9.7221e-06		192.958	-9.7186e-06		192.949	-9.7374e-06
	193.071	-9.7202e-06		193.103	-9.7224e-06		193.095	-9.7416e-06
	193.217	-9.7184e-06		193.249	-9.7208e-06		193.24	-9.7362e-06
	193.362	-9.7212e-06		193.394	-9.7152e-06		193.386	-9.739e-06
	193.508	-9.7179e-06		193.54	-9.7109e-06		193.531	-9.7393e-06
	193.653	-9.7166e-06		193.685	-9.7159e-06		193.677	-9.728e-06
	193.799	-9.7159e-06		193.831	-9.7139e-06		193.822	-9.7375e-06
	193.944	-9.7115e-06		193.976	-9.714e-06		193.967	-9.7395e-06
	194.089	-9.7148e-06		194.121	-9.7122e-06		194.113	-9.7429e-06
	194.235	-9.7113e-06		194.267	-9.7168e-06		194.258	-9.7398e-06
	194.38	-9.7132e-06		194.412	-9.7178e-06		194.404	-9.7426e-06
	194.526	-9.7134e-06		194.558	-9.717e-06		194.549	-9.7372e-06
	194.671	-9.7171e-06		194.703	-9.7141e-06		194.695	-9.7359e-06
	194.817	-9.7121e-06		194.849	-9.715e-06		194.84	-9.7358e-06
	194.962	-9.7152e-06		194.994	-9.7122e-06		194.985	-9.7418e-06
	195.107	-9.7073e-06		195.139	-9.7149e-06		195.131	-9.7373e-06
	195.253	-9.7149e-06		195.285	-9.7135e-06		195.276	-9.7359e-06
	195.398	-9.7128e-06		195.43	-9.7168e-06		195.422	-9.7396e-06
	195.544	-9.7137e-06		195.576	-9.7181e-06		195.567	-9.7431e-06
	195.689	-9.7177e-06		195.721	-9.7122e-06		195.713	-9.7341e-06
	195.835	-9.7087e-06		195.867	-9.7149e-06		195.858	-9.7401e-06
	195.98	-9.7103e-06		196.012	-9.722e-06		196.003	-9.7385e-06
	196.125	-9.7125e-06		196.158	-9.7181e-06		196.149	-9.7354e-06
	196.271	-9.7084e-06		196.303	-9.7215e-06		196.294	-9.7337e-06
	196.416	-9.7093e-06		196.448	-9.7179e-06		196.44	-9.736e-06
	196.562	-9.705e-06		196.594	-9.7231e-06		196.585	-9.7362e-06
	196.707	-9.7103e-06		196.739	-9.7163e-06		196.731	-9.7354e-06
	196.853	-9.716e-06		196.885	-9.7197e-06		196.876	-9.7317e-06
	196.998	-9.7134e-06		197.03	-9.7131e-06		197.021	-9.7402e-06
	197.143	-9.7113e-06		197.175	-9.7162e-06		197.167	-9.7356e-06
	197.289	-9.7169e-06		197.321	-9.7246e-06		197.312	-9.7298e-06
	197.434	-9.7161e-06		197.466	-9.7113e-06		197.458	-9.7374e-06
	197.58	-9.7183e-06		197.612	-9.722e-06		197.603	-9.739e-06
	197.725	-9.7169e-06		197.757	-9.7226e-06		197.748	-9.7459e-06
	197.871	-9.7192e-06		197.903	-9.7178e-06		197.894	-9.7316e-06
	198.016	-9.7178e-06		198.048	-9.7233e-06		198.039	-9.7327e-06
	198.161	-9.7102e-06		198.193	-9.7246e-06		198.185	-9.7344e-06
	198.307	-9.7184e-06		198.339	-9.727e-06		198.33	-9.7347e-06
	198.452	-9.7131e-06		198.484	-9.7237e-06		198.476	-9.7359e-06
	198.598	-9.7107e-06		198.63	-9.7307e-06		198.621	-9.7351e-06
	198.743	-9.7105e-06		198.775	-9.7246e-06		198.767	-9.7383e-06
	198.889	-9.7165e-06		198.921	-9.7209e-06		198.912	-9.7361e-06
	199.034	-9.7176e-06		199.066	-9.7246e-06		199.057	-9.7352e-06
	199.18	-9.7152e-06		199.212	-9.7192e-06		199.203	-9.7344e-06
	199.325	-9.7105e-06		199.357	-9.7174e-06		199.348	-9.7384e-06
	199.47	-9.7147e-06		199.502	-9.7182e-06		199.494	-9.7418e-06
	199.616	-9.713e-06		199.648	-9.7209e-06		199.639	-9.7332e-06
	199.761	-9.714e-06		199.793	-9.7212e-06		199.784	-9.7379e-06
	199.907	-9.7124e-06		199.939	-9.7209e-06		199.93	-9.735e-06
	200.052	-9.7165e-06		200.084	-9.7191e-06		200.075	-9.733e-06
	200.197	-9.7098e-06		200.23	-9.7153e-06		200.221	-9.7309e-06
	200.343	-9.7217e-06		200.375	-9.7226e-06		200.366	-9.7348e-06
	200.488	-9.7208e-06		200.52	-9.7196e-06		200.512	-9.7386e-06
	200.634	-9.7217e-06		200.666	-9.7182e-06		200.657	-9.7364e-06
	200.779	-9.7194e-06		200.811	-9.7173e-06		200.803	-9.7397e-06
	200.925	-9.7194e-06		200.957	-9.7162e-06		200.948	-9.7378e-06
	201.07	-9.7211e-06		201.102	-9.7077e-06		201.093	-9.7343e-06
	201.216	-9.7196e-06		201.248	-9.7152e-06		201.239	-9.7385e-06
	201.361	-9.7159e-06		201.393	-9.712e-06		201.384	-9.7384e-06
	201.506	-9.7156e-06		201.538	-9.7109e-06		201.53	-9.7386e-06
	201.651	-9.7148e-06		201.683	-9.7153e-06		201.674	-9.7354e-06
	201.795	-9.7168e-06		201.827	-9.7179e-06		201.818	-9.7364e-06
	201.94	-9.7168e-06		201.972	-9.7193e-06		201.963	-9.7426e-06
	202.084	-9.7141e-06		202.116	-9.721e-06		202.107	-9.742e-06
	202.228	-9.7173e-06		202.26	-9.7187e-06		202.252	-9.738e-06
	202.373	-9.7164e-06		202.405	-9.7127e-06		202.396	-9.738e-06
	202.518	-9.7161e-06		202.55	-9.7175e-06		202.542	-9.74e-06
	202.664	-9.7179e-06		202.696	-9.7182e-06		202.687	-9.7408e-06
	202.809	-9.7194e-06		202.841	-9.7195e-06		202.833	-9.7453e-06
	202.955	-9.7148e-06		202.987	-9.7175e-06		202.978	-9.7412e-06
	203.1	-9.7114e-06		203.132	-9.7206e-06		203.123	-9.7354e-06
	203.246	-9.7233e-06		203.278	-9.7203e-06		203.269	-9.7384e-06
	203.391	-9.7168e-06		203.423	-9.7231e-06		203.414	-9.7391e-06
	203.536	-9.719e-06		203.569	-9.7242e-06		203.56	-9.7377e-06
	203.682	-9.7139e-06		203.714	-9.7262e-06		203.705	-9.7326e-06
	203.827	-9.7173e-06		203.859	-9.7248e-06		203.851	-9.7397e-06
	203.973	-9.7156e-06		204.005	-9.7212e-06		203.996	-9.741e-06
	204.118	-9.7216e-06		204.15	-9.7203e-06		204.142	-9.7341e-06
	204.264	-9.7173e-06		204.296	-9.7199e-06		204.287	-9.7388e-06
	204.409	-9.7163e-06		204.441	-9.7207e-06		204.432	-9.7399e-06
	204.555	-9.7186e-06		204.587	-9.7194e-06		204.578	-9.7391e-06
	204.7	-9.7165e-06		204.732	-9.7234e-06		204.723	-9.7352e-06
	204.845	-9.7157e-06		204.877	-9.7229e-06		204.869	-9.7406e-06
	204.991	-9.7217e-06		205.023	-9.7216e-06		205.014	-9.7371e-06
	205.136	-9.7197e-06		205.168	-9.7229e-06		205.16	-9.7362e-06
	205.282	-9.718e-06		205.314	-9.7212e-06		205.305	-9.7421e-06
	205.427	-9.7192e-06		205.459	-9.7219e-06		205.45	-9.7365e-06
	205.573	-9.7209e-06		205.605	-9.7142e-06		205.596	-9.7358e-06
	205.718	-9.717e-06		205.75	-9.72e-06		205.741	-9.7299e-06
	205.863	-9.7196e-06		205.896	-9.7132e-06		205.887	-9.7422e-06
	206.009	-9.7215e-06		206.041	-9.7086e-06		206.032	-9.7408e-06
	206.154	-9.7235e-06		206.186	-9.717e-06		206.178	-9.7392e-06
	206.3	-9.7197e-06		206.332	-9.7221e-06		206.323	-9.7439e-06
	206.445	-9.7199e-06		206.477	-9.7171e-06		206.468	-9.7339e-06
	206.591	-9.7208e-06		206.623	-9.7153e-06		206.614	-9.7418e-06
	206.736	-9.7177e-06		206.768	-9.7218e-06		206.759	-9.7356e-06
	206.882	-9.7193e-06		206.913	-9.719e-06		206.905	-9.7392e-06
	207.027	-9.7274e-06		207.059	-9.714e-06		207.05	-9.7387e-06
	207.173	-9.7201e-06		207.204	-9.7148e-06		207.196	-9.7379e-06
	207.318	-9.7183e-06		207.35	-9.7166e-06		207.341	-9.7404e-06
	207.464	-9.7205e-06		207.495	-9.7174e-06		207.486	-9.746e-06
	207.609	-9.7165e-06		207.641	-9.7154e-06		207.632	-9.7411e-06
	207.755	-9.7169e-06		207.786	-9.7116e-06		207.777	-9.7402e-06
	207.9	-9.7152e-06		207.932	-9.7114e-06		207.923	-9.7453e-06
	208.046	-9.7165e-06		208.077	-9.7198e-06		208.068	-9.7436e-06
	208.191	-9.7163e-06		208.222	-9.7136e-06		208.214	-9.7429e-06
	208.336	-9.7222e-06		208.368	-9.7075e-06		208.359	-9.7437e-06
	208.482	-9.713e-06		208.513	-9.716e-06		208.505	-9.7381e-06
	208.627	-9.7158e-06		208.659	-9.7186e-06		208.65	-9.7328e-06
	208.773	-9.7145e-06		208.804	-9.7175e-06		208.795	-9.7375e-06
	208.918	-9.7148e-06		208.95	-9.7188e-06		208.941	-9.7408e-06
	209.064	-9.7164e-06		209.095	-9.7175e-06		209.086	-9.7405e-06
	209.209	-9.7158e-06		209.24	-9.7192e-06		209.232	-9.7371e-06
	209.355	-9.7182e-06		209.386	-9.7162e-06		209.377	-9.7351e-06
	209.5	-9.7152e-06		209.531	-9.7139e-06		209.522	-9.741e-06
	209.646	-9.7125e-06		209.677	-9.7138e-06		209.668	-9.7412e-06
	209.791	-9.7158e-06		209.822	-9.7087e-06		209.813	-9.7383e-06
	209.937	-9.7094e-06		209.968	-9.7125e-06		209.959	-9.7332e-06
	210.082	-9.7145e-06		210.113	-9.7108e-06		210.104	-9.7425e-06
	210.227	-9.7164e-06		210.258	-9.7199e-06		210.25	-9.7318e-06
	210.373	-9.7219e-06		210.404	-9.71e-06		210.395	-9.7401e-06
	210.518	-9.7112e-06		210.549	-9.7104e-06		210.541	-9.7342e-06
	210.664	-9.7147e-06		210.695	-9.7142e-06		210.686	-9.7332e-06
	210.809	-9.7164e-06		210.84	-9.7074e-06		210.831	-9.7355e-06
	210.955	-9.7232e-06		210.986	-9.7148e-06		210.977	-9.7354e-06
	211.1	-9.7154e-06		211.131	-9.712e-06		211.122	-9.7355e-06
	211.245	-9.712e-06		211.276	-9.7108e-06		211.268	-9.7409e-06
	211.391	-9.7133e-06		211.422	-9.7098e-06		211.413	-9.7362e-06
	211.536	-9.7156e-06		211.567	-9.7074e-06		211.558	-9.7339e-06
	211.682	-9.711e-06		211.713	-9.7158e-06		211.704	-9.7426e-06
	211.827	-9.715e-06		211.858	-9.7094e-06		211.849	-9.739e-06
	211.973	-9.7143e-06		212.004	-9.7131e-06		211.995	-9.7251e-06
	212.118	-9.712e-06		212.149	-9.7128e-06		212.14	-9.7371e-06
	212.264	-9.7126e-06		212.294	-9.7096e-06		212.286	-9.7271e-06
	212.409	-9.7122e-06		212.44	-9.7127e-06		212.431	-9.7396e-06
	212.555	-9.7073e-06		212.585	-9.7135e-06		212.577	-9.7366e-06
	212.7	-9.7087e-06		212.731	-9.7138e-06		212.722	-9.7368e-06
	212.846	-9.7118e-06		212.876	-9.7105e-06		212.867	-9.7369e-06
	212.991	-9.7144e-06		213.022	-9.7059e-06		213.013	-9.7293e-06
	213.137	-9.7151e-06		213.167	-9.7064e-06		213.158	-9.7374e-06
	213.282	-9.7165e-06		213.312	-9.7123e-06		213.304	-9.7367e-06
	213.428	-9.7147e-06		213.458	-9.7093e-06		213.449	-9.737e-06
	213.573	-9.7144e-06		213.603	-9.705e-06		213.594	-9.7345e-06
	213.719	-9.7177e-06		213.749	-9.7112e-06		213.74	-9.736e-06
	213.864	-9.715e-06		213.894	-9.7079e-06		213.885	-9.7366e-06
	214.009	-9.7109e-06		214.04	-9.709e-06		214.031	-9.73e-06
	214.155	-9.7152e-06		214.185	-9.7152e-06		214.176	-9.73e-06
	214.3	-9.7106e-06		214.33	-9.7088e-06		214.322	-9.7296e-06
	214.446	-9.7124e-06		214.476	-9.7104e-06		214.467	-9.7327e-06
	214.591	-9.7164e-06		214.621	-9.7169e-06		214.613	-9.7335e-06
	214.737	-9.7115e-06		214.767	-9.7188e-06		214.758	-9.7367e-06
	214.882	-9.7154e-06		214.912	-9.7157e-06		214.903	-9.7347e-06
	215.028	-9.7119e-06		215.058	-9.716e-06		215.049	-9.7325e-06
	215.173	-9.716e-06		215.203	-9.7095e-06		215.194	-9.7318e-06
	215.318	-9.7107e-06		215.348	-9.7033e-06		215.34	-9.7341e-06
	215.464	-9.7137e-06		215.494	-9.7123e-06		215.485	-9.7302e-06
	215.609	-9.7173e-06		215.639	-9.7054e-06		215.63	-9.739e-06
	215.755	-9.7194e-06		215.785	-9.7055e-06		215.776	-9.7296e-06
	215.9	-9.7159e-06		215.93	-9.7091e-06		215.921	-9.7372e-06
	216.046	-9.7178e-06		216.076	-9.707e-06		216.067	-9.733e-06
	216.19	-9.7162e-06		216.22	-9.7072e-06		216.211	-9.7391e-06
	216.334	-9.7187e-06		216.364	-9.7078e-06		216.356	-9.7383e-06
	216.479	-9.7117e-06		216.509	-9.7102e-06		216.5	-9.7356e-06
	216.623	-9.7161e-06		216.653	-9.7145e-06		216.644	-9.7357e-06
	216.769	-9.7169e-06		216.799	-9.7168e-06		216.79	-9.7317e-06
	216.914	-9.718e-06		216.944	-9.7147e-06		216.935	-9.7354e-06
	217.06	-9.7175e-06		217.09	-9.7092e-06		217.081	-9.7413e-06
	217.205	-9.7138e-06		217.235	-9.7145e-06		217.226	-9.7328e-06
	217.351	-9.7137e-06		217.381	-9.7094e-06		217.372	-9.7319e-06
	217.496	-9.7171e-06		217.526	-9.7132e-06		217.517	-9.7339e-06
	217.642	-9.7166e-06		217.671	-9.7144e-06		217.663	-9.736e-06
	217.787	-9.7224e-06		217.817	-9.7162e-06		217.808	-9.7314e-06
	217.932	-9.7162e-06		217.962	-9.7129e-06		217.953	-9.7307e-06
	218.078	-9.7214e-06		218.108	-9.716e-06		218.099	-9.7358e-06
	218.223	-9.7182e-06		218.253	-9.7161e-06		218.244	-9.738e-06
	218.369	-9.7228e-06		218.399	-9.7118e-06		218.39	-9.7302e-06
	218.514	-9.717e-06		218.544	-9.7156e-06		218.535	-9.7333e-06
	218.66	-9.7176e-06		218.69	-9.7148e-06		218.681	-9.733e-06
	218.805	-9.7222e-06		218.835	-9.7128e-06		218.826	-9.739e-06
	218.951	-9.7172e-06		218.98	-9.719e-06		218.971	-9.7355e-06
	219.096	-9.7207e-06		219.126	-9.7188e-06		219.117	-9.7385e-06
	219.242	-9.7203e-06		219.271	-9.7139e-06		219.262	-9.7361e-06
	219.387	-9.7167e-06		219.417	-9.7148e-06		219.408	-9.7369e-06
	219.533	-9.7136e-06		219.562	-9.7138e-06		219.553	-9.7402e-06
	219.678	-9.7207e-06		219.707	-9.7178e-06		219.699	-9.7398e-06
	219.824	-9.714e-06		219.853	-9.7146e-06		219.844	-9.7369e-06
	219.969	-9.7085e-06		219.998	-9.7199e-06		219.99	-9.7373e-06
	220.115	-9.7097e-06		220.144	-9.7187e-06		220.135	-9.7298e-06
	220.26	-9.7155e-06		220.289	-9.7183e-06		220.28	-9.7364e-06
	220.406	-9.7142e-06		220.435	-9.716e-06		220.426	-9.7389e-06
	220.551	-9.7163e-06		220.58	-9.7199e-06		220.571	-9.7373e-06
	220.696	-9.7148e-06		220.726	-9.7176e-06		220.717	-9.74e-06
	220.842	-9.7147e-06		220.871	-9.7171e-06		220.862	-9.7339e-06
	220.987	-9.7141e-06		221.016	-9.7174e-06		221.007	-9.7326e-06
	221.133	-9.7087e-06		221.162	-9.7128e-06		221.153	-9.7365e-06
	221.278	-9.7129e-06		221.307	-9.7199e-06		221.298	-9.7376e-06
	221.424	-9.7107e-06		221.453	-9.7108e-06		221.444	-9.733e-06
	221.569	-9.708e-06		221.598	-9.7054e-06		221.589	-9.7316e-06
	221.714	-9.7072e-06		221.743	-9.7123e-06		221.735	-9.7386e-06
	221.86	-9.7166e-06		221.889	-9.7161e-06		221.88	-9.7364e-06
	222.005	-9.7129e-06		222.034	-9.7163e-06		222.026	-9.7408e-06
	222.151	-9.7078e-06		222.18	-9.7188e-06		222.171	-9.7347e-06
	222.296	-9.7123e-06		222.325	-9.7187e-06		222.316	-9.7392e-06
	222.442	-9.7121e-06		222.471	-9.7161e-06		222.462	-9.7375e-06
	222.587	-9.7134e-06		222.616	-9.7179e-06		222.607	-9.7346e-06
	222.733	-9.7126e-06		222.762	-9.7154e-06		222.753	-9.7331e-06
	222.878	-9.7114e-06		222.907	-9.7137e-06		222.898	-9.7336e-06
	223.024	-9.7177e-06		223.052	-9.7112e-06		223.043	-9.7336e-06
	223.169	-9.7105e-06		223.198	-9.7117e-06		223.189	-9.737e-06
	223.315	-9.7159e-06		223.343	-9.715e-06		223.334	-9.7379e-06
	223.46	-9.7118e-06		223.489	-9.7158e-06		223.48	-9.7352e-06
	223.606	-9.7138e-06		223.634	-9.7119e-06		223.625	-9.7357e-06
	223.751	-9.715e-06		223.779	-9.7108e-06		223.771	-9.7366e-06
	223.897	-9.7155e-06		223.925	-9.7146e-06		223.916	-9.7324e-06
	224.042	-9.7103e-06		224.07	-9.7128e-06		224.062	-9.7309e-06
	224.188	-9.7109e-06		224.216	-9.7156e-06		224.207	-9.7406e-06
	224.333	-9.7105e-06		224.361	-9.71e-06		224.352	-9.7323e-06
	224.478	-9.7118e-06		224.507	-9.7124e-06		224.498	-9.726e-06
	224.624	-9.7122e-06		224.652	-9.7148e-06		224.643	-9.7321e-06
	224.769	-9.7181e-06		224.798	-9.7083e-06		224.789	-9.7356e-06
	224.915	-9.7129e-06		224.943	-9.7201e-06		224.934	-9.7278e-06
	225.06	-9.7107e-06		225.088	-9.7202e-06		225.079	-9.7254e-06
	225.206	-9.7103e-06		225.234	-9.7172e-06		225.225	-9.7297e-06
	225.351	-9.7079e-06		225.379	-9.7138e-06		225.37	-9.7325e-06
	225.497	-9.7175e-06		225.525	-9.723e-06		225.516	-9.7335e-06
	225.642	-9.7209e-06		225.67	-9.7204e-06		225.661	-9.7345e-06
	225.787	-9.7208e-06		225.815	-9.7136e-06		225.807	-9.7282e-06
	225.933	-9.7188e-06		225.961	-9.7127e-06		225.952	-9.7358e-06
	226.078	-9.7112e-06		226.106	-9.715e-06		226.098	-9.7297e-06
	226.224	-9.712e-06		226.252	-9.7189e-06		226.243	-9.734e-06
	226.369	-9.7115e-06		226.397	-9.7154e-06		226.388	-9.7323e-06
	226.515	-9.7089e-06		226.543	-9.7169e-06		226.534	-9.7249e-06
	226.66	-9.7147e-06		226.688	-9.7239e-06		226.679	-9.7308e-06
	226.806	-9.7175e-06		226.834	-9.7132e-06		226.825	-9.7362e-06
	226.951	-9.7119e-06		226.979	-9.7164e-06		226.97	-9.7375e-06
	227.097	-9.7182e-06		227.124	-9.7202e-06		227.115	-9.7379e-06
	227.242	-9.7181e-06		227.27	-9.7159e-06		227.261	-9.7323e-06
	227.388	-9.7176e-06		227.415	-9.717e-06		227.406	-9.7381e-06
	227.533	-9.7162e-06		227.561	-9.7208e-06		227.552	-9.7358e-06
	227.679	-9.7165e-06		227.706	-9.7231e-06		227.697	-9.7309e-06
	227.824	-9.7173e-06		227.852	-9.7214e-06		227.843	-9.7374e-06
	227.97	-9.7189e-06		227.997	-9.7198e-06		227.988	-9.7343e-06
	228.115	-9.715e-06		228.142	-9.7137e-06		228.134	-9.7345e-06
	228.26	-9.7148e-06		228.288	-9.7152e-06		228.279	-9.738e-06
	228.406	-9.7097e-06		228.433	-9.7178e-06		228.424	-9.7381e-06
	228.551	-9.7185e-06		228.579	-9.7097e-06		228.57	-9.7335e-06
	228.697	-9.7203e-06		228.724	-9.7171e-06		228.715	-9.7346e-06
	228.842	-9.719e-06		228.87	-9.713e-06		228.861	-9.7311e-06
	228.988	-9.7193e-06		229.015	-9.7174e-06		229.006	-9.7379e-06
	229.133	-9.7147e-06		229.161	-9.7157e-06		229.152	-9.7327e-06
	229.279	-9.7161e-06		229.306	-9.7202e-06		229.297	-9.7398e-06
	229.424	-9.7179e-06		229.452	-9.7184e-06		229.442	-9.7332e-06
	229.57	-9.7146e-06		229.597	-9.7183e-06		229.588	-9.7325e-06
	229.715	-9.7153e-06		229.743	-9.7197e-06		229.733	-9.7301e-06
	229.861	-9.7149e-06		229.888	-9.7096e-06		229.879	-9.7344e-06
	230.006	-9.7193e-06		230.034	-9.7185e-06		230.024	-9.742e-06
	230.151	-9.7125e-06		230.179	-9.7193e-06		230.17	-9.7317e-06
	230.297	-9.7169e-06		230.325	-9.7199e-06		230.315	-9.731e-06
	230.442	-9.7199e-06		230.47	-9.7153e-06		230.46	-9.7312e-06
	230.588	-9.7182e-06		230.616	-9.7123e-06		230.606	-9.7312e-06
	230.732	-9.7188e-06		230.76	-9.7145e-06		230.75	-9.7373e-06
	230.877	-9.7189e-06		230.904	-9.7092e-06		230.895	-9.7298e-06
	231.021	-9.7164e-06		231.049	-9.7107e-06		231.039	-9.7375e-06
	231.167	-9.7166e-06		231.194	-9.7113e-06		231.185	-9.7317e-06
	231.311	-9.7233e-06		231.339	-9.708e-06		231.329	-9.7298e-06
	231.456	-9.7169e-06		231.483	-9.7117e-06		231.473	-9.736e-06
	231.6	-9.7206e-06		231.628	-9.7155e-06		231.618	-9.7352e-06
	231.745	-9.7163e-06		231.772	-9.7203e-06		231.762	-9.7323e-06
	231.889	-9.7166e-06		231.916	-9.7144e-06		231.907	-9.7278e-06
	232.033	-9.7193e-06		232.061	-9.7174e-06		232.051	-9.7305e-06
	232.178	-9.7105e-06		232.205	-9.715e-06		232.195	-9.7388e-06
	232.322	-9.7099e-06		232.35	-9.7096e-06		232.34	-9.7336e-06
	232.467	-9.7136e-06		232.494	-9.7102e-06		232.484	-9.7317e-06
	232.611	-9.7155e-06		232.639	-9.7111e-06		232.629	-9.7382e-06
	232.755	-9.7173e-06		232.783	-9.7186e-06		232.773	-9.733e-06
	232.9	-9.7143e-06		232.927	-9.7096e-06		232.918	-9.7342e-06
	233.044	-9.7167e-06		233.072	-9.71e-06		233.062	-9.7256e-06
	233.189	-9.7169e-06		233.216	-9.7153e-06		233.206	-9.7271e-06
	233.333	-9.7154e-06		233.361	-9.7135e-06		233.351	-9.731e-06
	233.477	-9.714e-06		233.505	-9.7133e-06		233.495	-9.7339e-06
	233.622	-9.7214e-06		233.65	-9.7216e-06		233.639	-9.7364e-06
	233.766	-9.715e-06		233.794	-9.717e-06		233.784	-9.7312e-06
	233.911	-9.7167e-06		233.939	-9.7141e-06		233.928	-9.7296e-06
	234.055	-9.7152e-06		234.083	-9.7174e-06		234.073	-9.7308e-06
	234.2	-9.7158e-06		234.228	-9.7103e-06		234.217	-9.7338e-06
	234.344	-9.7177e-06		234.372	-9.7175e-06		234.361	-9.7279e-06
	234.488	-9.7193e-06		234.516	-9.7077e-06		234.506	-9.7293e-06
	234.633	-9.7209e-06		234.661	-9.7211e-06		234.65	-9.7307e-06
	234.777	-9.7188e-06		234.805	-9.7164e-06		234.795	-9.7336e-06
	234.922	-9.7167e-06		234.95	-9.7153e-06		234.939	-9.741e-06
	235.066	-9.7196e-06		235.094	-9.7165e-06		235.084	-9.736e-06
	235.21	-9.709e-06		235.239	-9.7161e-06		235.228	-9.7325e-06
	235.355	-9.7233e-06		235.383	-9.7115e-06		235.373	-9.7279e-06
	235.499	-9.7209e-06		235.528	-9.7111e-06		235.517	-9.7294e-06
	235.644	-9.7164e-06		235.672	-9.7185e-06		235.661	-9.7344e-06
	235.788	-9.7267e-06		235.817	-9.7132e-06		235.806	-9.7289e-06
	235.933	-9.7162e-06		235.961	-9.7106e-06		235.95	-9.7334e-06
	236.077	-9.7189e-06		236.105	-9.7057e-06		236.095	-9.7324e-06
	236.221	-9.7171e-06		236.25	-9.7095e-06		236.239	-9.7333e-06
	236.366	-9.7157e-06		236.394	-9.7115e-06		236.384	-9.7331e-06
	236.51	-9.7192e-06		236.539	-9.7239e-06		236.528	-9.7298e-06
	236.655	-9.7193e-06		236.683	-9.7138e-06		236.673	-9.7395e-06
	236.799	-9.717e-06		236.828	-9.7186e-06		236.817	-9.7302e-06
	236.943	-9.7169e-06		236.972	-9.7132e-06		236.962	-9.7325e-06
	237.088	-9.714e-06		237.117	-9.7133e-06		237.106	-9.7323e-06
	237.232	-9.7174e-06		237.261	-9.7162e-06		237.25	-9.7323e-06
	237.377	-9.7162e-06		237.406	-9.7141e-06		237.395	-9.7408e-06
	237.521	-9.7202e-06		237.55	-9.7167e-06		237.539	-9.7321e-06
	237.666	-9.7157e-06		237.694	-9.7147e-06		237.683	-9.7347e-06
	237.81	-9.721e-06		237.839	-9.7087e-06		237.828	-9.7368e-06
	237.954	-9.7189e-06		237.983	-9.7162e-06		237.972	-9.7315e-06
	238.099	-9.7182e-06		238.128	-9.716e-06		238.117	-9.7355e-06
	238.243	-9.7234e-06		238.272	-9.7185e-06		238.261	-9.7347e-06
	238.388	-9.7178e-06		238.417	-9.7171e-06		238.405	-9.7315e-06
	238.532	-9.7241e-06		238.561	-9.7178e-06		238.55	-9.7333e-06
	238.676	-9.7153e-06		238.705	-9.7147e-06		238.694	-9.7388e-06
	238.821	-9.7229e-06		238.85	-9.7208e-06		238.839	-9.7434e-06
	238.965	-9.7237e-06		238.994	-9.7202e-06		238.983	-9.7387e-06
	239.11	-9.7197e-06		239.139	-9.7148e-06		239.127	-9.736e-06
	239.254	-9.7172e-06		239.283	-9.7174e-06		239.272	-9.7415e-06
	239.399	-9.7175e-06		239.428	-9.7178e-06		239.416	-9.7362e-06
	239.543	-9.7184e-06		239.572	-9.7147e-06		239.561	-9.7449e-06
	239.688	-9.7223e-06		239.716	-9.7194e-06		239.705	-9.7399e-06
	239.832	-9.721e-06		239.861	-9.7167e-06		239.849	-9.743e-06
	239.976	-9.7178e-06		240.005	-9.7142e-06		239.994	-9.7425e-06
	240.121	-9.7176e-06		240.15	-9.7138e-06		240.138	-9.7412e-06
	240.265	-9.7192e-06		240.294	-9.7204e-06		240.283	-9.7375e-06
	240.41	-9.7131e-06		240.439	-9.7167e-06		240.427	-9.7338e-06
	240.554	-9.7206e-06		240.583	-9.7173e-06		240.571	-9.7408e-06
	240.698	-9.7206e-06		240.728	-9.72e-06		240.716	-9.7423e-06
	240.843	-9.7207e-06		240.872	-9.7205e-06		240.86	-9.7373e-06
	240.987	-9.7132e-06		241.017	-9.72e-06		241.005	-9.7386e-06
	241.132	-9.7163e-06		241.161	-9.7144e-06		241.149	-9.7375e-06
	241.276	-9.7242e-06		241.305	-9.7203e-06		241.293	-9.7281e-06
	241.42	-9.7223e-06		241.45	-9.718e-06		241.438	-9.7425e-06
	241.565	-9.7209e-06		241.594	-9.7156e-06		241.582	-9.7436e-06
	241.709	-9.715e-06		241.739	-9.7232e-06		241.726	-9.7441e-06
	241.854	-9.7198e-06		241.883	-9.7153e-06		241.871	-9.7467e-06
	241.998	-9.7229e-06		242.027	-9.7119e-06		242.015	-9.7408e-06
	242.142	-9.719e-06		242.172	-9.72e-06		242.16	-9.7392e-06
	242.287	-9.7276e-06		242.316	-9.7168e-06		242.304	-9.7384e-06
	242.431	-9.7254e-06		242.461	-9.7183e-06		242.449	-9.7425e-06
	242.576	-9.7224e-06		242.605	-9.7199e-06		242.593	-9.7353e-06
	242.72	-9.723e-06		242.75	-9.7223e-06		242.738	-9.7374e-06
	242.865	-9.7237e-06		242.894	-9.7195e-06		242.882	-9.7417e-06
	243.009	-9.7195e-06		243.038	-9.724e-06		243.026	-9.7353e-06
	243.154	-9.727e-06		243.183	-9.7163e-06		243.171	-9.7374e-06
	243.298	-9.7189e-06		243.327	-9.7179e-06		243.315	-9.7384e-06
	243.442	-9.7205e-06		243.472	-9.7148e-06		243.459	-9.7394e-06
	243.587	-9.723e-06		243.616	-9.7203e-06		243.604	-9.7389e-06
	243.731	-9.7224e-06		243.76	-9.7045e-06		243.748	-9.7414e-06
	243.876	-9.7257e-06		243.905	-9.7165e-06		243.892	-9.7397e-06
	244.02	-9.7218e-06		244.049	-9.7083e-06		244.037	-9.741e-06
	244.164	-9.7195e-06		244.194	-9.7102e-06		244.181	-9.7373e-06
	244.309	-9.7223e-06		244.338	-9.7126e-06		244.326	-9.745e-06
	244.453	-9.7157e-06		244.483	-9.7067e-06		244.47	-9.7402e-06
	244.598	-9.7206e-06		244.627	-9.7128e-06		244.615	-9.7431e-06
	244.742	-9.7168e-06		244.772	-9.7106e-06		244.759	-9.7371e-06
	244.887	-9.7231e-06		244.916	-9.7129e-06		244.903	-9.7424e-06
	245.031	-9.7163e-06		245.06	-9.7112e-06		245.048	-9.7339e-06
	245.175	-9.721e-06		245.205	-9.7027e-06		245.192	-9.7422e-06
	245.32	-9.7253e-06		245.349	-9.7088e-06		245.337	-9.7356e-06
	245.464	-9.7275e-06		245.494	-9.7101e-06		245.481	-9.7367e-06
	245.608	-9.7245e-06		245.638	-9.7121e-06		245.625	-9.7307e-06
	245.753	-9.7236e-06		245.783	-9.7116e-06		245.77	-9.7337e-06
	245.897	-9.7186e-06		245.927	-9.7075e-06		245.914	-9.7363e-06
	246.042	-9.7182e-06		246.072	-9.7152e-06		246.059	-9.7288e-06
	246.186	-9.7195e-06		246.216	-9.704e-06		246.203	-9.7301e-06
	246.331	-9.7217e-06		246.361	-9.7008e-06		246.347	-9.7309e-06
	246.475	-9.7205e-06		246.505	-9.7012e-06		246.492	-9.7229e-06
	246.62	-9.7152e-06		246.649	-9.7091e-06		246.636	-9.73e-06
	246.764	-9.7225e-06		246.794	-9.7156e-06		246.781	-9.7295e-06
	246.908	-9.7224e-06		246.938	-9.7127e-06		246.925	-9.7265e-06
	247.053	-9.7174e-06		247.083	-9.7103e-06		247.069	-9.7289e-06
	247.197	-9.7174e-06		247.227	-9.711e-06		247.214	-9.7326e-06
	247.342	-9.7194e-06		247.372	-9.7141e-06		247.358	-9.7343e-06
	247.486	-9.7135e-06		247.516	-9.7144e-06		247.503	-9.7357e-06
	247.63	-9.7214e-06		247.661	-9.7164e-06		247.647	-9.7342e-06
	247.775	-9.7173e-06		247.805	-9.7121e-06		247.792	-9.7284e-06
	247.919	-9.7232e-06		247.95	-9.7137e-06		247.936	-9.7341e-06
	248.064	-9.7212e-06		248.094	-9.7172e-06		248.08	-9.7387e-06
	248.208	-9.7161e-06		248.238	-9.7167e-06		248.225	-9.7345e-06
	248.353	-9.7223e-06		248.383	-9.7152e-06		248.369	-9.7356e-06
	248.497	-9.7209e-06		248.527	-9.7141e-06		248.514	-9.7348e-06
	248.641	-9.7173e-06		248.672	-9.709e-06		248.658	-9.7316e-06
	248.786	-9.7123e-06		248.816	-9.7148e-06		248.803	-9.734e-06
	248.93	-9.712e-06		248.961	-9.7108e-06		248.947	-9.7316e-06
	249.075	-9.7157e-06		249.105	-9.7124e-06		249.091	-9.7299e-06
	249.219	-9.72e-06		249.25	-9.7158e-06		249.236	-9.7321e-06
	249.363	-9.7143e-06		249.394	-9.713e-06		249.38	-9.7301e-06
	249.508	-9.7141e-06		249.539	-9.7129e-06		249.525	-9.7316e-06
	249.652	-9.7183e-06		249.683	-9.7125e-06		249.669	-9.7303e-06
	249.797	-9.7139e-06		249.827	-9.713e-06		249.813	-9.7356e-06
	249.941	-9.7187e-06		249.972	-9.714e-06		249.958	-9.7346e-06
	250.085	-9.7178e-06		250.116	-9.7129e-06		250.102	-9.7311e-06
	250.23	-9.7189e-06		250.261	-9.7236e-06		250.247	-9.732e-06
	250.374	-9.7174e-06		250.405	-9.7113e-06		250.391	-9.7314e-06
	250.519	-9.7146e-06		250.55	-9.7192e-06		250.535	-9.735e-06
	250.663	-9.7168e-06		250.694	-9.7153e-06		250.68	-9.7352e-06
	250.808	-9.7172e-06		250.839	-9.7148e-06		250.824	-9.7383e-06
	250.952	-9.7204e-06		250.983	-9.715e-06		250.969	-9.7337e-06
	251.096	-9.7159e-06		251.128	-9.7122e-06		251.113	-9.7349e-06
	251.241	-9.7138e-06		251.272	-9.7116e-06		251.257	-9.7387e-06
	251.385	-9.7147e-06		251.416	-9.7141e-06		251.402	-9.7372e-06
	251.53	-9.7222e-06		251.561	-9.7149e-06		251.546	-9.7377e-06
	251.674	-9.7165e-06		251.705	-9.7094e-06		251.691	-9.7369e-06
	251.819	-9.7164e-06		251.85	-9.7094e-06		251.835	-9.7325e-06
	251.963	-9.7205e-06		251.994	-9.7093e-06		251.98	-9.7367e-06
	252.108	-9.7217e-06		252.139	-9.7145e-06		252.124	-9.7374e-06
	252.252	-9.7119e-06		252.283	-9.7094e-06		252.269	-9.7366e-06
	252.396	-9.7128e-06		252.428	-9.7061e-06		252.413	-9.7373e-06
	252.541	-9.7186e-06		252.572	-9.7062e-06		252.557	-9.7375e-06
	252.685	-9.7161e-06		252.717	-9.7096e-06		252.702	-9.7368e-06
	252.829	-9.7172e-06		252.861	-9.7064e-06		252.846	-9.7359e-06
	252.974	-9.7187e-06		253.005	-9.7072e-06		252.99	-9.7377e-06
	253.118	-9.7199e-06		253.15	-9.7091e-06		253.135	-9.7314e-06
	253.263	-9.7077e-06		253.294	-9.7086e-06		253.279	-9.7361e-06
	253.407	-9.7175e-06		253.439	-9.7137e-06		253.424	-9.7402e-06
	253.551	-9.714e-06		253.583	-9.708e-06		253.568	-9.7311e-06
	253.696	-9.713e-06		253.728	-9.7164e-06		253.712	-9.7333e-06
	253.84	-9.7156e-06		253.872	-9.7137e-06		253.857	-9.7408e-06
	253.985	-9.7115e-06		254.017	-9.7177e-06		254.001	-9.7409e-06
	254.129	-9.7142e-06		254.161	-9.7119e-06		254.146	-9.7419e-06
	254.274	-9.7104e-06		254.305	-9.7221e-06		254.29	-9.7372e-06
	254.418	-9.7156e-06		254.45	-9.7148e-06		254.435	-9.74e-06
	254.562	-9.7126e-06		254.594	-9.7146e-06		254.579	-9.7358e-06
	254.707	-9.7157e-06		254.739	-9.7186e-06		254.723	-9.7346e-06
	254.851	-9.7127e-06		254.883	-9.7144e-06		254.868	-9.7348e-06
	254.996	-9.7149e-06		255.028	-9.7145e-06		255.012	-9.7355e-06
	255.14	-9.7135e-06		255.172	-9.7136e-06		255.157	-9.7306e-06
	255.285	-9.71e-06		255.317	-9.7184e-06		255.301	-9.7305e-06
	255.429	-9.7169e-06		255.461	-9.7173e-06		255.445	-9.7368e-06
	255.574	-9.7143e-06		255.606	-9.718e-06		255.59	-9.7382e-06
	255.718	-9.7079e-06		255.75	-9.7067e-06		255.734	-9.7393e-06
	255.862	-9.7135e-06		255.894	-9.7102e-06		255.879	-9.7347e-06
	256.007	-9.7115e-06		256.039	-9.7163e-06		256.023	-9.7374e-06
	256.151	-9.7151e-06		256.183	-9.7167e-06		256.167	-9.7401e-06
	256.296	-9.7117e-06		256.328	-9.7163e-06		256.312	-9.7342e-06
	256.44	-9.7163e-06		256.472	-9.7169e-06		256.456	-9.7386e-06
	256.584	-9.722e-06		256.617	-9.713e-06		256.601	-9.7391e-06
	256.729	-9.7138e-06		256.761	-9.7178e-06		256.745	-9.7372e-06
	256.873	-9.7173e-06		256.906	-9.7152e-06		256.889	-9.7373e-06
	257.018	-9.7161e-06		257.05	-9.7146e-06		257.034	-9.7404e-06
	257.162	-9.7184e-06		257.194	-9.7125e-06		257.178	-9.7399e-06
	257.307	-9.7175e-06		257.339	-9.7153e-06		257.323	-9.7332e-06
	257.451	-9.7154e-06		257.483	-9.7141e-06		257.467	-9.741e-06
	257.595	-9.7162e-06		257.628	-9.7142e-06		257.611	-9.7366e-06
	257.74	-9.7077e-06		257.772	-9.7086e-06		257.756	-9.74e-06
	257.884	-9.7154e-06		257.917	-9.7098e-06		257.9	-9.7361e-06
	258.029	-9.7126e-06		258.061	-9.7149e-06		258.045	-9.7353e-06
	258.173	-9.7128e-06		258.205	-9.7155e-06		258.189	-9.7264e-06
	258.317	-9.7185e-06		258.35	-9.713e-06		258.334	-9.7403e-06
	258.462	-9.7168e-06		258.494	-9.717e-06		258.478	-9.7388e-06
	258.606	-9.7087e-06		258.639	-9.7094e-06		258.622	-9.74e-06
	258.751	-9.7143e-06		258.783	-9.7193e-06		258.767	-9.7421e-06
	258.895	-9.7131e-06		258.928	-9.7113e-06		258.911	-9.7418e-06
	259.039	-9.7101e-06		259.072	-9.7184e-06		259.056	-9.7329e-06
	259.184	-9.7193e-06		259.217	-9.7196e-06		259.2	-9.7345e-06
	259.328	-9.7111e-06		259.361	-9.7156e-06		259.344	-9.7316e-06
	259.473	-9.7099e-06		259.506	-9.7163e-06		259.489	-9.7348e-06
	259.617	-9.7095e-06		259.65	-9.7123e-06		259.633	-9.7342e-06
	259.762	-9.7131e-06		259.795	-9.7184e-06		259.777	-9.7366e-06
	259.906	-9.7144e-06		259.939	-9.7126e-06		259.922	-9.7365e-06
	260.05	-9.7183e-06		260.083	-9.7117e-06		260.066	-9.7337e-06
	260.195	-9.7203e-06		260.228	-9.7138e-06		260.211	-9.7351e-06
	260.339	-9.7116e-06		260.372	-9.718e-06		260.355	-9.734e-06
	260.484	-9.7107e-06		260.517	-9.7142e-06		260.5	-9.7296e-06
	260.628	-9.7177e-06		260.661	-9.7078e-06		260.644	-9.7294e-06
	260.773	-9.7156e-06		260.806	-9.7124e-06		260.788	-9.7301e-06
	260.917	-9.7144e-06		260.95	-9.7083e-06		260.933	-9.7316e-06
	261.061	-9.7136e-06		261.095	-9.7094e-06		261.077	-9.7276e-06
	261.206	-9.7233e-06		261.239	-9.7105e-06		261.222	-9.7396e-06
	261.35	-9.7167e-06		261.384	-9.7172e-06		261.366	-9.7274e-06
	261.495	-9.7218e-06		261.528	-9.7071e-06		261.511	-9.7243e-06
	261.639	-9.7182e-06		261.672	-9.7145e-06		261.655	-9.7282e-06
	261.783	-9.7218e-06		261.817	-9.7236e-06		261.799	-9.7339e-06
	261.928	-9.7169e-06		261.961	-9.7144e-06		261.944	-9.7282e-06
	262.072	-9.7223e-06		262.106	-9.7212e-06		262.088	-9.7338e-06
	262.217	-9.715e-06		262.25	-9.7197e-06		262.233	-9.727e-06
	262.361	-9.7169e-06		262.395	-9.7221e-06		262.377	-9.7336e-06
	262.505	-9.7208e-06		262.539	-9.7174e-06		262.521	-9.7288e-06
	262.65	-9.7224e-06		262.683	-9.7176e-06		262.666	-9.7275e-06
	262.794	-9.7205e-06		262.828	-9.7141e-06		262.81	-9.7298e-06
	262.939	-9.7245e-06		262.972	-9.7152e-06		262.954	-9.7329e-06
	263.083	-9.7164e-06		263.117	-9.7201e-06		263.099	-9.7314e-06
	263.228	-9.7163e-06		263.261	-9.7161e-06		263.243	-9.7301e-06
	263.372	-9.7208e-06		263.406	-9.7196e-06		263.388	-9.7306e-06
	263.517	-9.7178e-06		263.55	-9.7173e-06		263.532	-9.7318e-06
	263.661	-9.7195e-06		263.695	-9.7185e-06		263.677	-9.7295e-06
	263.805	-9.7157e-06		263.839	-9.7135e-06		263.821	-9.7254e-06
	263.95	-9.7143e-06		263.983	-9.7103e-06		263.965	-9.7303e-06
	264.094	-9.7225e-06		264.128	-9.7182e-06		264.11	-9.7372e-06
	264.239	-9.7161e-06		264.272	-9.7109e-06		264.254	-9.737e-06
	264.383	-9.7146e-06		264.416	-9.7133e-06		264.399	-9.7339e-06
	264.527	-9.7226e-06		264.561	-9.7202e-06		264.543	-9.7332e-06
	264.672	-9.7206e-06		264.705	-9.7133e-06		264.687	-9.7354e-06
	264.816	-9.7195e-06		264.85	-9.7113e-06		264.832	-9.7323e-06
	264.961	-9.7154e-06		264.994	-9.7141e-06		264.976	-9.7346e-06
	265.105	-9.7156e-06		265.139	-9.714e-06		265.12	-9.7343e-06
	265.25	-9.7105e-06		265.283	-9.7035e-06		265.265	-9.7405e-06
	265.394	-9.7143e-06		265.428	-9.7132e-06		265.409	-9.7351e-06
	265.538	-9.7124e-06		265.572	-9.7195e-06		265.554	-9.7356e-06
	265.683	-9.7161e-06		265.716	-9.7137e-06		265.698	-9.7337e-06
	265.827	-9.7181e-06		265.861	-9.7161e-06		265.843	-9.7249e-06
	265.971	-9.7204e-06		266.005	-9.7173e-06		265.987	-9.7316e-06
	266.116	-9.7156e-06		266.15	-9.7165e-06		266.131	-9.7311e-06
	266.26	-9.7165e-06		266.294	-9.7092e-06		266.276	-9.727e-06
	266.405	-9.7161e-06		266.438	-9.7085e-06		266.42	-9.7296e-06
	266.549	-9.7131e-06		266.583	-9.7098e-06		266.565	-9.7327e-06
	266.694	-9.7141e-06		266.727	-9.7152e-06		266.709	-9.7321e-06
	266.838	-9.71e-06		266.872	-9.7073e-06		266.854	-9.7371e-06
	266.982	-9.7137e-06		267.016	-9.7093e-06		266.998	-9.7349e-06
	267.127	-9.7204e-06		267.161	-9.7106e-06		267.142	-9.7283e-06
	267.271	-9.7142e-06		267.305	-9.7126e-06		267.287	-9.7344e-06
	267.416	-9.722e-06		267.45	-9.7092e-06		267.431	-9.7288e-06
	267.56	-9.7158e-06		267.594	-9.7117e-06		267.576	-9.7313e-06
	267.705	-9.7156e-06		267.739	-9.7112e-06		267.72	-9.7324e-06
	267.849	-9.7173e-06		267.883	-9.7115e-06		267.865	-9.7275e-06
	267.993	-9.7222e-06		268.027	-9.7129e-06		268.009	-9.7287e-06
	268.138	-9.7192e-06		268.172	-9.7084e-06		268.154	-9.7319e-06
	268.282	-9.716e-06		268.316	-9.7089e-06		268.298	-9.7307e-06
	268.427	-9.7124e-06		268.461	-9.7071e-06		268.442	-9.7304e-06
	268.571	-9.721e-06		268.605	-9.709e-06		268.587	-9.7288e-06
	268.716	-9.7209e-06		268.75	-9.7087e-06		268.731	-9.729e-06
	268.86	-9.7219e-06		268.894	-9.7137e-06		268.875	-9.7327e-06
	269.005	-9.7168e-06		269.039	-9.719e-06		269.02	-9.7317e-06
	269.149	-9.722e-06		269.183	-9.7191e-06		269.164	-9.7377e-06
	269.293	-9.7155e-06		269.327	-9.7237e-06		269.308	-9.7351e-06
	269.438	-9.719e-06		269.472	-9.71e-06		269.453	-9.7302e-06
	269.582	-9.7132e-06		269.616	-9.7121e-06		269.597	-9.7364e-06
	269.726	-9.7138e-06		269.761	-9.7162e-06		269.742	-9.737e-06
	269.871	-9.7154e-06		269.905	-9.7165e-06		269.886	-9.733e-06
	270.015	-9.7173e-06		270.05	-9.7156e-06		270.031	-9.7322e-06
	270.159	-9.7194e-06		270.194	-9.7185e-06		270.175	-9.7329e-06
	270.304	-9.7152e-06		270.339	-9.7163e-06		270.319	-9.7345e-06
	270.448	-9.7208e-06		270.483	-9.714e-06		270.464	-9.734e-06
	270.593	-9.7281e-06		270.627	-9.7105e-06		270.608	-9.7314e-06
	270.737	-9.7211e-06		270.772	-9.7133e-06		270.753	-9.7296e-06
	270.882	-9.7116e-06		270.916	-9.7108e-06		270.897	-9.733e-06
	271.026	-9.7195e-06		271.061	-9.7082e-06		271.041	-9.7387e-06
	271.171	-9.7229e-06		271.205	-9.7188e-06		271.186	-9.7417e-06
	271.315	-9.7229e-06		271.35	-9.708e-06		271.33	-9.734e-06
	271.459	-9.7237e-06		271.494	-9.7148e-06		271.475	-9.7373e-06
	271.604	-9.7153e-06		271.639	-9.7189e-06		271.619	-9.7349e-06
	271.748	-9.7186e-06		271.783	-9.7129e-06		271.763	-9.7338e-06
	271.893	-9.7201e-06		271.927	-9.716e-06		271.908	-9.7285e-06
	272.037	-9.721e-06		272.072	-9.7144e-06		272.052	-9.7406e-06
	272.182	-9.7247e-06		272.216	-9.7121e-06		272.197	-9.7337e-06
	272.326	-9.7187e-06		272.361	-9.7134e-06		272.341	-9.7297e-06
	272.47	-9.7228e-06		272.505	-9.721e-06		272.485	-9.7424e-06
	272.615	-9.7222e-06		272.649	-9.7113e-06		272.63	-9.7331e-06
	272.759	-9.7204e-06		272.794	-9.7102e-06		272.774	-9.7401e-06
	272.903	-9.7197e-06		272.938	-9.7123e-06		272.919	-9.7359e-06
	273.048	-9.7202e-06		273.083	-9.7067e-06		273.063	-9.7341e-06
	273.192	-9.7196e-06		273.227	-9.7128e-06		273.207	-9.7335e-06
	273.337	-9.7212e-06		273.372	-9.7147e-06		273.352	-9.7322e-06
	273.481	-9.7142e-06		273.516	-9.7108e-06		273.496	-9.7343e-06
	273.625	-9.7146e-06		273.66	-9.7139e-06		273.641	-9.739e-06
	273.77	-9.7174e-06		273.805	-9.7183e-06		273.785	-9.7328e-06
	273.914	-9.7227e-06		273.949	-9.7188e-06		273.93	-9.7355e-06
	274.059	-9.7239e-06		274.094	-9.7157e-06		274.074	-9.7393e-06
	274.203	-9.7282e-06		274.238	-9.7212e-06		274.218	-9.7353e-06
	274.348	-9.7188e-06		274.383	-9.7153e-06		274.363	-9.7326e-06
				274.527	-9.7184e-06		274.507	-9.7341e-06
				274.671	-9.7165e-06		274.651	-9.7363e-06
				274.816	-9.72e-06		274.796	-9.7331e-06
				274.96	-9.7161e-06		274.94	-9.7314e-06
				275.105	-9.7237e-06		275.085	-9.7336e-06
				275.249	-9.7155e-06		275.229	-9.7379e-06
				275.394	-9.7142e-06		275.373	-9.7315e-06
				275.538	-9.7152e-06		275.518	-9.734e-06
				275.683	-9.7213e-06		275.662	-9.7304e-06
				275.827	-9.7174e-06		275.807	-9.7318e-06
				275.972	-9.7133e-06		275.951	-9.7322e-06
				276.116	-9.713e-06		276.096	-9.7355e-06
				276.26	-9.7154e-06		276.24	-9.732e-06
				276.405	-9.7109e-06		276.384	-9.7318e-06
				276.549	-9.715e-06		276.529	-9.7343e-06
				276.694	-9.7104e-06		276.673	-9.7306e-06
				276.838	-9.7094e-06		276.818	-9.7326e-06
				276.983	-9.7182e-06		276.962	-9.7349e-06
				277.127	-9.7139e-06		277.106	-9.7331e-06
				277.272	-9.7116e-06		277.251	-9.7361e-06
				277.416	-9.7142e-06		277.395	-9.729e-06
				277.56	-9.7039e-06		277.539	-9.7325e-06
				277.705	-9.7088e-06		277.684	-9.7347e-06
				277.849	-9.7124e-06		277.828	-9.7365e-06
				277.994	-9.7089e-06		277.973	-9.7334e-06
				278.138	-9.7102e-06		278.117	-9.7359e-06
				278.283	-9.7105e-06		278.262	-9.7334e-06
				278.427	-9.7128e-06		278.406	-9.734e-06
				278.572	-9.7149e-06		278.55	-9.7312e-06
				278.716	-9.7131e-06		278.695	-9.7272e-06
				278.861	-9.7116e-06		278.839	-9.7363e-06
				279.005	-9.7161e-06		278.984	-9.735e-06
				279.149	-9.7121e-06		279.128	-9.7286e-06
				279.294	-9.711e-06		279.272	-9.7332e-06
				279.438	-9.7133e-06		279.417	-9.7309e-06
				279.583	-9.7141e-06		279.561	-9.74e-06
				279.727	-9.7129e-06		279.706	-9.7394e-06
				279.872	-9.7167e-06		279.85	-9.7345e-06
				280.016	-9.7144e-06		279.995	-9.7292e-06
				280.161	-9.7109e-06		280.139	-9.7374e-06
				280.305	-9.7185e-06		280.283	-9.7341e-06
				280.45	-9.7193e-06		280.428	-9.7361e-06
				280.594	-9.7185e-06		280.572	-9.7406e-06
				280.738	-9.719e-06		280.716	-9.731e-06
				280.883	-9.7143e-06		280.861	-9.7387e-06
				281.027	-9.7144e-06		281.005	-9.7357e-06
				281.172	-9.7183e-06		281.15	-9.7393e-06
				281.316	-9.7145e-06		281.294	-9.7362e-06
				281.461	-9.7153e-06		281.438	-9.7349e-06
				281.605	-9.7184e-06		281.583	-9.7342e-06
				281.75	-9.7158e-06		281.727	-9.7355e-06
				281.894	-9.7199e-06		281.872	-9.7381e-06
				282.038	-9.7162e-06		282.016	-9.7415e-06
				282.183	-9.709e-06		282.161	-9.7364e-06
				282.327	-9.7198e-06		282.305	-9.7369e-06
				282.472	-9.7209e-06		282.449	-9.7338e-06
				282.616	-9.7176e-06		282.594	-9.74e-06
				282.761	-9.7176e-06		282.738	-9.7334e-06
				282.905	-9.7205e-06		282.882	-9.7335e-06
				283.05	-9.7204e-06		283.027	-9.7344e-06
				283.194	-9.719e-06		283.171	-9.7326e-06
				283.339	-9.7188e-06		283.316	-9.7344e-06
				283.483	-9.7199e-06		283.46	-9.7351e-06
				283.627	-9.7229e-06		283.604	-9.7333e-06
				283.772	-9.7182e-06		283.749	-9.7386e-06
				283.916	-9.7144e-06		283.893	-9.729e-06
				284.061	-9.7175e-06		284.038	-9.7371e-06
				284.205	-9.7204e-06		284.182	-9.7411e-06
				284.35	-9.7218e-06		284.327	-9.7407e-06
				284.494	-9.7188e-06		284.471	-9.7323e-06
				284.639	-9.7181e-06		284.615	-9.7364e-06
				284.783	-9.7142e-06		284.76	-9.7367e-06
				284.927	-9.7162e-06		284.904	-9.7282e-06
				285.072	-9.7111e-06		285.049	-9.7306e-06
				285.216	-9.7214e-06		285.193	-9.7321e-06
				285.361	-9.713e-06		285.337	-9.7341e-06
				285.505	-9.7259e-06		285.482	-9.7342e-06
				285.649	-9.7212e-06		285.626	-9.7375e-06
				285.794	-9.7169e-06		285.771	-9.7361e-06
				285.938	-9.7115e-06		285.915	-9.732e-06
				286.083	-9.7243e-06		286.059	-9.7323e-06
				286.227	-9.7187e-06		286.204	-9.7312e-06
				286.371	-9.7184e-06		286.348	-9.7313e-06
				286.516	-9.7175e-06		286.493	-9.7356e-06
				286.66	-9.7118e-06		286.637	-9.7312e-06
				286.805	-9.7194e-06		286.781	-9.7277e-06
				286.949	-9.7212e-06		286.926	-9.7266e-06
				287.094	-9.7219e-06		287.07	-9.7269e-06
				287.238	-9.7184e-06		287.215	-9.7268e-06
				287.382	-9.7185e-06		287.359	-9.73e-06
				287.527	-9.7172e-06		287.503	-9.7421e-06
				287.671	-9.7222e-06		287.648	-9.7338e-06
				287.816	-9.7231e-06		287.792	-9.7277e-06
				287.96	-9.7285e-06		287.937	-9.7291e-06
				288.105	-9.7248e-06		288.081	-9.7261e-06
				288.249	-9.7219e-06		288.226	-9.7389e-06
				288.394	-9.7241e-06		288.37	-9.7344e-06
				288.538	-9.7281e-06		288.514	-9.7332e-06
				288.683	-9.7281e-06		288.659	-9.7359e-06
				288.827	-9.7258e-06		288.803	-9.7337e-06
				288.971	-9.7269e-06		288.948	-9.7303e-06
				289.116	-9.7183e-06		289.092	-9.7308e-06
				289.26	-9.7266e-06		289.236	-9.7283e-06
				289.405	-9.7227e-06		289.381	-9.73e-06
				289.549	-9.7234e-06		289.525	-9.7298e-06
				289.694	-9.7239e-06		289.67	-9.7274e-06
				289.838	-9.7206e-06		289.814	-9.7276e-06
				289.983	-9.7194e-06		289.958	-9.7252e-06
[truncated: 1,589 more rows]

## Sheet: Figure 3d
Axis	x	y
Parameter	Time	EPSC/IPSC
Unit	s	A
	0.0285767	-8.5467e-06
	0.0527117	-8.5205e-06
	0.0771154	-8.4966e-06
	0.101514	-8.4804e-06
	0.125911	-8.473e-06
	0.150306	-8.4601e-06
	0.174704	-8.4545e-06
	0.19912	-8.4499e-06
	0.223533	-8.449e-06
	0.247951	-8.4451e-06
	0.272358	-8.4482e-06
	0.296756	-8.4429e-06
	0.321163	-8.4388e-06
	0.345568	-8.439e-06
	0.369959	-8.4362e-06
	0.394355	-8.4378e-06
	0.418763	-8.4322e-06
	0.44317	-8.435e-06
	0.467564	-8.436e-06
	0.491959	-8.4353e-06
	0.516363	-8.4324e-06
	0.540766	-8.4288e-06
	0.565169	-8.4262e-06
	0.589559	-8.4234e-06
	0.613962	-8.4221e-06
	0.638363	-8.4279e-06
	0.662768	-8.4249e-06
	0.687152	-8.4215e-06
	0.711555	-8.4254e-06
	0.735952	-8.4258e-06
	0.760354	-8.429e-06
	0.784757	-8.4265e-06
	0.809149	-8.4246e-06
	0.833547	-8.4196e-06
	0.857937	-8.4215e-06
	0.882335	-8.4224e-06
	0.906734	-8.4222e-06
	0.93113	-8.4271e-06
	0.95551	-8.4206e-06
	0.979908	-8.4233e-06
	1.0043	-8.4151e-06
	1.0287	-8.4181e-06
	1.0531	-8.4136e-06
	1.0775	-8.4176e-06
	1.1019	-8.4112e-06
	1.1263	-8.4119e-06
	1.1507	-8.4131e-06
	1.175	-8.4157e-06
	1.1994	-8.4168e-06
	1.2238	-8.4202e-06
	1.2482	-8.4139e-06
	1.2726	-8.4197e-06
	1.297	-8.4194e-06
	1.3214	-8.417e-06
	1.3458	-8.4182e-06
	1.3702	-8.4154e-06
	1.3946	-8.4178e-06
	1.419	-8.4169e-06
	1.4434	-8.4211e-06
	1.4678	-8.4161e-06
	1.4922	-8.4187e-06
	1.5165	-8.421e-06
	1.5409	-8.4226e-06
	1.5653	-8.4159e-06
	1.5897	-8.4181e-06
	1.6141	-8.4182e-06
	1.6385	-8.4175e-06
	1.6629	-8.415e-06
	1.6873	-8.4117e-06
	1.7117	-8.4209e-06
	1.7361	-8.4093e-06
	1.7605	-8.4156e-06
	1.7848	-8.4196e-06
	1.8092	-8.42e-06
	1.8336	-8.4205e-06
	1.858	-8.4223e-06
	1.8824	-8.4214e-06
	1.9068	-8.4165e-06
	1.9312	-8.4208e-06
	1.9556	-8.4171e-06
	1.98	-8.4191e-06
	2.0055	-8.4134e-06
	2.0299	-8.4152e-06
	2.0543	-8.4152e-06
	2.0787	-8.4119e-06
	2.1031	-8.41e-06
	2.1274	-8.4178e-06
	2.1518	-8.4152e-06
	2.1762	-8.4157e-06
	2.2006	-8.4166e-06
	2.225	-8.4157e-06
	2.2494	-8.4196e-06
	2.2738	-8.4175e-06
	2.2982	-8.4199e-06
	2.3226	-8.4167e-06
	2.347	-8.4177e-06
	2.3714	-8.4147e-06
	2.3958	-8.4093e-06
	2.4202	-8.4127e-06
	2.4446	-8.4195e-06
	2.469	-8.4171e-06
	2.4934	-8.4151e-06
	2.5178	-8.4159e-06
	2.5422	-8.4159e-06
	2.5666	-8.4149e-06
	2.591	-8.4144e-06
	2.6154	-8.4148e-06
	2.6398	-8.413e-06
	2.6642	-8.4174e-06
	2.6886	-8.417e-06
	2.713	-8.4121e-06
	2.7374	-8.4079e-06
	2.7618	-8.4177e-06
	2.7862	-8.4157e-06
	2.8106	-8.4129e-06
	2.835	-8.414e-06
	2.8594	-8.4076e-06
	2.8838	-8.4125e-06
	2.9082	-8.4085e-06
	2.9326	-8.4083e-06
	2.957	-8.4117e-06
	2.9814	-8.4158e-06
	3.0058	-8.4092e-06
	3.0302	-8.4133e-06
	3.0546	-8.4113e-06
	3.079	-8.4129e-06
	3.1034	-8.4121e-06
	3.1278	-8.4096e-06
	3.1522	-8.4103e-06
	3.1766	-8.4124e-06
	3.201	-8.4135e-06
	3.2254	-8.4145e-06
	3.2498	-8.4128e-06
	3.2742	-8.409e-06
	3.2986	-8.411e-06
	3.323	-8.4128e-06
	3.3474	-8.4129e-06
	3.3718	-8.4115e-06
	3.3962	-8.4091e-06
	3.4206	-8.4096e-06
	3.445	-8.4101e-06
	3.4694	-8.4082e-06
	3.4938	-8.4055e-06
	3.5182	-8.4105e-06
	3.5426	-8.407e-06
	3.567	-8.4109e-06
	3.5914	-8.4065e-06
	3.6158	-8.4092e-06
	3.6402	-8.4083e-06
	3.6646	-8.4136e-06
	3.689	-8.4135e-06
	3.7134	-8.4151e-06
	3.7378	-8.418e-06
	3.7622	-8.4152e-06
	3.7866	-8.4145e-06
	3.811	-8.4093e-06
	3.8354	-8.4101e-06
	3.8598	-8.4091e-06
	3.8842	-8.4169e-06
	3.9086	-8.4107e-06
	3.9331	-8.4141e-06
	3.9574	-8.4098e-06
	3.9818	-8.4103e-06
	4.0062	-8.4118e-06
	4.0306	-8.4143e-06
	4.055	-8.412e-06
	4.0795	-8.4156e-06
	4.1039	-8.4149e-06
	4.1283	-8.4153e-06
	4.1527	-8.4176e-06
	4.177	-8.4147e-06
	4.2015	-8.4175e-06
	4.2259	-8.4113e-06
	4.2503	-8.4188e-06
	4.2747	-8.4145e-06
	4.2991	-8.4135e-06
	4.3235	-8.4148e-06
	4.3479	-8.4096e-06
	4.3723	-8.4072e-06
	4.3967	-8.4079e-06
	4.4211	-8.4132e-06
	4.4455	-8.4093e-06
	4.4699	-8.4127e-06
	4.4943	-8.4139e-06
	4.5187	-8.4157e-06
	4.5431	-8.4141e-06
	4.5675	-8.4112e-06
	4.5919	-8.4111e-06
	4.6163	-8.4159e-06
	4.6407	-8.413e-06
	4.6651	-8.4099e-06
	4.6895	-8.408e-06
	4.7139	-8.4106e-06
	4.7383	-8.413e-06
	4.7627	-8.4135e-06
	4.7871	-8.4145e-06
	4.8115	-8.411e-06
	4.8359	-8.413e-06
	4.8603	-8.4089e-06
	4.8847	-8.4146e-06
	4.9091	-8.4107e-06
	4.9335	-8.4117e-06
	4.9579	-8.4118e-06
	4.9823	-8.4184e-06
	5.0067	-8.415e-06
	5.0311	-8.4128e-06
	5.0555	-8.4092e-06
	5.0799	-8.4147e-06
	5.1043	-8.416e-06
	5.1287	-8.4115e-06
	5.1531	-8.4164e-06
	5.1775	-8.4123e-06
	5.2019	-8.4142e-06
	5.2263	-8.413e-06
	5.2507	-8.417e-06
	5.2751	-8.4164e-06
	5.2995	-8.4148e-06
	5.3239	-8.4116e-06
	5.3483	-8.4164e-06
	5.3727	-8.4151e-06
	5.3971	-8.414e-06
	5.4215	-8.4104e-06
	5.4459	-8.4095e-06
	5.4703	-8.4103e-06
	5.4947	-8.4115e-06
	5.5191	-8.4133e-06
	5.5435	-8.4109e-06
	5.5679	-8.4136e-06
	5.5923	-8.4143e-06
	5.6167	-8.4138e-06
	5.6411	-8.4144e-06
	5.6655	-8.4106e-06
	5.6899	-8.4124e-06
	5.7143	-8.4154e-06
	5.7387	-8.4115e-06
	5.7631	-8.4116e-06
	5.7875	-8.414e-06
	5.8119	-8.4146e-06
	5.8363	-8.4084e-06
	5.8607	-8.414e-06
	5.8851	-8.4145e-06
	5.9095	-8.4132e-06
	5.9339	-8.4112e-06
	5.9583	-8.4122e-06
	5.9827	-8.4112e-06
	6.0071	-8.4051e-06
	6.0315	-8.4062e-06
	6.0559	-8.4126e-06
	6.0803	-8.415e-06
	6.1047	-8.4185e-06
	6.1291	-8.4104e-06
	6.1535	-8.4136e-06
	6.1779	-8.4124e-06
	6.2023	-8.418e-06
	6.2267	-8.4141e-06
	6.2511	-8.416e-06
	6.2755	-8.4149e-06
	6.2999	-8.4154e-06
	6.3243	-8.4151e-06
	6.3487	-8.4181e-06
	6.3731	-8.4128e-06
	6.3975	-8.4157e-06
	6.4219	-8.415e-06
	6.4463	-8.4094e-06
	6.4707	-8.4096e-06
	6.4951	-8.411e-06
	6.5195	-8.413e-06
	6.5439	-8.4155e-06
	6.5683	-8.4085e-06
	6.5927	-8.4082e-06
	6.6171	-8.4074e-06
	6.6415	-8.4145e-06
	6.6659	-8.4117e-06
	6.6904	-8.4107e-06
	6.7148	-8.4104e-06
	6.7392	-8.4099e-06
	6.7635	-8.4062e-06
	6.788	-8.4104e-06
	6.8124	-8.4073e-06
	6.8368	-8.4079e-06
	6.8612	-8.4085e-06
	6.8856	-8.4103e-06
	6.91	-8.4099e-06
	6.9344	-8.4074e-06
	6.9588	-8.4066e-06
	6.9831	-8.4062e-06
	7.0076	-8.4049e-06
	7.032	-8.4046e-06
	7.0563	-8.4088e-06
	7.0807	-8.4081e-06
	7.1051	-8.408e-06
	7.1295	-8.4108e-06
	7.154	-8.413e-06
	7.1784	-8.407e-06
	7.2028	-8.4083e-06
	7.2272	-8.4046e-06
	7.2516	-8.4039e-06
	7.276	-8.4016e-06
	7.3004	-8.4027e-06
	7.3248	-8.4099e-06
	7.3492	-8.4073e-06
	7.3736	-8.4105e-06
	7.398	-8.4115e-06
	7.4224	-8.4126e-06
	7.4468	-8.4093e-06
	7.4712	-8.4121e-06
	7.4956	-8.4138e-06
	7.52	-8.4093e-06
	7.5444	-8.4069e-06
	7.5688	-8.4054e-06
	7.5932	-8.4052e-06
	7.6176	-8.4067e-06
	7.642	-8.4046e-06
	7.6664	-8.403e-06
	7.6908	-8.401e-06
	7.7152	-8.406e-06
	7.7396	-8.4066e-06
	7.764	-8.4068e-06
	7.7884	-8.4105e-06
	7.8128	-8.4035e-06
	7.8372	-8.4064e-06
	7.8627	-8.4073e-06
	7.8871	-8.4053e-06
	7.9114	-8.4058e-06
	7.9358	-8.4052e-06
	7.9602	-8.4074e-06
	7.9846	-8.4069e-06
	8.009	-8.4109e-06
	8.0334	-8.4115e-06
	8.0578	-8.4071e-06
	8.0822	-8.409e-06
	8.1066	-8.4118e-06
	8.131	-8.4079e-06
	8.1554	-8.4121e-06
	8.1798	-8.4102e-06
	8.2042	-8.4037e-06
	8.2286	-8.4034e-06
	8.253	-8.4052e-06
	8.2774	-8.4043e-06
	8.3018	-8.4078e-06
	8.3262	-8.4087e-06
	8.3506	-8.4052e-06
	8.375	-8.406e-06
	8.3994	-8.4069e-06
	8.4238	-8.4066e-06
	8.4482	-8.4045e-06
	8.4726	-8.4111e-06
	8.497	-8.4057e-06
	8.5214	-8.4043e-06
	8.5458	-8.4013e-06
	8.5702	-8.4081e-06
	8.5946	-8.4077e-06
	8.619	-8.4019e-06
	8.6434	-8.4045e-06
	8.6678	-8.4063e-06
	8.6922	-8.41e-06
	8.7166	-8.4028e-06
	8.741	-8.4082e-06
	8.7654	-8.4081e-06
	8.7898	-8.4059e-06
	8.8142	-8.4054e-06
	8.8386	-8.4033e-06
	8.863	-8.4052e-06
	8.8874	-8.4052e-06
	8.9118	-8.4044e-06
	8.9362	-8.4081e-06
	8.9606	-8.4056e-06
	8.985	-8.4064e-06
	9.0094	-8.407e-06
	9.0338	-8.4053e-06
	9.0582	-8.41e-06
	9.0826	-8.4128e-06
	9.107	-8.4114e-06
	9.1314	-8.4123e-06
	9.1558	-8.4063e-06
	9.1802	-8.4072e-06
	9.2046	-8.404e-06
	9.229	-8.4061e-06
	9.2534	-8.3995e-06
	9.2778	-8.4047e-06
	9.3022	-8.4026e-06
	9.3266	-8.4066e-06
	9.351	-8.4029e-06
	9.3754	-8.408e-06
	9.3998	-8.4086e-06
	9.4242	-8.4086e-06
	9.4486	-8.4118e-06
	9.473	-8.4077e-06
	9.4974	-8.406e-06
	9.5218	-8.4053e-06
	9.5462	-8.4072e-06
	9.5706	-8.4048e-06
	9.595	-8.4085e-06
	9.6194	-8.4071e-06
	9.6438	-8.4081e-06
	9.6682	-8.4106e-06
	9.6926	-8.4118e-06
	9.717	-8.41e-06
	9.7414	-8.4082e-06
	9.7658	-8.4063e-06
	9.7902	-8.4071e-06
	9.8146	-8.4057e-06
	9.839	-8.4102e-06
	9.8634	-8.4061e-06
	9.8878	-8.4069e-06
	9.9122	-8.4056e-06
	9.9366	-8.4077e-06
	9.961	-8.4071e-06
	9.9854	-8.4037e-06
	10.0098	-8.4082e-06
	10.0342	-8.4077e-06
	10.0586	-8.4104e-06
	10.083	-8.4091e-06
	10.1074	-8.4087e-06
	10.1318	-8.4073e-06
	10.1562	-8.4012e-06
	10.1807	-8.4043e-06
	10.205	-8.4007e-06
	10.2294	-8.4014e-06
	10.2539	-8.4055e-06
	10.2783	-8.4028e-06
	10.3027	-8.4013e-06
	10.327	-8.4025e-06
	10.3514	-8.3995e-06
	10.3759	-8.4049e-06
	10.4003	-8.4073e-06
	10.4247	-8.4069e-06
	10.4491	-8.4072e-06
	10.4735	-8.407e-06
	10.4979	-8.4068e-06
	10.5223	-8.4078e-06
	10.5467	-8.4061e-06
	10.5711	-8.4032e-06
	10.5955	-8.4058e-06
	10.6199	-8.4069e-06
	10.6443	-8.4052e-06
	10.6687	-8.4024e-06
	10.6931	-8.4073e-06
	10.7175	-8.4017e-06
	10.7419	-8.407e-06
	10.7663	-8.4088e-06
	10.7907	-8.4009e-06
	10.8151	-8.4038e-06
	10.8395	-8.4049e-06
	10.8639	-8.4068e-06
	10.8883	-8.4047e-06
	10.9127	-8.403e-06
	10.9371	-8.3989e-06
	10.9615	-8.4018e-06
	10.9859	-8.3968e-06
	11.0103	-8.4013e-06
	11.0347	-8.4042e-06
	11.0591	-8.4022e-06
	11.0835	-8.4062e-06
	11.1079	-8.4026e-06
	11.1323	-8.4003e-06
	11.1567	-8.4014e-06
	11.1811	-8.4035e-06
	11.2055	-8.399e-06
	11.2299	-8.4022e-06
	11.2543	-8.4011e-06
	11.2787	-8.4016e-06
	11.3031	-8.3997e-06
	11.3275	-8.4023e-06
	11.3519	-8.4051e-06
	11.3763	-8.4012e-06
	11.4007	-8.4019e-06
	11.4251	-8.4021e-06
	11.4495	-8.4033e-06
	11.4739	-8.3983e-06
	11.4983	-8.4043e-06
	11.5227	-8.4011e-06
	11.5471	-8.4038e-06
	11.5715	-8.4048e-06
	11.5959	-8.4037e-06
	11.6203	-8.4002e-06
	11.6447	-8.406e-06
	11.6691	-8.3987e-06
	11.6935	-8.4041e-06
	11.7179	-8.4064e-06
	11.7423	-8.4039e-06
	11.7667	-8.404e-06
	11.7911	-8.4019e-06
	11.8155	-8.4023e-06
	11.8399	-8.3981e-06
	11.8643	-8.3993e-06
	11.8887	-8.3996e-06
	11.9131	-8.4051e-06
	11.9375	-8.4065e-06
	11.9619	-8.4038e-06
	11.9863	-8.4039e-06
	12.0107	-8.404e-06
	12.0351	-8.3966e-06
	12.0595	-8.4012e-06
	12.0839	-8.3964e-06
	12.1083	-8.4013e-06
	12.1327	-8.4002e-06
	12.1571	-8.4032e-06
	12.1815	-8.4029e-06
	12.2059	-8.3998e-06
	12.2303	-8.3986e-06
	12.2547	-8.4002e-06
	12.2791	-8.4048e-06
	12.3035	-8.4019e-06
	12.3279	-8.403e-06
	12.3523	-8.3991e-06
	12.3767	-8.3986e-06
	12.4011	-8.404e-06
	12.4255	-8.4001e-06
	12.4499	-8.4066e-06
	12.4743	-8.4042e-06
	12.4987	-8.4081e-06
	12.5231	-8.4031e-06
	12.5475	-8.4004e-06
	12.5719	-8.3975e-06
	12.5963	-8.4024e-06
	12.6207	-8.4007e-06
	12.6451	-8.4054e-06
	12.6695	-8.4031e-06
	12.6939	-8.403e-06
	12.7183	-8.402e-06
	12.7427	-8.4054e-06
	12.7671	-8.4034e-06
	12.7915	-8.3991e-06
	12.8159	-8.4064e-06
	12.8403	-8.4007e-06
	12.8647	-8.4043e-06
	12.8891	-8.3988e-06
	12.9136	-8.4003e-06
	12.9379	-8.3999e-06
	12.9624	-8.4024e-06
	12.9868	-8.3983e-06
	13.0112	-8.4022e-06
	13.0356	-8.4001e-06
	13.06	-8.4011e-06
	13.0844	-8.4e-06
	13.1088	-8.4026e-06
	13.1332	-8.403e-06
	13.1576	-8.4027e-06
	13.182	-8.4031e-06
	13.2064	-8.3995e-06
	13.2308	-8.3992e-06
	13.2552	-8.3989e-06
	13.2796	-8.3978e-06
	13.304	-8.3981e-06
	13.3284	-8.4006e-06
	13.3528	-8.4034e-06
	13.3772	-8.402e-06
	13.4016	-8.3989e-06
	13.426	-8.4017e-06
	13.4504	-8.4014e-06
	13.4748	-8.4012e-06
	13.4992	-8.4022e-06
	13.5236	-8.4e-06
	13.548	-8.4004e-06
	13.5724	-8.4037e-06
	13.5968	-8.4025e-06
	13.6212	-8.3973e-06
	13.6456	-8.401e-06
	13.67	-8.3983e-06
	13.6944	-8.4025e-06
	13.7188	-8.4029e-06
	13.7432	-8.4008e-06
	13.7676	-8.4039e-06
	13.792	-8.4047e-06
	13.8164	-8.4085e-06
	13.8408	-8.4043e-06
	13.8652	-8.4035e-06
	13.8896	-8.3964e-06
	13.914	-8.4031e-06
	13.9384	-8.4024e-06
	13.9628	-8.4044e-06
	13.9872	-8.4087e-06
	14.0116	-8.4053e-06
	14.036	-8.4065e-06
	14.0604	-8.4035e-06
	14.0848	-8.4049e-06
	14.1092	-8.4027e-06
	14.1336	-8.4023e-06
	14.158	-8.4013e-06
	14.1824	-8.4076e-06
	14.2068	-8.4052e-06
	14.2312	-8.4018e-06
	14.2556	-8.4008e-06
	14.28	-8.4035e-06
	14.3044	-8.4004e-06
	14.3288	-8.4013e-06
	14.3532	-8.4033e-06
	14.3776	-8.4026e-06
	14.402	-8.4075e-06
	14.4264	-8.4013e-06
	14.4508	-8.4046e-06
	14.4752	-8.4066e-06
	14.4996	-8.4054e-06
	14.524	-8.4061e-06
	14.5484	-8.4061e-06
	14.5728	-8.4046e-06
	14.5972	-8.4036e-06
	14.6216	-8.4041e-06
	14.646	-8.3993e-06
	14.6704	-8.4011e-06
	14.6948	-8.4003e-06
	14.7192	-8.4032e-06
	14.7436	-8.3996e-06
	14.768	-8.4006e-06
	14.7924	-8.41e-06
	14.8168	-8.4047e-06
	14.8412	-8.4036e-06
	14.8656	-8.4032e-06
	14.89	-8.4009e-06
	14.9144	-8.4017e-06
	14.9388	-8.3992e-06
	14.9632	-8.4013e-06
	14.9876	-8.4041e-06
	15.012	-8.4027e-06
	15.0364	-8.3988e-06
	15.0608	-8.399e-06
	15.0852	-8.3996e-06
	15.1096	-8.3989e-06
	15.134	-8.3961e-06
	15.1584	-8.396e-06
	15.1828	-8.3959e-06
	15.2072	-8.3989e-06
	15.2316	-8.3956e-06
	15.256	-8.3957e-06
	15.2804	-8.4005e-06
	15.3048	-8.3991e-06
	15.3292	-8.4018e-06
	15.3536	-8.3974e-06
	15.378	-8.3986e-06
	15.4024	-8.401e-06
	15.4268	-8.4038e-06
	15.4512	-8.4017e-06
	15.4756	-8.3965e-06
	15.5	-8.3993e-06
	15.5244	-8.4038e-06
	15.5488	-8.4028e-06
	15.5732	-8.3969e-06
	15.5977	-8.4035e-06
	15.622	-8.4067e-06
	15.6464	-8.4053e-06
	15.6708	-8.4034e-06
	15.6953	-8.4021e-06
	15.7197	-8.4032e-06
	15.7441	-8.3996e-06
	15.7685	-8.407e-06
	15.7929	-8.3995e-06
	15.8173	-8.4019e-06
	15.8417	-8.4065e-06
	15.8661	-8.3997e-06
	15.8905	-8.4024e-06
	15.9149	-8.4028e-06
	15.9393	-8.4105e-06
	15.9637	-8.3994e-06
	15.9881	-8.3976e-06
	16.0125	-8.399e-06
	16.0369	-8.4014e-06
	16.0613	-8.3988e-06
	16.0857	-8.3985e-06
	16.1101	-8.3972e-06
	16.1345	-8.4023e-06
	16.1589	-8.3979e-06
	16.1833	-8.3973e-06
	16.2077	-8.403e-06
	16.2321	-8.3964e-06
	16.2565	-8.3986e-06
	16.2809	-8.4006e-06
	16.3053	-8.402e-06
	16.3297	-8.4025e-06
	16.3541	-8.3987e-06
	16.3785	-8.3988e-06
	16.4029	-8.3993e-06
	16.4273	-8.3987e-06
	16.4517	-8.3989e-06
	16.4761	-8.4001e-06
	16.5005	-8.3977e-06
	16.5249	-8.3991e-06
	16.5493	-8.4013e-06
	16.5737	-8.4036e-06
	16.5981	-8.4005e-06
	16.6225	-8.398e-06
	16.6469	-8.3943e-06
	16.6713	-8.3944e-06
	16.6957	-8.3971e-06
	16.7201	-8.3967e-06
	16.7445	-8.3998e-06
	16.7689	-8.4e-06
	16.7933	-8.4058e-06
	16.8177	-8.3973e-06
	16.8421	-8.3996e-06
	16.8665	-8.4014e-06
	16.8909	-8.4006e-06
	16.9153	-8.3974e-06
	16.9397	-8.4001e-06
	16.9641	-8.3962e-06
	16.9885	-8.4018e-06
	17.0129	-8.3987e-06
	17.0373	-8.3985e-06
	17.0617	-8.3982e-06
	17.0861	-8.4003e-06
	17.1105	-8.3987e-06
	17.1349	-8.4045e-06
	17.1593	-8.4003e-06
	17.1837	-8.3968e-06
	17.2081	-8.3966e-06
	17.2325	-8.3995e-06
	17.2569	-8.3987e-06
	17.2813	-8.3953e-06
	17.3057	-8.4013e-06
	17.3301	-8.3963e-06
	17.3545	-8.3976e-06
	17.3789	-8.3959e-06
	17.4033	-8.3959e-06
	17.4277	-8.3983e-06
	17.4521	-8.4015e-06
	17.4765	-8.4021e-06
	17.5009	-8.4012e-06
	17.5253	-8.4009e-06
	17.5497	-8.3976e-06
	17.5741	-8.4072e-06
	17.5985	-8.4007e-06
	17.6229	-8.3975e-06
	17.6473	-8.4e-06
	17.6717	-8.4e-06
	17.6961	-8.3988e-06
	17.7205	-8.3981e-06
	17.7449	-8.3991e-06
	17.7693	-8.3967e-06
	17.7937	-8.3988e-06
	17.8181	-8.4002e-06
	17.8425	-8.3989e-06
	17.8669	-8.3985e-06
	17.8913	-8.399e-06
	17.9157	-8.3998e-06
	17.9401	-8.3989e-06
	17.9645	-8.4006e-06
	17.9889	-8.4045e-06
	18.0133	-8.4038e-06
	18.0377	-8.4037e-06
	18.0621	-8.404e-06
	18.0865	-8.4019e-06
	18.1109	-8.4049e-06
	18.1353	-8.3998e-06
	18.1597	-8.4056e-06
	18.1841	-8.4011e-06
	18.2085	-8.4018e-06
	18.233	-8.4028e-06
	18.2574	-8.4035e-06
	18.2817	-8.3968e-06
	18.3062	-8.4032e-06
	18.3306	-8.4022e-06
	18.355	-8.4048e-06
	18.3794	-8.4044e-06
	18.4038	-8.4055e-06
	18.4282	-8.4038e-06
	18.4526	-8.4064e-06
	18.477	-8.4031e-06
	18.5014	-8.4064e-06
	18.5258	-8.4085e-06
	18.5502	-8.4005e-06
	18.5746	-8.4045e-06
	18.599	-8.4023e-06
	18.6234	-8.4014e-06
	18.6478	-8.4047e-06
	18.6722	-8.4058e-06
	18.6966	-8.4016e-06
	18.721	-8.4023e-06
	18.7454	-8.4076e-06
	18.7698	-8.4088e-06
	18.7942	-8.4081e-06
	18.8186	-8.4051e-06
	18.843	-8.4008e-06
	18.8674	-8.4057e-06
	18.8918	-8.4076e-06
	18.9162	-8.4049e-06
	18.9406	-8.4044e-06
	18.965	-8.403e-06
	18.9894	-8.4089e-06
	19.0138	-8.408e-06
	19.0382	-8.4046e-06
	19.0626	-8.4066e-06
	19.087	-8.4072e-06
	19.1114	-8.4033e-06
	19.1358	-8.402e-06
	19.1602	-8.4031e-06
	19.1846	-8.4016e-06
	19.209	-8.41e-06
	19.2334	-8.4051e-06
	19.2578	-8.4061e-06
	19.2822	-8.4111e-06
	19.3066	-8.41e-06
	19.331	-8.4067e-06
	19.3554	-8.4065e-06
	19.3798	-8.4028e-06
	19.4042	-8.4076e-06
	19.4286	-8.4076e-06
	19.453	-8.4053e-06
	19.4774	-8.4083e-06
	19.5018	-8.4078e-06
	19.5262	-8.4042e-06
	19.5506	-8.4026e-06
	19.575	-8.4064e-06
	19.5994	-8.4012e-06
	19.6238	-8.4018e-06
	19.6482	-8.4029e-06
	19.6726	-8.4004e-06
	19.697	-8.407e-06
	19.7214	-8.4031e-06
	19.7458	-8.4057e-06
	19.7702	-8.4037e-06
	19.7946	-8.405e-06
	19.819	-8.4037e-06
	19.8434	-8.4043e-06
	19.8678	-8.4044e-06
	19.8922	-8.4045e-06
	19.9166	-8.405e-06
	19.941	-8.4019e-06
	19.9654	-8.4051e-06
	19.9899	-8.4079e-06
	20.0142	-8.4104e-06
	20.0387	-8.4076e-06
	20.0631	-8.406e-06
	20.0874	-8.4058e-06
	20.1119	-8.4094e-06
	20.1363	-8.4053e-06
	20.1607	-8.4025e-06
	20.1851	-8.4093e-06
	20.2095	-8.4069e-06
	20.2339	-8.405e-06
	20.2583	-8.4045e-06
	20.2827	-8.4053e-06
	20.3071	-8.4002e-06
	20.3315	-8.405e-06
	20.3559	-8.4058e-06
	20.3803	-8.4028e-06
	20.4047	-8.3999e-06
	20.4291	-8.4028e-06
	20.4535	-8.4029e-06
	20.4779	-8.4e-06
	20.5023	-8.4029e-06
	20.5267	-8.4014e-06
	20.5511	-8.4022e-06
	20.5755	-8.398e-06
	20.5999	-8.399e-06
	20.6243	-8.3995e-06
	20.6487	-8.4047e-06
	20.6731	-8.3986e-06
	20.6975	-8.4021e-06
	20.7219	-8.403e-06
	20.7463	-8.4028e-06
	20.7707	-8.3978e-06
	20.7951	-8.4014e-06
	20.8195	-8.4034e-06
	20.8439	-8.402e-06
	20.8683	-8.3992e-06
	20.8927	-8.4024e-06
	20.9171	-8.4046e-06
	20.9415	-8.4075e-06
	20.9659	-8.4035e-06
	20.9903	-8.4005e-06
	21.0147	-8.3997e-06
	21.0391	-8.3993e-06
	21.0635	-8.3978e-06
	21.0879	-8.4007e-06
	21.1123	-8.3964e-06
	21.1367	-8.3952e-06
	21.1611	-8.3986e-06
	21.1855	-8.3985e-06
	21.2099	-8.3991e-06
	21.2343	-8.3982e-06
	21.2587	-8.4051e-06
	21.2831	-8.4058e-06
	21.3075	-8.4004e-06
	21.3319	-8.402e-06
	21.3563	-8.3964e-06
	21.3807	-8.4028e-06
	21.4051	-8.3997e-06
	21.4295	-8.3983e-06
	21.4539	-8.4014e-06
	21.4783	-8.4009e-06
	21.5027	-8.4049e-06
	21.5271	-8.4017e-06
	21.5515	-8.4031e-06
	21.5759	-8.4011e-06
	21.6003	-8.4063e-06
	21.6247	-8.4011e-06
	21.6491	-8.3994e-06
	21.6735	-8.4007e-06
	21.6979	-8.4016e-06
	21.7223	-8.3997e-06
	21.7467	-8.4006e-06
	21.7711	-8.3997e-06
	21.7955	-8.4003e-06
	21.8199	-8.3974e-06
	21.8443	-8.3989e-06
	21.8687	-8.3995e-06
	21.8931	-8.3963e-06
	21.9175	-8.4006e-06
	21.9419	-8.3947e-06
	21.9663	-8.4009e-06
	21.9907	-8.4017e-06
	22.0151	-8.3971e-06
	22.0395	-8.4e-06
	22.0639	-8.4011e-06
	22.0883	-8.4038e-06
	22.1127	-8.4062e-06
	22.1371	-8.4063e-06
	22.1615	-8.4048e-06
	22.1859	-8.4079e-06
	22.2103	-8.4056e-06
	22.2347	-8.4042e-06
	22.2591	-8.4041e-06
	22.2835	-8.4013e-06
	22.3079	-8.3978e-06
	22.3323	-8.4018e-06
	22.3567	-8.4014e-06
	22.3811	-8.4041e-06
	22.4055	-8.4045e-06
	22.4299	-8.4074e-06
	22.4544	-8.404e-06
	22.4788	-8.4017e-06
	22.5031	-8.4054e-06
	22.5276	-8.3973e-06
	22.552	-8.4021e-06
	22.5764	-8.399e-06
	22.6008	-8.4016e-06
	22.6252	-8.4004e-06
	22.6496	-8.4061e-06
	22.674	-8.4032e-06
	22.6984	-8.3967e-06
	22.7228	-8.3982e-06
	22.7472	-8.4044e-06
	22.7716	-8.4047e-06
	22.796	-8.4002e-06
	22.8204	-8.4029e-06
	22.8448	-8.4009e-06
	22.8692	-8.3989e-06
	22.8936	-8.4022e-06
	22.918	-8.3992e-06
	22.9424	-8.3954e-06
	22.9668	-8.3973e-06
	22.9912	-8.3972e-06
	23.0156	-8.3973e-06
	23.04	-8.3986e-06
	23.0644	-8.3968e-06
	23.0888	-8.3991e-06
	23.1132	-8.3967e-06
	23.1376	-8.3982e-06
	23.162	-8.392e-06
	23.1864	-8.3951e-06
	23.2108	-8.396e-06
	23.2352	-8.3964e-06
	23.2596	-8.3992e-06
	23.284	-8.3999e-06
	23.3084	-8.4009e-06
	23.3328	-8.4005e-06
	23.3572	-8.4007e-06
	23.3816	-8.4026e-06
	23.406	-8.4007e-06
	23.4304	-8.4028e-06
	23.4548	-8.3993e-06
	23.4792	-8.3998e-06
	23.5036	-8.4005e-06
	23.528	-8.3929e-06
	23.5524	-8.3937e-06
	23.5768	-8.3928e-06
	23.6012	-8.3978e-06
	23.6256	-8.3978e-06
	23.65	-8.3979e-06
	23.6744	-8.3984e-06
	23.6988	-8.3989e-06
	23.7232	-8.4029e-06
	23.7476	-8.4026e-06
	23.772	-8.405e-06
	23.7964	-8.3976e-06
	23.8208	-8.4021e-06
	23.8452	-8.4019e-06
	23.8696	-8.3996e-06
	23.894	-8.3992e-06
	23.9184	-8.3947e-06
	23.9428	-8.3956e-06
	23.9672	-8.3936e-06
	23.9916	-8.3956e-06
	24.016	-8.3954e-06
	24.0404	-8.3935e-06
	24.0648	-8.3992e-06
	24.0892	-8.3977e-06
	24.1136	-8.3987e-06
	24.138	-8.3985e-06
	24.1624	-8.3932e-06
	24.1868	-8.3984e-06
	24.2112	-8.3947e-06
	24.2356	-8.3988e-06
	24.26	-8.3965e-06
	24.2844	-8.397e-06
	24.3088	-8.3952e-06
	24.3332	-8.398e-06
	24.3576	-8.4004e-06
	24.382	-8.4008e-06
	24.4287	-6.1167e-06
	24.4738	-7.1522e-06
	24.5189	-7.5654e-06
	24.5639	-7.776e-06
	24.5888	-1.10275e-05
	24.6132	-1.01043e-05
	24.6377	-9.5375e-06
	24.6621	-9.2118e-06
	24.6865	-9.0125e-06
	24.7109	-8.8875e-06
	24.7353	-8.8013e-06
	24.7597	-8.7438e-06
	24.7841	-8.7038e-06
	24.8086	-8.6745e-06
	24.833	-8.6515e-06
	24.8574	-8.6332e-06
	24.8818	-8.6207e-06
	24.9062	-8.6137e-06
	24.9306	-8.5949e-06
	24.955	-8.5933e-06
	24.9794	-8.5817e-06
	25.0038	-8.5777e-06
	25.0282	-8.5688e-06
	25.0526	-8.5673e-06
	25.077	-8.5595e-06
	25.1014	-8.5588e-06
	25.1258	-8.548e-06
	25.1502	-8.5471e-06
	25.1746	-8.5439e-06
	25.199	-8.5363e-06
	25.2234	-8.5338e-06
	25.2478	-8.5309e-06
	25.2722	-8.5277e-06
	25.2966	-8.526e-06
	25.321	-8.5243e-06
	25.3454	-8.5191e-06
	25.3698	-8.5214e-06
	25.3942	-8.5203e-06
	25.4186	-8.511e-06
	25.443	-8.5128e-06
	25.4674	-8.5127e-06
	25.4918	-8.509e-06
	25.5162	-8.5109e-06
	25.5406	-8.5047e-06
	25.5651	-8.5027e-06
	25.5895	-8.5048e-06
	25.6139	-8.4994e-06
	25.6383	-8.5025e-06
	25.6627	-8.4929e-06
	25.6871	-8.4904e-06
	25.7115	-8.492e-06
	25.7359	-8.4911e-06
	25.7603	-8.4895e-06
	25.7847	-8.489e-06
	25.8091	-8.49e-06
	25.8335	-8.4888e-06
	25.8579	-8.4847e-06
	25.8823	-8.4799e-06
	25.9067	-8.4791e-06
	25.9312	-8.4808e-06
	25.9556	-8.4804e-06
	25.98	-8.4799e-06
	26.0044	-8.4803e-06
	26.0288	-8.476e-06
	26.0532	-8.4816e-06
	26.0776	-8.4809e-06
	26.102	-8.4774e-06
	26.1264	-8.4809e-06
	26.1508	-8.477e-06
	26.1752	-8.4767e-06
	26.1996	-8.4729e-06
	26.224	-8.4753e-06
	26.2484	-8.4732e-06
	26.2729	-8.4746e-06
	26.2973	-8.4666e-06
	26.3217	-8.4658e-06
	26.3461	-8.4644e-06
	26.3705	-8.471e-06
	26.3949	-8.4704e-06
	26.4193	-8.4687e-06
	26.4437	-8.4681e-06
	26.4681	-8.4708e-06
	26.4925	-8.4712e-06
	26.5169	-8.471e-06
	26.5413	-8.4708e-06
	26.5657	-8.4645e-06
	26.5901	-8.4665e-06
	26.6145	-8.4597e-06
	26.6389	-8.4661e-06
	26.6633	-8.4595e-06
	26.6877	-8.4636e-06
	26.7121	-8.466e-06
	26.7365	-8.4582e-06
	26.7609	-8.4643e-06
	26.7853	-8.4641e-06
	26.8097	-8.4628e-06
	26.8341	-8.4639e-06
	26.8585	-8.467e-06
	26.8829	-8.4616e-06
	26.9073	-8.4624e-06
	26.954	-6.1588e-06
	26.9991	-7.2161e-06
	27.0441	-7.6411e-06
	27.0892	-7.85e-06
	27.1141	-1.10962e-05
	27.1385	-1.01774e-05
	27.1629	-9.6021e-06
	27.1873	-9.2724e-06
	27.2117	-9.0698e-06
	27.2361	-8.942e-06
	27.2605	-8.8611e-06
	27.2849	-8.8008e-06
	27.3093	-8.7614e-06
	27.3337	-8.7316e-06
	27.3581	-8.7063e-06
	27.3825	-8.6859e-06
	27.4069	-8.6726e-06
	27.4314	-8.6646e-06
	27.4558	-8.6474e-06
	27.4802	-8.6404e-06
	27.5046	-8.624e-06
	27.5289	-8.6199e-06
	27.5533	-8.6168e-06
	27.5777	-8.6067e-06
	27.6021	-8.6023e-06
	27.6265	-8.6028e-06
	27.6509	-8.594e-06
	27.6753	-8.5881e-06
	27.6997	-8.5813e-06
	27.7241	-8.582e-06
	27.7485	-8.5741e-06
	27.7729	-8.5668e-06
	27.7973	-8.5665e-06
	27.8217	-8.5644e-06
	27.8461	-8.5625e-06
	27.8705	-8.5571e-06
	27.8949	-8.558e-06
	27.9193	-8.5548e-06
	27.9437	-8.5512e-06
	27.9681	-8.5478e-06
	27.9926	-8.5449e-06
	28.0169	-8.5458e-06
	28.0414	-8.5479e-06
	28.0658	-8.5422e-06
	28.0902	-8.5388e-06
	28.1146	-8.5344e-06
	28.139	-8.5381e-06
	28.1634	-8.5361e-06
	28.1878	-8.5348e-06
	28.2122	-8.5321e-06
	28.2366	-8.5298e-06
	28.261	-8.5236e-06
	28.2854	-8.5236e-06
	28.3098	-8.5257e-06
	28.3342	-8.5177e-06
	28.3586	-8.5193e-06
	28.383	-8.5177e-06
	28.4074	-8.517e-06
	28.4318	-8.5155e-06
	28.4563	-8.5175e-06
	28.4807	-8.5135e-06
	28.5051	-8.5125e-06
	28.5295	-8.5126e-06
	28.5539	-8.5109e-06
	28.5783	-8.5087e-06
	28.6027	-8.5082e-06
	28.6271	-8.5059e-06
	28.6515	-8.5117e-06
	28.6759	-8.5062e-06
	28.7003	-8.4992e-06
	28.7247	-8.4977e-06
	28.7491	-8.4947e-06
	28.7735	-8.4991e-06
	28.7979	-8.5009e-06
	28.8223	-8.5002e-06
	28.8467	-8.4998e-06
	28.8711	-8.4989e-06
	28.8955	-8.4982e-06
	28.9199	-8.4941e-06
	28.9443	-8.4949e-06
	28.9687	-8.4931e-06
	28.9931	-8.4892e-06
	29.0175	-8.4892e-06
	29.042	-8.4877e-06
	29.0664	-8.4892e-06
	29.0908	-8.4851e-06
	29.1152	-8.4843e-06
	29.1396	-8.4817e-06
	29.164	-8.4898e-06
	29.1884	-8.485e-06
	29.2128	-8.4878e-06
	29.2372	-8.483e-06
	29.2616	-8.4823e-06
	29.286	-8.4814e-06
	29.3104	-8.4864e-06
	29.3348	-8.4802e-06
	29.3592	-8.4838e-06
	29.3836	-8.4786e-06
	29.408	-8.4805e-06
	29.4324	-8.4771e-06
	29.4791	-6.1741e-06
	29.5242	-7.2335e-06
	29.5693	-7.6584e-06
	29.6143	-7.8751e-06
	29.6392	-1.1127e-05
	29.6636	-1.02098e-05
	29.688	-9.6277e-06
	29.7124	-9.2912e-06
	29.7368	-9.092e-06
	29.7612	-8.9699e-06
	29.7856	-8.8798e-06
	29.81	-8.8247e-06
	29.8344	-8.7783e-06
	29.8589	-8.7463e-06
	29.8833	-8.7218e-06
	29.9077	-8.7037e-06
	29.9321	-8.6901e-06
	29.9565	-8.674e-06
	29.9809	-8.656e-06
	30.0053	-8.6481e-06
	30.0297	-8.6478e-06
	30.0541	-8.64e-06
	30.0785	-8.6328e-06
	30.1029	-8.6243e-06
	30.1272	-8.6214e-06
	30.1516	-8.6172e-06
	30.176	-8.6156e-06
	30.2004	-8.6059e-06
	30.2248	-8.605e-06
	30.2492	-8.6003e-06
	30.2736	-8.5975e-06
	30.298	-8.597e-06
	30.3224	-8.5895e-06
	30.3468	-8.5826e-06
	30.3712	-8.5844e-06
	30.3956	-8.5815e-06
	30.42	-8.5775e-06
	30.4444	-8.5813e-06
	30.4688	-8.574e-06
	30.4932	-8.5694e-06
	30.5176	-8.5727e-06
	30.542	-8.5689e-06
	30.5664	-8.5656e-06
	30.5908	-8.5598e-06
	30.6152	-8.5597e-06
	30.6396	-8.5583e-06
	30.6639	-8.5565e-06
	30.6883	-8.5531e-06
	30.7127	-8.5478e-06
	30.7371	-8.5483e-06
	30.7615	-8.5449e-06
	30.786	-8.5408e-06
	30.8104	-8.5427e-06
	30.8348	-8.5414e-06
	30.8592	-8.5383e-06
	30.8836	-8.5418e-06
	30.908	-8.5387e-06
	30.9324	-8.5344e-06
	30.9568	-8.5354e-06
	30.9812	-8.533e-06
	31.0056	-8.5311e-06
	31.03	-8.525e-06
	31.0544	-8.5244e-06
	31.0788	-8.5212e-06
	31.1032	-8.5231e-06
	31.1276	-8.52e-06
	31.152	-8.5229e-06
	31.1764	-8.521e-06
	31.2009	-8.5254e-06
	31.2253	-8.5224e-06
	31.2497	-8.5261e-06
	31.2741	-8.5202e-06
	31.2985	-8.5225e-06
	31.3229	-8.5178e-06
	31.3473	-8.5163e-06
	31.3717	-8.5169e-06
	31.3961	-8.5122e-06
	31.4205	-8.5122e-06
	31.4449	-8.5147e-06
	31.4693	-8.5101e-06
	31.4937	-8.5082e-06
	31.5181	-8.5075e-06
	31.5425	-8.5075e-06
	31.5669	-8.5017e-06
	31.5914	-8.5022e-06
	31.6158	-8.4993e-06
	31.6402	-8.5004e-06
	31.6646	-8.5009e-06
	31.689	-8.5015e-06
	31.7134	-8.505e-06
	31.7378	-8.503e-06
	31.7622	-8.5051e-06
	31.7866	-8.4993e-06
	31.811	-8.5001e-06
	31.8354	-8.4989e-06
	31.8598	-8.4986e-06
	31.8842	-8.5048e-06
	31.9086	-8.5019e-06
	31.933	-8.5019e-06
	31.9574	-8.4988e-06
	32.0041	-6.1926e-06
	32.0492	-7.2525e-06
	32.0943	-7.6826e-06
	32.1393	-7.9029e-06
	32.1642	-1.11533e-05
	32.1886	-1.02349e-05
	32.213	-9.6571e-06
	32.2375	-9.3224e-06
	32.2618	-9.1234e-06
	32.2862	-8.997e-06
	32.3106	-8.9033e-06
	32.335	-8.8547e-06
	32.3594	-8.8044e-06
	32.3838	-8.7767e-06
	32.4082	-8.7551e-06
	32.4326	-8.7308e-06
	32.457	-8.7141e-06
	32.4814	-8.7056e-06
	32.5058	-8.6915e-06
	32.5302	-8.6742e-06
	32.5546	-8.6673e-06
	32.579	-8.664e-06
	32.6035	-8.6598e-06
	32.6279	-8.6531e-06
	32.6523	-8.6469e-06
	32.6767	-8.6429e-06
	32.7011	-8.6412e-06
	32.7255	-8.6298e-06
	32.7499	-8.6261e-06
	32.7743	-8.6209e-06
	32.7986	-8.6161e-06
	32.823	-8.6126e-06
	32.8474	-8.609e-06
	32.8718	-8.6057e-06
	32.8962	-8.6025e-06
	32.9206	-8.6032e-06
	32.945	-8.5933e-06
	32.9694	-8.5988e-06
	32.9938	-8.5927e-06
	33.0182	-8.5897e-06
	33.0426	-8.5809e-06
	33.067	-8.5811e-06
	33.0914	-8.5803e-06
	33.1158	-8.5806e-06
	33.1402	-8.5751e-06
	33.1646	-8.5783e-06
	33.189	-8.5737e-06
	33.2134	-8.5673e-06
	33.2378	-8.5657e-06
	33.2622	-8.5633e-06
	33.2866	-8.5616e-06
	33.311	-8.557e-06
	33.3354	-8.5603e-06
	33.3598	-8.5568e-06
	33.3842	-8.5598e-06
	33.4086	-8.5585e-06
	33.433	-8.5558e-06
	33.4574	-8.5553e-06
	33.4818	-8.5508e-06
	33.5062	-8.5452e-06
	33.5306	-8.5484e-06
	33.555	-8.5447e-06
	33.5794	-8.5418e-06
	33.6038	-8.5472e-06
	33.6282	-8.5416e-06
	33.6526	-8.5426e-06
	33.677	-8.5418e-06
	33.7014	-8.5413e-06
	33.7258	-8.5385e-06
	33.7502	-8.5355e-06
	33.7746	-8.5314e-06
	33.799	-8.5352e-06
	33.8234	-8.535e-06
	33.8479	-8.5261e-06
	33.8723	-8.5319e-06
	33.8967	-8.5298e-06
	33.9211	-8.5305e-06
	33.9455	-8.5216e-06
	33.9699	-8.5255e-06
	33.9943	-8.5259e-06
	34.0187	-8.5283e-06
	34.0431	-8.5295e-06
	34.0675	-8.5282e-06
	34.0919	-8.5235e-06
	34.1163	-8.5222e-06
	34.1407	-8.5183e-06
	34.1651	-8.5173e-06
	34.1895	-8.5185e-06
	34.2139	-8.5121e-06
	34.2383	-8.5141e-06
	34.2627	-8.5183e-06
	34.2871	-8.5138e-06
	34.3115	-8.5117e-06
	34.3359	-8.5119e-06
	34.3603	-8.5145e-06
	34.3847	-8.5106e-06
	34.4091	-8.509e-06
	34.4335	-8.5098e-06
	34.4579	-8.5104e-06
	34.4823	-8.5113e-06
	34.5291	-6.1998e-06
	34.5741	-7.2536e-06
	34.6192	-7.6864e-06
	34.6643	-7.9046e-06
	34.6892	-1.11586e-05
	34.7136	-1.02402e-05
	34.738	-9.6596e-06
	34.7624	-9.3237e-06
	34.7868	-9.1297e-06
	34.8112	-9.0002e-06
	34.8356	-8.9129e-06
	34.86	-8.8579e-06
	34.8844	-8.8157e-06
	34.9088	-8.7838e-06
	34.9332	-8.7536e-06
	34.9576	-8.7376e-06
	34.982	-8.7157e-06
	35.0064	-8.706e-06
	35.0308	-8.6939e-06
	35.0553	-8.6842e-06
	35.0797	-8.6735e-06
	35.1041	-8.6702e-06
	35.1285	-8.6584e-06
	35.1529	-8.6554e-06
	35.1773	-8.6474e-06
	35.2017	-8.6458e-06
	35.2261	-8.641e-06
	35.2505	-8.634e-06
	35.2749	-8.632e-06
	35.2993	-8.6272e-06
	35.3237	-8.619e-06
	35.3481	-8.6135e-06
	35.3724	-8.6136e-06
	35.3968	-8.61e-06
	35.4212	-8.604e-06
	35.4456	-8.6016e-06
	35.47	-8.594e-06
	35.4944	-8.5932e-06
	35.5188	-8.5908e-06
	35.5432	-8.5931e-06
	35.5676	-8.5942e-06
	35.592	-8.5871e-06
	35.6164	-8.5887e-06
	35.6408	-8.5827e-06
	35.6652	-8.5807e-06
	35.6896	-8.5842e-06
	35.714	-8.5775e-06
	35.7384	-8.5769e-06
	35.7628	-8.5763e-06
	35.7872	-8.5719e-06
	35.8116	-8.5686e-06
	35.836	-8.5652e-06
	35.8604	-8.5621e-06
	35.8848	-8.5617e-06
	35.9092	-8.5619e-06
	35.9336	-8.5597e-06
	35.958	-8.556e-06
	35.9824	-8.5535e-06
	36.0068	-8.5564e-06
	36.0312	-8.5555e-06
	36.0556	-8.5597e-06
	36.08	-8.5539e-06
	36.1044	-8.5528e-06
	36.1288	-8.5525e-06
	36.1532	-8.5519e-06
	36.1776	-8.5512e-06
	36.202	-8.5489e-06
	36.2264	-8.5444e-06
	36.2508	-8.5433e-06
	36.2752	-8.5461e-06
	36.2996	-8.5428e-06
	36.324	-8.5457e-06
	36.3485	-8.5411e-06
	36.3729	-8.538e-06
	36.3973	-8.54e-06
	36.4217	-8.5364e-06
	36.4461	-8.5325e-06
	36.4705	-8.5332e-06
	36.4949	-8.5338e-06
	36.5193	-8.5328e-06
	36.5437	-8.5353e-06
	36.5681	-8.5271e-06
	36.5925	-8.5295e-06
	36.6169	-8.5251e-06
	36.6413	-8.5269e-06
	36.6657	-8.528e-06
	36.6901	-8.5268e-06
	36.7145	-8.5231e-06
	36.7389	-8.5227e-06
	36.7633	-8.5216e-06
	36.7877	-8.5228e-06
	36.8121	-8.523e-06
	36.8365	-8.5241e-06
	36.8609	-8.5188e-06
	36.8853	-8.5172e-06
	36.9097	-8.5228e-06
	36.9341	-8.5193e-06
	36.9585	-8.5212e-06
	36.983	-8.5193e-06
	37.0073	-8.5126e-06
	37.0541	-6.2073e-06
	37.0991	-7.2634e-06
	37.1442	-7.6954e-06
	37.1893	-7.9178e-06
	37.2142	-1.11675e-05
	37.2386	-1.02533e-05
	37.263	-9.6742e-06
	37.2874	-9.3422e-06
	37.3118	-9.1412e-06
	37.3362	-9.0108e-06
	37.3606	-8.9273e-06
	37.385	-8.8625e-06
	37.4094	-8.8239e-06
	37.4338	-8.7902e-06
	37.4582	-8.7699e-06
	37.4826	-8.7529e-06
	37.507	-8.7311e-06
	37.5314	-8.7178e-06
	37.5559	-8.7079e-06
	37.5803	-8.695e-06
	37.6047	-8.6849e-06
	37.6291	-8.6808e-06
	37.6535	-8.6729e-06
	37.6779	-8.6682e-06
	37.7023	-8.6565e-06
	37.7267	-8.6573e-06
	37.7511	-8.6504e-06
	37.7755	-8.647e-06
	37.7999	-8.6405e-06
	37.8243	-8.6343e-06
	37.8487	-8.6292e-06
	37.8731	-8.625e-06
	37.8975	-8.6231e-06
	37.9218	-8.6202e-06
	37.9463	-8.6172e-06
	37.9707	-8.6164e-06
	37.9951	-8.6157e-06
	38.0194	-8.613e-06
	38.0438	-8.6068e-06
	38.0682	-8.6008e-06
	38.0926	-8.5996e-06
	38.117	-8.5983e-06
	38.1414	-8.5975e-06
	38.1658	-8.5948e-06
	38.1902	-8.5916e-06
	38.2146	-8.5939e-06
	38.239	-8.5936e-06
	38.2634	-8.5918e-06
	38.2878	-8.5871e-06
	38.3122	-8.5848e-06
	38.3366	-8.5816e-06
	38.361	-8.5777e-06
	38.3854	-8.5771e-06
	38.4098	-8.5768e-06
	38.4342	-8.5719e-06
	38.4586	-8.5744e-06
	38.483	-8.5648e-06
	38.5074	-8.5652e-06
	38.5318	-8.5665e-06
	38.5562	-8.5599e-06
	38.5806	-8.5656e-06
	38.605	-8.561e-06
	38.6294	-8.5627e-06
	38.6538	-8.5601e-06
	38.6782	-8.5637e-06
	38.7026	-8.5587e-06
	38.727	-8.5612e-06
	38.7514	-8.5636e-06
	38.7758	-8.5527e-06
	38.8002	-8.5549e-06
	38.8246	-8.5485e-06
	38.849	-8.5525e-06
	38.8734	-8.5484e-06
	38.8978	-8.5555e-06
	38.9222	-8.555e-06
	38.9466	-8.5486e-06
	38.971	-8.5466e-06
	38.9954	-8.5493e-06
	39.0198	-8.5439e-06
	39.0442	-8.5478e-06
	39.0686	-8.5447e-06
	39.0931	-8.5477e-06
	39.1175	-8.5454e-06
	39.1419	-8.5446e-06
	39.1663	-8.5443e-06
	39.1907	-8.5447e-06
	39.2151	-8.5402e-06
	39.2395	-8.537e-06
	39.2639	-8.5361e-06
	39.2883	-8.5376e-06
	39.3127	-8.5366e-06
	39.3371	-8.5366e-06
	39.3615	-8.5352e-06
	39.3859	-8.5352e-06
	39.4103	-8.5378e-06
	39.4347	-8.5347e-06
	39.4591	-8.5324e-06
	39.4835	-8.5322e-06
	39.5079	-8.5303e-06
	39.5323	-8.5346e-06
	39.5791	-6.2201e-06
	39.6241	-7.2724e-06
	39.6692	-7.7079e-06
	39.7143	-7.9289e-06
	39.7392	-1.11797e-05
	39.7636	-1.02688e-05
	39.788	-9.6866e-06
	39.8124	-9.3539e-06
	39.8368	-9.154e-06
	39.8612	-9.0274e-06
	39.8856	-8.9392e-06
	39.91	-8.8827e-06
	39.9344	-8.8385e-06
	39.9589	-8.81e-06
	39.9832	-8.7806e-06
	40.0076	-8.7583e-06
	40.032	-8.7456e-06
	40.0565	-8.7314e-06
	40.0809	-8.723e-06
	40.1053	-8.7107e-06
	40.1297	-8.7004e-06
	40.1541	-8.6882e-06
	40.1785	-8.685e-06
	40.2029	-8.6821e-06
	40.2273	-8.6754e-06
	40.2517	-8.6704e-06
	40.2761	-8.664e-06
	40.3005	-8.6594e-06
	40.3249	-8.6523e-06
	40.3493	-8.6528e-06
	40.3737	-8.6496e-06
	40.3981	-8.6472e-06
	40.4225	-8.6373e-06
	40.4469	-8.6359e-06
	40.4713	-8.6299e-06
	40.4957	-8.6233e-06
	40.5201	-8.6196e-06
	40.5445	-8.6173e-06
	40.5689	-8.6162e-06
	40.5933	-8.6126e-06
	40.6177	-8.6097e-06
	40.6421	-8.6017e-06
	40.6665	-8.6032e-06
	40.6909	-8.5996e-06
	40.7153	-8.6003e-06
	40.7397	-8.5954e-06
	40.7641	-8.5994e-06
	40.7885	-8.5931e-06
	40.8129	-8.595e-06
	40.8373	-8.5871e-06
	40.8617	-8.5888e-06
	40.8861	-8.5897e-06
	40.9105	-8.5848e-06
	40.9349	-8.5865e-06
	40.9593	-8.5805e-06
	40.9837	-8.5861e-06
	41.0081	-8.5808e-06
	41.0325	-8.5753e-06
	41.0569	-8.5783e-06
	41.0813	-8.5773e-06
	41.1057	-8.5752e-06
	41.1301	-8.5756e-06
	41.1545	-8.5723e-06
	41.1789	-8.571e-06
	41.2033	-8.5681e-06
	41.2277	-8.5682e-06
	41.2521	-8.568e-06
	41.2765	-8.5628e-06
	41.3009	-8.5661e-06
	41.3253	-8.5597e-06
	41.3497	-8.5605e-06
	41.3741	-8.5619e-06
	41.3984	-8.5618e-06
	41.4228	-8.5565e-06
	41.4472	-8.5599e-06
	41.4716	-8.5599e-06
	41.496	-8.5613e-06
	41.5204	-8.5556e-06
	41.5448	-8.5486e-06
	41.5693	-8.555e-06
	41.5936	-8.5529e-06
	41.6181	-8.5476e-06
	41.6425	-8.5505e-06
	41.6669	-8.5512e-06
	41.6913	-8.5469e-06
	41.7157	-8.5439e-06
	41.7401	-8.5359e-06
	41.7645	-8.5343e-06
	41.7889	-8.5334e-06
	41.8133	-8.542e-06
	41.8377	-8.5374e-06
	41.8621	-8.5336e-06
	41.8865	-8.5393e-06
	41.9109	-8.5353e-06
	41.9353	-8.5373e-06
	41.9598	-8.531e-06
	41.9841	-8.5338e-06
	42.0085	-8.5325e-06
	42.033	-8.535e-06
	42.0574	-8.536e-06
	42.1041	-6.2204e-06
	42.1491	-7.2723e-06
	42.1942	-7.7091e-06
	42.2393	-7.9323e-06
	42.2642	-1.11883e-05
	42.2886	-1.02677e-05
	42.313	-9.6881e-06
	42.3374	-9.3597e-06
	42.3619	-9.1592e-06
	42.3862	-9.0324e-06
	42.4106	-8.945e-06
	42.4351	-8.881e-06
	42.4595	-8.8476e-06
	42.4839	-8.8111e-06
	42.5083	-8.7821e-06
	42.5327	-8.7608e-06
	42.5571	-8.7476e-06
	42.5815	-8.7296e-06
	42.6059	-8.7265e-06
	42.6303	-8.7189e-06
	42.6547	-8.7036e-06
	42.6791	-8.6938e-06
	42.7035	-8.6888e-06
	42.7279	-8.677e-06
	42.7523	-8.6775e-06
	42.7767	-8.6697e-06
	42.8011	-8.6634e-06
	42.8255	-8.6599e-06
	42.8499	-8.6573e-06
	42.8744	-8.6515e-06
	42.8988	-8.6433e-06
	42.9232	-8.6392e-06
	42.9476	-8.6371e-06
	42.972	-8.632e-06
	42.9964	-8.628e-06
	43.0208	-8.6249e-06
	43.0451	-8.6197e-06
	43.0695	-8.6193e-06
	43.0939	-8.6126e-06
	43.1183	-8.6116e-06
	43.1427	-8.6106e-06
	43.1671	-8.6102e-06
	43.1915	-8.6075e-06
	43.216	-8.6029e-06
	43.2403	-8.6027e-06
	43.2647	-8.6012e-06
	43.2891	-8.6022e-06
	43.3135	-8.5975e-06
	43.3379	-8.5976e-06
	43.3624	-8.588e-06
	43.3868	-8.59e-06
	43.4112	-8.5904e-06
	43.4355	-8.5923e-06
	43.4599	-8.5871e-06
	43.4843	-8.5894e-06
	43.5087	-8.5804e-06
	43.5331	-8.5822e-06
	43.5575	-8.5837e-06
	43.5819	-8.5807e-06
	43.6063	-8.5767e-06
	43.6307	-8.5794e-06
	43.6551	-8.5755e-06
	43.6795	-8.5722e-06
	43.7039	-8.5684e-06
	43.7283	-8.5671e-06
	43.7527	-8.5691e-06
	43.7771	-8.5647e-06
	43.8015	-8.5648e-06
	43.8259	-8.5623e-06
	43.8503	-8.5601e-06
	43.8747	-8.5644e-06
	43.8991	-8.5577e-06
	43.9235	-8.5598e-06
	43.9479	-8.5554e-06
	43.9723	-8.5587e-06
	43.9967	-8.5555e-06
	44.0211	-8.5586e-06
	44.0455	-8.5562e-06
	44.0699	-8.5573e-06
	44.0943	-8.5521e-06
	44.1187	-8.5528e-06
	44.1431	-8.5505e-06
	44.1675	-8.5513e-06
	44.1919	-8.5498e-06
	44.2163	-8.5492e-06
	44.2407	-8.5531e-06
	44.2651	-8.5501e-06
	44.2895	-8.5485e-06
	44.3139	-8.5509e-06
	44.3383	-8.5525e-06
	44.3627	-8.5458e-06
	44.3871	-8.5434e-06
	44.4116	-8.5415e-06
	44.436	-8.5445e-06
	44.4604	-8.5427e-06
	44.4848	-8.5374e-06
	44.5092	-8.5332e-06
	44.5336	-8.5405e-06
	44.558	-8.5353e-06
	44.5824	-8.5344e-06
	44.6291	-6.2217e-06
	44.6741	-7.2813e-06
	44.7192	-7.7197e-06
	44.7643	-7.9345e-06
	44.7892	-1.12034e-05
	44.8136	-1.02811e-05
	44.838	-9.6975e-06
	44.8624	-9.3653e-06
	44.8868	-9.162e-06
	44.9113	-9.0321e-06
	44.9357	-8.9487e-06
	44.9601	-8.8901e-06
	44.9845	-8.8467e-06
	45.0089	-8.8114e-06
	45.0333	-8.7873e-06
	45.0577	-8.7707e-06
	45.0821	-8.7573e-06
	45.1065	-8.7474e-06
	45.1309	-8.7344e-06
	45.1553	-8.7268e-06
	45.1797	-8.7158e-06
	45.2041	-8.7074e-06
	45.2285	-8.7008e-06
	45.2529	-8.6928e-06
	45.2773	-8.6859e-06
	45.3017	-8.6771e-06
	45.3261	-8.6749e-06
	45.3505	-8.6686e-06
	45.3749	-8.6689e-06
	45.3993	-8.6584e-06
	45.4237	-8.654e-06
	45.4481	-8.6478e-06
	45.4725	-8.6528e-06
	45.4969	-8.644e-06
	45.5213	-8.643e-06
	45.5457	-8.6427e-06
	45.5701	-8.639e-06
	45.5945	-8.6387e-06
	45.6189	-8.6347e-06
	45.6433	-8.6313e-06
	45.6677	-8.6249e-06
	45.6921	-8.6202e-06
	45.7165	-8.618e-06
	45.7409	-8.6131e-06
	45.7653	-8.6108e-06
	45.7897	-8.6101e-06
	45.8141	-8.6071e-06
	45.8385	-8.6075e-06
	45.8629	-8.6077e-06
	45.8872	-8.6038e-06
	45.9116	-8.6019e-06
	45.936	-8.6009e-06
	45.9605	-8.6e-06
	45.9849	-8.5941e-06
	46.0093	-8.5978e-06
	46.0337	-8.5916e-06
	46.0581	-8.5937e-06
	46.0825	-8.5896e-06
	46.1068	-8.5873e-06
	46.1312	-8.5876e-06
	46.1556	-8.5816e-06
	46.18	-8.58e-06
	46.2044	-8.5833e-06
	46.2288	-8.5814e-06
	46.2532	-8.5742e-06
	46.2776	-8.5765e-06
	46.302	-8.5755e-06
	46.3264	-8.5746e-06
	46.3508	-8.5716e-06
	46.3752	-8.5699e-06
	46.3996	-8.5681e-06
	46.424	-8.5717e-06
	46.4484	-8.5691e-06
	46.4728	-8.5669e-06
	46.4972	-8.5671e-06
	46.5216	-8.5557e-06
	46.546	-8.5614e-06
	46.5704	-8.5623e-06
	46.5948	-8.5581e-06
	46.6192	-8.558e-06
	46.6436	-8.5568e-06
	46.668	-8.5573e-06
	46.6924	-8.5597e-06
	46.7168	-8.5566e-06
	46.7412	-8.5565e-06
	46.7656	-8.5562e-06
	46.79	-8.5536e-06
	46.8144	-8.547e-06
	46.8388	-8.5484e-06
	46.8632	-8.5511e-06
	46.8877	-8.5508e-06
	46.9121	-8.5509e-06
	46.9365	-8.5494e-06
	46.9609	-8.5485e-06
	46.9853	-8.5494e-06
	47.0097	-8.5458e-06
	47.0341	-8.5443e-06
	47.0586	-8.5457e-06
	47.083	-8.5412e-06
	47.1074	-8.5425e-06
	47.1541	-6.2289e-06
	47.1992	-7.2844e-06
	47.2443	-7.7167e-06
	47.2893	-7.9388e-06
	47.3142	-1.12024e-05
	47.3387	-1.02826e-05
	47.3631	-9.6974e-06
	47.3875	-9.3688e-06
	47.4119	-9.1642e-06
	47.4363	-9.0335e-06
	47.4607	-8.9526e-06
	47.4851	-8.8874e-06
	47.5095	-8.8463e-06
	47.5339	-8.8136e-06
	47.5583	-8.7905e-06
	47.5827	-8.7719e-06
	47.6071	-8.751e-06
	47.6315	-8.7337e-06
	47.6559	-8.7211e-06
	47.6803	-8.7169e-06
	47.7047	-8.7081e-06
	47.7291	-8.7044e-06
	47.7535	-8.6952e-06
	47.7779	-8.6881e-06
	47.8023	-8.6808e-06
	47.8267	-8.6761e-06
	47.8511	-8.6693e-06
	47.8755	-8.666e-06
	47.8999	-8.6612e-06
	47.9243	-8.6533e-06
	47.9487	-8.6527e-06
	47.9731	-8.6501e-06
	47.9976	-8.65e-06
	48.022	-8.6438e-06
	48.0464	-8.6361e-06
	48.0708	-8.6327e-06
	48.0952	-8.6309e-06
	48.1196	-8.6292e-06
	48.144	-8.6238e-06
	48.1683	-8.62e-06
	48.1927	-8.6198e-06
	48.2171	-8.6233e-06
	48.2415	-8.6174e-06
	48.2659	-8.6163e-06
	48.2903	-8.6131e-06
	48.3147	-8.6111e-06
	48.3391	-8.6091e-06
	48.3635	-8.6041e-06
	48.3879	-8.5976e-06
	48.4123	-8.6051e-06
	48.4367	-8.6e-06
	48.4611	-8.5965e-06
	48.4855	-8.5974e-06
	48.5099	-8.5965e-06
	48.5343	-8.5942e-06
	48.5587	-8.5918e-06
	48.5831	-8.5923e-06
	48.6075	-8.589e-06
	48.6319	-8.589e-06
	48.6563	-8.5831e-06
	48.6807	-8.5818e-06
	48.7051	-8.5857e-06
	48.7295	-8.5828e-06
	48.7539	-8.5793e-06
	48.7783	-8.573e-06
	48.8027	-8.5725e-06
	48.8271	-8.5752e-06
	48.8515	-8.571e-06
	48.8759	-8.5744e-06
	48.9003	-8.5734e-06
	48.9247	-8.5701e-06
	48.9491	-8.5714e-06
	48.9735	-8.5689e-06
	48.9979	-8.5673e-06
	49.0223	-8.5653e-06
	49.0467	-8.565e-06
	49.0711	-8.5657e-06
	49.0955	-8.5621e-06
	49.1199	-8.5603e-06
	49.1443	-8.5594e-06
	49.1687	-8.5521e-06
	49.1931	-8.5572e-06
	49.2175	-8.5556e-06
	49.2419	-8.5538e-06
	49.2663	-8.5582e-06
	49.2907	-8.5582e-06
	49.3151	-8.5605e-06
	49.3395	-8.5585e-06
	49.3639	-8.5595e-06
	49.3883	-8.5489e-06
	49.4127	-8.5527e-06
	49.4371	-8.5534e-06
	49.4615	-8.5523e-06
	49.4859	-8.5535e-06
	49.5103	-8.55e-06
	49.5348	-8.5513e-06
	49.5592	-8.5476e-06
	49.5836	-8.5502e-06
[truncated: 1,699 more rows]

## Sheet: Figure 3e
Axis	x	y		x	y		x	y		x	y
Parameter	Δt (s)	PPF index (%)		Δt (s)	PPD index (%)		Time (s)	EPSC (A)		Time (s)	IPSC (A)
Unit	s	%		s	%		s	A		s	A
	0.204714	104.788		0.28769	94.7697		0.0259298	-9.168e-06		0.0278294	-9.2153e-06
	0.32672	102.967		1.2844	97.154		0.0500371	-9.1379e-06		0.0519491	-9.188e-06
	1.303	101.733		2.5045	98.0134		0.0744437	-9.118e-06		0.0763653	-9.1626e-06
	2.5232	101.382		9.9287	98.6062		0.098837	-9.103e-06		0.100771	-9.1469e-06
	9.9479	100.708		16.2966	98.4628		0.123235	-9.0921e-06		0.125183	-9.1322e-06
	16.3139	100.463					0.147614	-9.0851e-06		0.149598	-9.1262e-06
	25.2236	100.323					0.172009	-9.0796e-06		0.174019	-9.1198e-06
							0.196402	-9.0805e-06		0.198439	-9.1198e-06
							0.220799	-9.0737e-06		0.222858	-9.1122e-06
							0.245203	-9.0688e-06		0.247271	-9.1136e-06
							0.269604	-9.0627e-06		0.27167	-9.1105e-06
							0.294005	-9.0602e-06		0.296069	-9.1037e-06
							0.318404	-9.064e-06		0.320475	-9.102e-06
							0.342811	-9.0583e-06		0.344876	-9.1008e-06
							0.367211	-9.0583e-06		0.369274	-9.0983e-06
							0.391612	-9.0579e-06		0.393676	-9.0971e-06
							0.416009	-9.0518e-06		0.418078	-9.0978e-06
							0.440411	-9.0514e-06		0.442477	-9.0957e-06
							0.464807	-9.0525e-06		0.466878	-9.096e-06
							0.48921	-9.0516e-06		0.491281	-9.0938e-06
							0.513614	-9.0537e-06		0.515679	-9.0973e-06
							0.538016	-9.0464e-06		0.54008	-9.0948e-06
							0.562414	-9.057e-06		0.564487	-9.0948e-06
							0.586815	-9.0522e-06		0.588886	-9.0924e-06
							0.611219	-9.0531e-06		0.613282	-9.0922e-06
							0.635621	-9.0546e-06		0.637684	-9.0909e-06
							0.660017	-9.0489e-06		0.662088	-9.0907e-06
							0.684419	-9.0498e-06		0.686488	-9.0919e-06
							0.708822	-9.0458e-06		0.710887	-9.0946e-06
							0.733232	-9.0482e-06		0.73529	-9.0942e-06
							0.757625	-9.0443e-06		0.75969	-9.096e-06
							0.782024	-9.045e-06		0.784092	-9.0969e-06
							0.806429	-9.0443e-06		0.808499	-9.0876e-06
							0.830831	-9.0452e-06		0.832896	-9.0899e-06
							0.855229	-9.0445e-06		0.857294	-9.0915e-06
							0.879631	-9.0467e-06		0.881698	-9.0924e-06
							0.904038	-9.0427e-06		0.906091	-9.0914e-06
							0.928431	-9.044e-06		0.930499	-9.0937e-06
							0.95283	-9.0408e-06		0.954895	-9.0932e-06
							0.977234	-9.0376e-06		0.979296	-9.0936e-06
							1.0016	-9.046e-06		1.0037	-9.0914e-06
							1.026	-9.0454e-06		1.0281	-9.092e-06
							1.0504	-9.0463e-06		1.0525	-9.0921e-06
							1.0748	-9.0432e-06		1.0769	-9.0931e-06
							1.0992	-9.0429e-06		1.1013	-9.0901e-06
							1.1236	-9.0437e-06		1.1257	-9.0889e-06
							1.148	-9.0421e-06		1.1501	-9.0903e-06
							1.1724	-9.0413e-06		1.1745	-9.0909e-06
							1.1968	-9.039e-06		1.1989	-9.0934e-06
							1.2212	-9.0443e-06		1.2233	-9.0937e-06
							1.2456	-9.0393e-06		1.2477	-9.0893e-06
							1.27	-9.0443e-06		1.2721	-9.0918e-06
							1.2944	-9.0344e-06		1.2965	-9.0893e-06
							1.3188	-9.0378e-06		1.3209	-9.0918e-06
							1.3432	-9.038e-06		1.3453	-9.0878e-06
							1.3676	-9.0417e-06		1.3697	-9.095e-06
							1.392	-9.0384e-06		1.3941	-9.0899e-06
							1.4165	-9.0346e-06		1.4185	-9.0877e-06
							1.4409	-9.0344e-06		1.4429	-9.091e-06
							1.4653	-9.0411e-06		1.4673	-9.0894e-06
							1.4897	-9.0407e-06		1.4917	-9.0905e-06
							1.5141	-9.0446e-06		1.5161	-9.0893e-06
							1.5385	-9.0425e-06		1.5405	-9.0896e-06
							1.5629	-9.0417e-06		1.5649	-9.0877e-06
							1.5873	-9.0363e-06		1.5893	-9.0931e-06
							1.6117	-9.0435e-06		1.6137	-9.0909e-06
							1.6361	-9.0424e-06		1.6381	-9.094e-06
							1.6605	-9.0387e-06		1.6625	-9.0908e-06
							1.6849	-9.0379e-06		1.6869	-9.0933e-06
							1.7093	-9.0356e-06		1.7113	-9.0915e-06
							1.7337	-9.041e-06		1.7357	-9.0931e-06
							1.7581	-9.0367e-06		1.7601	-9.0964e-06
							1.7825	-9.0327e-06		1.7845	-9.0913e-06
							1.8069	-9.0348e-06		1.8089	-9.0923e-06
							1.8313	-9.0344e-06		1.8333	-9.09e-06
							1.8557	-9.0387e-06		1.8577	-9.0903e-06
							1.8801	-9.0358e-06		1.8821	-9.0847e-06
							1.9045	-9.0382e-06		1.9065	-9.0899e-06
							1.9289	-9.0386e-06		1.9309	-9.0845e-06
							1.9533	-9.0383e-06		1.9553	-9.0869e-06
							1.9777	-9.0379e-06		1.9797	-9.0873e-06
							2.0031	-9.0371e-06		2.0052	-9.0903e-06
							2.0275	-9.0322e-06		2.0296	-9.0914e-06
							2.0519	-9.0352e-06		2.054	-9.0919e-06
							2.0763	-9.035e-06		2.0784	-9.0888e-06
							2.1007	-9.0411e-06		2.1028	-9.0885e-06
							2.1251	-9.0328e-06		2.1272	-9.0832e-06
							2.1495	-9.0338e-06		2.1516	-9.0846e-06
							2.1739	-9.0315e-06		2.176	-9.0822e-06
							2.1983	-9.0312e-06		2.2005	-9.0795e-06
							2.2227	-9.0322e-06		2.2249	-9.0842e-06
							2.2471	-9.0357e-06		2.2493	-9.0824e-06
							2.2715	-9.0347e-06		2.2737	-9.0856e-06
							2.2959	-9.0369e-06		2.2981	-9.0903e-06
							2.3203	-9.0383e-06		2.3225	-9.0894e-06
							2.3447	-9.0359e-06		2.3469	-9.084e-06
							2.3691	-9.0361e-06		2.3713	-9.0889e-06
							2.3935	-9.0363e-06		2.3957	-9.0885e-06
							2.4179	-9.0414e-06		2.4201	-9.0889e-06
							2.4636	-4.1221e-06		2.4455	-1.60794e-05
							2.5086	-6.3497e-06		2.47	-1.38961e-05
							2.5537	-7.1395e-06		2.4944	-1.26076e-05
							2.5987	-7.511e-06		2.5189	-1.1925e-05
							2.6226	-1.47148e-05		2.5657	-5.8773e-06
							2.647	-1.27176e-05		2.6107	-7.6096e-06
							2.6714	-1.14126e-05		2.6345	-8.0117e-06
							2.6958	-1.06995e-05		2.6589	-8.254e-06
							2.7202	-1.02903e-05		2.6834	-8.4122e-06
							2.7447	-1.00401e-05		2.7078	-8.5194e-06
							2.7903	-4.7941e-06		2.7332	-1.56161e-05
							2.8354	-6.9706e-06		2.7577	-1.34678e-05
							2.8804	-7.6726e-06		2.7821	-1.22086e-05
							2.9255	-7.9759e-06		2.8066	-1.15507e-05
							2.9493	-1.51512e-05		2.8533	-5.5699e-06
							2.9737	-1.31588e-05		2.8984	-7.3304e-06
							2.9981	-1.18422e-05		2.9435	-7.9584e-06
							3.0226	-1.11293e-05		2.9673	-8.1466e-06
							3.047	-1.07111e-05		2.9917	-8.2638e-06
							3.0714	-1.0455e-05		3.0162	-8.3429e-06
							3.0958	-1.02907e-05		3.0406	-8.4054e-06
							3.1202	-1.01776e-05		3.065	-8.4533e-06
							3.1446	-1.00927e-05		3.0894	-8.4981e-06
							3.169	-1.00306e-05		3.1139	-8.524e-06
							3.1934	-9.9745e-06		3.1383	-8.5518e-06
							3.2178	-9.9334e-06		3.1627	-8.5707e-06
							3.2422	-9.8975e-06		3.1871	-8.5868e-06
							3.2666	-9.8629e-06		3.2115	-8.6027e-06
							3.291	-9.8397e-06		3.2359	-8.6211e-06
							3.3154	-9.8101e-06		3.2603	-8.6291e-06
							3.3398	-9.7943e-06		3.2847	-8.6466e-06
							3.3642	-9.7721e-06		3.3091	-8.6587e-06
							3.3886	-9.7523e-06		3.3335	-8.6699e-06
							3.413	-9.7333e-06		3.3579	-8.6835e-06
							3.4374	-9.717e-06		3.3823	-8.69e-06
							3.4618	-9.7041e-06		3.4067	-8.7004e-06
							3.4862	-9.6864e-06		3.4311	-8.7069e-06
							3.5106	-9.672e-06		3.4555	-8.7161e-06
							3.535	-9.6576e-06		3.4799	-8.724e-06
							3.5595	-9.6474e-06		3.5043	-8.7277e-06
							3.5839	-9.6323e-06		3.5287	-8.7346e-06
							3.6083	-9.6225e-06		3.5531	-8.7454e-06
							3.6327	-9.6093e-06		3.5775	-8.7478e-06
							3.6571	-9.5973e-06		3.6019	-8.7572e-06
							3.6816	-9.5928e-06		3.6263	-8.762e-06
							3.706	-9.5814e-06		3.6507	-8.7632e-06
							3.7304	-9.5772e-06		3.6751	-8.7704e-06
							3.7548	-9.5685e-06		3.6995	-8.7763e-06
							3.7792	-9.558e-06		3.7239	-8.7803e-06
							3.8036	-9.5513e-06		3.7483	-8.7818e-06
							3.829	-9.5374e-06		3.7738	-8.779e-06
							3.8534	-9.5317e-06		3.7982	-8.7898e-06
							3.8779	-9.5223e-06		3.8226	-8.7912e-06
							3.9023	-9.514e-06		3.847	-8.7954e-06
							3.9277	-9.5131e-06		3.8725	-8.7997e-06
							3.9522	-9.5013e-06		3.8969	-8.8027e-06
							3.9766	-9.4981e-06		3.9212	-8.811e-06
							4.001	-9.4933e-06		3.9456	-8.8138e-06
							4.0254	-9.4896e-06		3.97	-8.8173e-06
							4.0498	-9.4849e-06		3.9944	-8.816e-06
							4.0742	-9.4769e-06		4.0188	-8.8249e-06
							4.0986	-9.4693e-06		4.0432	-8.8232e-06
							4.123	-9.4649e-06		4.0676	-8.8235e-06
							4.1474	-9.4513e-06		4.092	-8.8327e-06
							4.1718	-9.4509e-06		4.1164	-8.8324e-06
							4.1962	-9.448e-06		4.1408	-8.8353e-06
							4.2206	-9.4471e-06		4.1652	-8.8353e-06
							4.245	-9.4421e-06		4.1896	-8.8421e-06
							4.2694	-9.4353e-06		4.214	-8.8448e-06
							4.2938	-9.4331e-06		4.2384	-8.8522e-06
							4.3182	-9.4263e-06		4.2628	-8.8523e-06
							4.3426	-9.4208e-06		4.2872	-8.8528e-06
							4.367	-9.4162e-06		4.3116	-8.854e-06
							4.3914	-9.4179e-06		4.336	-8.8578e-06
							4.4158	-9.4176e-06		4.3604	-8.8609e-06
							4.4402	-9.4172e-06		4.3848	-8.8624e-06
							4.4646	-9.4094e-06		4.4092	-8.865e-06
							4.489	-9.4041e-06		4.4336	-8.8642e-06
							4.5134	-9.3995e-06		4.458	-8.8761e-06
							4.5378	-9.3905e-06		4.4824	-8.874e-06
							4.5622	-9.3857e-06		4.5068	-8.879e-06
							4.5866	-9.3891e-06		4.5312	-8.8803e-06
							4.611	-9.383e-06		4.5556	-8.8842e-06
							4.6354	-9.3822e-06		4.58	-8.8878e-06
							4.6598	-9.3802e-06		4.6044	-8.8871e-06
							4.6842	-9.3776e-06		4.6288	-8.8867e-06
							4.7086	-9.3793e-06		4.6532	-8.8894e-06
							4.733	-9.3716e-06		4.6776	-8.8954e-06
							4.7574	-9.3726e-06		4.702	-8.8963e-06
							4.7818	-9.3689e-06		4.7264	-8.8937e-06
							4.8062	-9.3684e-06		4.7508	-8.8923e-06
							4.8306	-9.3608e-06		4.7752	-8.8928e-06
							4.855	-9.3612e-06		4.7996	-8.8913e-06
							4.8794	-9.3587e-06		4.824	-8.8914e-06
							4.9038	-9.3532e-06		4.8484	-8.8924e-06
							4.9282	-9.3469e-06		4.8728	-8.894e-06
							4.9526	-9.3459e-06		4.8972	-8.8946e-06
							4.977	-9.3425e-06		4.9216	-8.8969e-06
							5.0014	-9.3408e-06		4.946	-8.8959e-06
							5.0258	-9.3413e-06		4.9704	-8.8943e-06
							5.0513	-9.3366e-06		4.9959	-8.8929e-06
							5.0756	-9.3391e-06		5.0203	-8.8989e-06
							5.1	-9.3352e-06		5.0447	-8.9006e-06
							5.1244	-9.3366e-06		5.0691	-8.9003e-06
							5.1499	-9.3239e-06		5.0946	-8.9041e-06
							5.1743	-9.3314e-06		5.119	-8.9044e-06
							5.1987	-9.3292e-06		5.1434	-8.9033e-06
							5.2231	-9.3266e-06		5.1678	-8.9085e-06
							5.2475	-9.3279e-06		5.1922	-8.9097e-06
							5.2719	-9.3213e-06		5.2166	-8.9159e-06
							5.2963	-9.3228e-06		5.241	-8.9136e-06
							5.3207	-9.3177e-06		5.2654	-8.9169e-06
							5.3451	-9.3165e-06		5.2898	-8.913e-06
							5.3695	-9.3172e-06		5.3142	-8.9155e-06
							5.3939	-9.3173e-06		5.3386	-8.9171e-06
							5.4183	-9.3129e-06		5.363	-8.9205e-06
							5.4427	-9.3121e-06		5.3874	-8.9197e-06
							5.4671	-9.3083e-06		5.4118	-8.9217e-06
							5.4915	-9.3086e-06		5.4362	-8.9176e-06
							5.5159	-9.306e-06		5.4606	-8.9212e-06
							5.5403	-9.3048e-06		5.485	-8.9215e-06
							5.5647	-9.3057e-06		5.5094	-8.9232e-06
							5.5891	-9.3028e-06		5.5338	-8.9221e-06
							5.6135	-9.2979e-06		5.5582	-8.929e-06
							5.6379	-9.2995e-06		5.5826	-8.9288e-06
							5.6623	-9.2968e-06		5.607	-8.9309e-06
							5.6867	-9.2975e-06		5.6314	-8.9285e-06
							5.7111	-9.2981e-06		5.6558	-8.9279e-06
							5.7355	-9.2994e-06		5.6802	-8.9312e-06
							5.7599	-9.2909e-06		5.7046	-8.9287e-06
							5.7843	-9.2898e-06		5.729	-8.9259e-06
							5.8087	-9.2886e-06		5.7534	-8.9308e-06
							5.8331	-9.2913e-06		5.7778	-8.9378e-06
							5.8575	-9.2926e-06		5.8022	-8.9345e-06
							5.8819	-9.2886e-06		5.8266	-8.9332e-06
							5.9063	-9.2884e-06		5.851	-8.9336e-06
							5.9307	-9.287e-06		5.8754	-8.9367e-06
							5.9551	-9.2832e-06		5.8998	-8.937e-06
							5.9795	-9.2803e-06		5.9242	-8.9383e-06
							6.0039	-9.2795e-06		5.9486	-8.9402e-06
							6.0283	-9.2849e-06		5.973	-8.9402e-06
							6.0527	-9.2774e-06		5.9974	-8.9394e-06
							6.0771	-9.2835e-06		6.0218	-8.9394e-06
							6.1015	-9.2771e-06		6.0463	-8.9371e-06
							6.1259	-9.2808e-06		6.0707	-8.9389e-06
							6.1503	-9.2694e-06		6.0951	-8.9401e-06
							6.1747	-9.2733e-06		6.1195	-8.9406e-06
							6.1991	-9.2703e-06		6.1439	-8.943e-06
							6.2235	-9.271e-06		6.1683	-8.9433e-06
							6.2479	-9.2716e-06		6.1927	-8.9437e-06
							6.2723	-9.2714e-06		6.2171	-8.9413e-06
							6.2967	-9.271e-06		6.2415	-8.943e-06
							6.3211	-9.272e-06		6.2659	-8.9467e-06
							6.3455	-9.2697e-06		6.2903	-8.9497e-06
							6.3699	-9.2668e-06		6.3147	-8.9526e-06
							6.3943	-9.2671e-06		6.3391	-8.9493e-06
							6.4187	-9.2605e-06		6.3634	-8.9452e-06
							6.4431	-9.2662e-06		6.3878	-8.9455e-06
							6.4675	-9.2586e-06		6.4122	-8.9469e-06
							6.4919	-9.2611e-06		6.4366	-8.946e-06
							6.5163	-9.2581e-06		6.461	-8.9451e-06
							6.5407	-9.2576e-06		6.4854	-8.9462e-06
							6.5651	-9.2636e-06		6.5098	-8.9488e-06
							6.5895	-9.2624e-06		6.5342	-8.9469e-06
							6.6139	-9.2597e-06		6.5586	-8.952e-06
							6.6383	-9.2536e-06		6.583	-8.9489e-06
							6.6627	-9.2561e-06		6.6073	-8.9514e-06
							6.6871	-9.2527e-06		6.6317	-8.9498e-06
							6.7115	-9.2546e-06		6.6561	-8.9543e-06
							6.7359	-9.2541e-06		6.6805	-8.9581e-06
							6.7603	-9.25e-06		6.7049	-8.9577e-06
							6.7847	-9.249e-06		6.7293	-8.9552e-06
							6.8091	-9.2497e-06		6.7537	-8.9553e-06
							6.8335	-9.2476e-06		6.7781	-8.9554e-06
							6.8579	-9.2452e-06		6.8024	-8.9526e-06
							6.8823	-9.2454e-06		6.8268	-8.9594e-06
							6.9067	-9.242e-06		6.8512	-8.9622e-06
							6.9311	-9.2451e-06		6.8756	-8.9641e-06
							6.9555	-9.2464e-06		6.9	-8.9658e-06
							6.9799	-9.2473e-06		6.9244	-8.9697e-06
							7.0043	-9.2442e-06		6.9488	-8.968e-06
							7.0287	-9.2415e-06		6.9732	-8.9647e-06
							7.0531	-9.242e-06		6.9976	-8.9645e-06
							7.0775	-9.2383e-06		7.022	-8.9632e-06
							7.1019	-9.2378e-06		7.0464	-8.9618e-06
							7.1263	-9.237e-06		7.0708	-8.9661e-06
							7.1507	-9.2383e-06		7.0952	-8.9654e-06
							7.1751	-9.2404e-06		7.1196	-8.9608e-06
							7.1995	-9.2365e-06		7.144	-8.9648e-06
							7.2239	-9.2374e-06		7.1684	-8.967e-06
							7.2483	-9.2359e-06		7.1928	-8.9626e-06
							7.2727	-9.2304e-06		7.2172	-8.9599e-06
							7.2971	-9.2254e-06		7.2416	-8.9612e-06
							7.3215	-9.2299e-06		7.266	-8.9596e-06
							7.3459	-9.2306e-06		7.2904	-8.9573e-06
							7.3703	-9.2315e-06		7.3148	-8.9619e-06
							7.3947	-9.2297e-06		7.3392	-8.962e-06
							7.4191	-9.2299e-06		7.3636	-8.962e-06
							7.4435	-9.2299e-06		7.388	-8.9594e-06
							7.4679	-9.2336e-06		7.4124	-8.9581e-06
							7.4923	-9.2287e-06		7.4368	-8.9564e-06
							7.5167	-9.2335e-06		7.4612	-8.9654e-06
							7.5411	-9.2324e-06		7.4857	-8.9648e-06
							7.5655	-9.2278e-06		7.51	-8.9669e-06
							7.5899	-9.228e-06		7.5344	-8.96e-06
							7.6143	-9.2299e-06		7.5589	-8.9617e-06
							7.6387	-9.2242e-06		7.5833	-8.9658e-06
							7.6631	-9.2324e-06		7.6076	-8.9612e-06
							7.6875	-9.2301e-06		7.6321	-8.9711e-06
							7.7119	-9.2317e-06		7.6565	-8.9672e-06
							7.7363	-9.2302e-06		7.6809	-8.9646e-06
							7.7607	-9.2256e-06		7.7053	-8.9651e-06
							7.7851	-9.2243e-06		7.7297	-8.9653e-06
							7.8095	-9.2313e-06		7.7541	-8.9669e-06
							7.8339	-9.2259e-06		7.7785	-8.9715e-06
							7.8583	-9.2263e-06		7.8029	-8.9751e-06
							7.8827	-9.2216e-06		7.8273	-8.9685e-06
							7.9071	-9.2177e-06		7.8517	-8.972e-06
							7.9315	-9.2221e-06		7.8761	-8.9707e-06
							7.9559	-9.2184e-06		7.9005	-8.9706e-06
							7.9803	-9.2151e-06		7.9249	-8.9745e-06
							8.0046	-9.2178e-06		7.9493	-8.9753e-06
							8.0301	-9.2155e-06		7.9747	-8.9698e-06
							8.0545	-9.2193e-06		7.9991	-8.9718e-06
							8.0789	-9.2168e-06		8.0235	-8.9684e-06
							8.1033	-9.2118e-06		8.0479	-8.9649e-06
							8.1277	-9.2141e-06		8.0723	-8.9706e-06
							8.1521	-9.2107e-06		8.0967	-8.9706e-06
							8.1765	-9.2116e-06		8.1211	-8.9733e-06
							8.2009	-9.2112e-06		8.1455	-8.9751e-06
							8.2253	-9.2113e-06		8.1699	-8.9742e-06
							8.2497	-9.2156e-06		8.1943	-8.9711e-06
							8.2741	-9.2132e-06		8.2187	-8.9776e-06
							8.2985	-9.2139e-06		8.243	-8.9716e-06
							8.3229	-9.211e-06		8.2675	-8.9689e-06
							8.3473	-9.2099e-06		8.2919	-8.9708e-06
							8.3716	-9.2133e-06		8.3163	-8.9688e-06
							8.396	-9.2104e-06		8.3407	-8.9697e-06
							8.4204	-9.2073e-06		8.3651	-8.975e-06
							8.4448	-9.2071e-06		8.3895	-8.975e-06
							8.4692	-9.2065e-06		8.4139	-8.9705e-06
							8.4936	-9.2143e-06		8.4383	-8.9714e-06
							8.518	-9.2066e-06		8.4627	-8.9687e-06
							8.5424	-9.2111e-06		8.4871	-8.9729e-06
							8.5668	-9.2096e-06		8.5115	-8.9756e-06
							8.5912	-9.2089e-06		8.5359	-8.9768e-06
							8.6156	-9.2169e-06		8.5603	-8.9719e-06
							8.64	-9.2123e-06		8.5847	-8.9718e-06
							8.6644	-9.211e-06		8.6091	-8.9772e-06
							8.6888	-9.2102e-06		8.6335	-8.9741e-06
							8.7132	-9.2108e-06		8.6579	-8.9721e-06
							8.7376	-9.2095e-06		8.6823	-8.974e-06
							8.762	-9.2096e-06		8.7067	-8.9749e-06
							8.7864	-9.2063e-06		8.7311	-8.9732e-06
							8.8108	-9.208e-06		8.7555	-8.9758e-06
							8.8352	-9.2028e-06		8.7799	-8.9785e-06
							8.8596	-9.2093e-06		8.8043	-8.9795e-06
							8.884	-9.2089e-06		8.8287	-8.9742e-06
							8.9084	-9.2064e-06		8.8531	-8.9767e-06
							8.9328	-9.206e-06		8.8775	-8.9759e-06
							8.9572	-9.203e-06		8.9019	-8.9758e-06
							8.9816	-9.2007e-06		8.9263	-8.9803e-06
							9.006	-9.2034e-06		8.9507	-8.9798e-06
							9.0303	-9.2009e-06		8.9751	-8.9792e-06
							9.0548	-9.2007e-06		8.9995	-8.983e-06
							9.0792	-9.2037e-06		9.0239	-8.978e-06
							9.1036	-9.2044e-06		9.0483	-8.9776e-06
							9.128	-9.2021e-06		9.0727	-8.9812e-06
							9.1524	-9.2009e-06		9.0971	-8.9818e-06
							9.1768	-9.2027e-06		9.1215	-8.9794e-06
							9.2012	-9.2063e-06		9.1459	-8.9763e-06
							9.2256	-9.2028e-06		9.1703	-8.9782e-06
							9.25	-9.206e-06		9.1947	-8.9776e-06
							9.2744	-9.2006e-06		9.2191	-8.9807e-06
							9.2988	-9.2038e-06		9.2435	-8.9816e-06
							9.3232	-9.1977e-06		9.2679	-8.9806e-06
							9.3476	-9.2033e-06		9.2923	-8.9783e-06
							9.372	-9.193e-06		9.3167	-8.9797e-06
							9.3963	-9.1976e-06		9.3411	-8.9795e-06
							9.4208	-9.1949e-06		9.3655	-8.979e-06
							9.4452	-9.1935e-06		9.3899	-8.9803e-06
							9.4696	-9.1966e-06		9.4143	-8.985e-06
							9.494	-9.198e-06		9.4387	-8.9818e-06
							9.5184	-9.1931e-06		9.4631	-8.9792e-06
							9.5428	-9.2003e-06		9.4875	-8.9838e-06
							9.5672	-9.2008e-06		9.5119	-8.9827e-06
							9.5916	-9.2002e-06		9.5363	-8.9888e-06
							9.616	-9.1983e-06		9.5607	-8.9819e-06
							9.6404	-9.1946e-06		9.5851	-8.9803e-06
							9.6648	-9.1954e-06		9.6095	-8.9858e-06
							9.6892	-9.1934e-06		9.6339	-8.9825e-06
							9.7136	-9.1948e-06		9.6583	-8.9816e-06
							9.738	-9.1905e-06		9.6827	-8.9862e-06
							9.7624	-9.1923e-06		9.7071	-8.984e-06
							9.7868	-9.1929e-06		9.7315	-8.9809e-06
							9.8112	-9.1946e-06		9.7559	-8.9825e-06
							9.8356	-9.196e-06		9.7803	-8.9819e-06
							9.86	-9.1908e-06		9.8047	-8.9827e-06
							9.8844	-9.1936e-06		9.8291	-8.9872e-06
							9.9088	-9.1897e-06		9.8535	-8.9881e-06
							9.9332	-9.192e-06		9.8779	-8.9837e-06
							9.9576	-9.19e-06		9.9023	-8.9802e-06
							9.982	-9.1918e-06		9.9267	-8.9786e-06
							10.0064	-9.1881e-06		9.9511	-8.9831e-06
							10.0319	-9.1849e-06		9.9766	-8.978e-06
							10.0573	-9.1809e-06		10.002	-8.9814e-06
							10.0828	-9.183e-06		10.0275	-8.9818e-06
							10.1082	-9.1798e-06		10.053	-8.9844e-06
							10.1337	-9.186e-06		10.0784	-8.9822e-06
							10.1592	-9.1829e-06		10.1039	-8.9793e-06
							10.1846	-9.1881e-06		10.1293	-8.9807e-06
							10.2101	-9.1855e-06		10.1548	-8.9807e-06
							10.2356	-9.1859e-06		10.1803	-8.9804e-06
							10.261	-9.1817e-06		10.2058	-8.9784e-06
							10.2865	-9.1809e-06		10.2312	-8.9762e-06
							10.312	-9.1788e-06		10.2567	-8.9822e-06
							10.3374	-9.1852e-06		10.2822	-8.9782e-06
							10.3629	-9.1838e-06		10.3077	-8.9804e-06
							10.3883	-9.1843e-06		10.3331	-8.982e-06
							10.4138	-9.1848e-06		10.3586	-8.9827e-06
							10.4393	-9.1846e-06		10.384	-8.9806e-06
							10.4648	-9.1873e-06		10.4095	-8.98e-06
							10.4903	-9.1858e-06		10.435	-8.9844e-06
							10.5158	-9.1815e-06		10.4604	-8.9828e-06
							10.5412	-9.1878e-06		10.4859	-8.9843e-06
							10.5667	-9.1889e-06		10.5114	-8.9819e-06
							10.5922	-9.1897e-06		10.5368	-8.9886e-06
							10.6176	-9.1949e-06		10.5623	-8.9832e-06
							10.6431	-9.1908e-06		10.5878	-8.9892e-06
							10.6686	-9.1858e-06		10.6132	-8.9898e-06
							10.694	-9.1842e-06		10.6387	-8.983e-06
							10.7195	-9.1858e-06		10.6641	-8.9851e-06
							10.745	-9.1864e-06		10.6896	-8.9869e-06
							10.7704	-9.1854e-06		10.715	-8.985e-06
							10.7959	-9.184e-06		10.7405	-8.9871e-06
							10.8214	-9.1846e-06		10.766	-8.9822e-06
							10.8468	-9.1827e-06		10.7915	-8.9862e-06
							10.8723	-9.1879e-06		10.817	-8.9863e-06
							10.8977	-9.1841e-06		10.8424	-8.9844e-06
							10.9232	-9.1837e-06		10.8679	-8.984e-06
							10.9487	-9.1866e-06		10.8933	-8.9827e-06
							10.9742	-9.1834e-06		10.9188	-8.9851e-06
							10.9997	-9.1836e-06		10.9442	-8.9842e-06
							11.0251	-9.1825e-06		10.9697	-8.9806e-06
							11.0506	-9.1786e-06		10.9952	-8.9794e-06
							11.0761	-9.1792e-06		11.0207	-8.9838e-06
							11.1015	-9.1811e-06		11.0461	-8.9828e-06
							11.127	-9.1797e-06		11.0716	-8.9825e-06
							11.1525	-9.1837e-06		11.0971	-8.9835e-06
							11.1779	-9.1822e-06		11.1226	-8.9834e-06
							11.2034	-9.1823e-06		11.148	-8.9833e-06
							11.2289	-9.1826e-06		11.1735	-8.9851e-06
							11.2544	-9.1834e-06		11.1989	-8.9874e-06
							11.2798	-9.1805e-06		11.2244	-8.9879e-06
							11.3053	-9.1827e-06		11.2498	-8.9847e-06
							11.3308	-9.174e-06		11.2753	-8.9866e-06
							11.3563	-9.1766e-06		11.3008	-8.9871e-06
							11.3817	-9.1741e-06		11.3263	-8.9881e-06
							11.4072	-9.1763e-06		11.3517	-8.992e-06
							11.4326	-9.1756e-06		11.3772	-8.9868e-06
							11.4581	-9.1777e-06		11.4027	-8.9902e-06
							11.4836	-9.1791e-06		11.4282	-8.9883e-06
							11.509	-9.1794e-06		11.4536	-8.9879e-06
							11.5345	-9.1784e-06		11.4791	-8.9849e-06
							11.56	-9.1779e-06		11.5045	-8.9867e-06
							11.5855	-9.1767e-06		11.53	-8.9894e-06
							11.6109	-9.1746e-06		11.5554	-8.987e-06
							11.6364	-9.1765e-06		11.5809	-8.9871e-06
							11.6619	-9.175e-06		11.6064	-8.9884e-06
							11.6873	-9.1765e-06		11.6319	-8.9883e-06
							11.7128	-9.1772e-06		11.6573	-8.9869e-06
							11.7382	-9.1792e-06		11.6828	-8.991e-06
							11.7637	-9.172e-06		11.7083	-8.9855e-06
							11.7892	-9.172e-06		11.7337	-8.9896e-06
							11.8147	-9.1697e-06		11.7592	-8.9897e-06
							11.8402	-9.1733e-06		11.7846	-8.9874e-06
							11.8656	-9.1676e-06		11.8101	-8.9891e-06
							11.8911	-9.1745e-06		11.8355	-8.9905e-06
							11.9166	-9.1714e-06		11.861	-8.9846e-06
							11.942	-9.166e-06		11.8865	-8.9889e-06
							11.9675	-9.1681e-06		11.912	-8.9874e-06
							11.9929	-9.1712e-06		11.9374	-8.9886e-06
							12.0184	-9.1729e-06		11.9629	-8.9889e-06
							12.0439	-9.171e-06		11.9884	-8.9925e-06
							12.0694	-9.174e-06		12.0138	-8.9952e-06
							12.0949	-9.1735e-06		12.0393	-8.9921e-06
							12.1203	-9.1756e-06		12.0647	-8.9891e-06
							12.1458	-9.1726e-06		12.0902	-8.9897e-06
							12.1712	-9.1779e-06		12.1157	-8.9929e-06
							12.1967	-9.1731e-06		12.1411	-8.9914e-06
							12.2221	-9.1736e-06		12.1666	-8.9914e-06
							12.2476	-9.1726e-06		12.1921	-8.9893e-06
							12.2731	-9.1786e-06		12.2176	-8.9931e-06
							12.2985	-9.1722e-06		12.243	-8.9929e-06
							12.324	-9.1686e-06		12.2685	-8.9932e-06
							12.3495	-9.1702e-06		12.294	-8.9901e-06
							12.3749	-9.1718e-06		12.3194	-8.9883e-06
							12.4004	-9.1712e-06		12.3449	-8.9867e-06
							12.4259	-9.1741e-06		12.3703	-8.9894e-06
							12.4514	-9.1753e-06		12.3958	-8.9895e-06
							12.4757	-9.1798e-06		12.4202	-8.9879e-06
							12.5001	-9.174e-06		12.4446	-8.9902e-06
							12.5246	-9.1777e-06		12.469	-8.9883e-06
							12.5489	-9.1769e-06		12.4934	-8.9931e-06
							12.5744	-9.1716e-06		12.5189	-8.9891e-06
							12.5999	-9.169e-06		12.5444	-8.9879e-06
							12.6253	-9.1716e-06		12.5699	-8.991e-06
							12.6508	-9.1762e-06		12.5953	-8.9929e-06
							12.6763	-9.1742e-06		12.6208	-8.9924e-06
							12.7017	-9.1735e-06		12.6463	-8.9902e-06
							12.7272	-9.1735e-06		12.6717	-8.9929e-06
							12.7527	-9.1722e-06		12.6972	-8.9887e-06
							12.7781	-9.1768e-06		12.7226	-8.9946e-06
							12.8036	-9.1726e-06		12.7481	-8.9895e-06
							12.8291	-9.1708e-06		12.7736	-8.9958e-06
							12.8545	-9.1684e-06		12.799	-8.9918e-06
							12.88	-9.1685e-06		12.8245	-8.9965e-06
							12.9054	-9.1697e-06		12.85	-8.993e-06
							12.9309	-9.1623e-06		12.8754	-8.9957e-06
							12.9564	-9.1665e-06		12.9009	-8.9926e-06
							12.9819	-9.172e-06		12.9264	-8.9912e-06
							13.0074	-9.172e-06		12.9518	-8.9915e-06
							13.0329	-9.1718e-06		12.9773	-8.9924e-06
							13.0584	-9.1721e-06		13.0027	-8.9923e-06
							13.0838	-9.1721e-06		13.0282	-8.9909e-06
							13.1093	-9.1674e-06		13.0537	-8.9869e-06
							13.1347	-9.1666e-06		13.0792	-8.99e-06
							13.1602	-9.1623e-06		13.1047	-8.9888e-06
							13.1857	-9.1631e-06		13.1301	-8.9896e-06
							13.2112	-9.1654e-06		13.1556	-8.9919e-06
							13.2366	-9.1654e-06		13.181	-8.9915e-06
							13.2621	-9.1652e-06		13.2065	-8.9934e-06
							13.2876	-9.162e-06		13.232	-8.9909e-06
							13.3131	-9.1646e-06		13.2574	-8.995e-06
							13.3385	-9.1663e-06		13.2829	-8.9925e-06
							13.364	-9.166e-06		13.3084	-8.9899e-06
							13.3894	-9.1671e-06		13.3338	-8.9994e-06
							13.4149	-9.1614e-06		13.3593	-8.995e-06
							13.4403	-9.1641e-06		13.3848	-8.9953e-06
							13.4658	-9.165e-06		13.4102	-8.9958e-06
							13.4913	-9.1689e-06		13.4357	-8.9974e-06
							13.5167	-9.1628e-06		13.4612	-8.9937e-06
							13.5422	-9.1639e-06		13.4866	-8.9983e-06
							13.5677	-9.1625e-06		13.5121	-8.9932e-06
							13.5931	-9.1618e-06		13.5376	-8.9906e-06
							13.6186	-9.1633e-06		13.563	-8.994e-06
							13.6441	-9.1689e-06		13.5885	-8.9966e-06
							13.6695	-9.1622e-06		13.614	-8.9941e-06
							13.695	-9.1636e-06		13.6394	-8.9979e-06
							13.7204	-9.1594e-06		13.6649	-8.9973e-06
							13.7459	-9.1596e-06		13.6904	-8.9943e-06
							13.7714	-9.1615e-06		13.7159	-8.991e-06
							13.7968	-9.1665e-06		13.7413	-8.9945e-06
							13.8223	-9.1625e-06		13.7668	-8.9921e-06
							13.8478	-9.166e-06		13.7922	-8.9931e-06
							13.8733	-9.1647e-06		13.8177	-8.9896e-06
							13.8987	-9.168e-06		13.8431	-8.992e-06
							13.9242	-9.1646e-06		13.8686	-8.9932e-06
							13.9496	-9.1628e-06		13.8941	-8.9953e-06
							13.9751	-9.1596e-06		13.9196	-8.9937e-06
							14.0005	-9.1584e-06		13.945	-8.9921e-06
							14.026	-9.1619e-06		13.9705	-8.9908e-06
							14.0515	-9.1639e-06		13.996	-8.994e-06
							14.0769	-9.166e-06		14.0214	-8.9942e-06
							14.1024	-9.1622e-06		14.0469	-8.9976e-06
							14.1279	-9.1609e-06		14.0724	-8.9941e-06
							14.1534	-9.1638e-06		14.0978	-8.9926e-06
							14.1788	-9.1618e-06		14.1233	-8.995e-06
							14.2043	-9.1646e-06		14.1487	-8.9919e-06
							14.2297	-9.1592e-06		14.1742	-8.993e-06
							14.2552	-9.1599e-06		14.1997	-8.9933e-06
							14.2806	-9.1626e-06		14.2251	-8.9945e-06
							14.3061	-9.1653e-06		14.2506	-8.9915e-06
							14.3316	-9.1621e-06		14.2761	-8.9897e-06
							14.357	-9.1567e-06		14.3015	-8.994e-06
							14.3825	-9.1582e-06		14.327	-8.9964e-06
							14.408	-9.1625e-06		14.3525	-8.9942e-06
							14.4334	-9.1539e-06		14.3779	-8.9923e-06
							14.4589	-9.1573e-06		14.4034	-8.9951e-06
							14.4844	-9.1562e-06		14.4288	-8.9989e-06
							14.5098	-9.1565e-06		14.4543	-8.9959e-06
							14.5353	-9.1553e-06		14.4798	-8.9952e-06
							14.5607	-9.1582e-06		14.5053	-8.9946e-06
							14.5862	-9.1602e-06		14.5308	-8.9963e-06
							14.6117	-9.1654e-06		14.5562	-9.0008e-06
							14.6371	-9.1575e-06		14.5817	-8.9997e-06
							14.6626	-9.1622e-06		14.6072	-8.9957e-06
							14.6881	-9.1572e-06		14.6326	-8.9993e-06
							14.7136	-9.1552e-06		14.6581	-8.9987e-06
							14.739	-9.1531e-06		14.6835	-8.9951e-06
							14.7645	-9.155e-06		14.709	-8.9963e-06
							14.7899	-9.1606e-06		14.7345	-8.9996e-06
							14.8154	-9.1582e-06		14.7599	-9.0006e-06
							14.8408	-9.1608e-06		14.7854	-8.9959e-06
							14.8663	-9.1576e-06		14.8109	-9.0004e-06
							14.8918	-9.1569e-06		14.8363	-9.0023e-06
							14.9172	-9.1575e-06		14.8618	-9.002e-06
							14.9427	-9.1551e-06		14.8873	-9.0013e-06
							14.9682	-9.1541e-06		14.9127	-9.0009e-06
							14.9937	-9.1536e-06		14.9382	-9.0025e-06
							15.0191	-9.1519e-06		14.9636	-8.9995e-06
							15.0446	-9.1539e-06		14.9891	-8.998e-06
							15.0701	-9.1578e-06		15.0146	-8.9984e-06
							15.0955	-9.1586e-06		15.04	-9.002e-06
							15.121	-9.1531e-06		15.0655	-8.9998e-06
							15.1464	-9.1518e-06		15.091	-9.0006e-06
							15.1719	-9.155e-06		15.1165	-8.9985e-06
							15.1973	-9.1548e-06		15.1419	-8.9957e-06
							15.2228	-9.1531e-06		15.1674	-8.9961e-06
							15.2483	-9.154e-06		15.1929	-8.997e-06
							15.2738	-9.1529e-06		15.2183	-8.9966e-06
							15.2992	-9.1567e-06		15.2438	-9.0002e-06
							15.3247	-9.1578e-06		15.2692	-8.9955e-06
							15.3502	-9.155e-06		15.2947	-9.0003e-06
							15.3756	-9.1588e-06		15.3202	-8.9987e-06
							15.4011	-9.1579e-06		15.3456	-8.9998e-06
							15.4265	-9.1608e-06		15.3711	-8.9988e-06
							15.452	-9.1591e-06		15.3966	-8.9977e-06
							15.4775	-9.1577e-06		15.4221	-8.9973e-06
							15.503	-9.1615e-06		15.4475	-8.9968e-06
							15.5284	-9.1572e-06		15.473	-9.0017e-06
							15.5539	-9.1528e-06		15.4984	-9.0008e-06
							15.5794	-9.1562e-06		15.5239	-8.9979e-06
							15.6048	-9.1561e-06		15.5494	-8.9976e-06
							15.6303	-9.1529e-06		15.5749	-8.9962e-06
							15.6557	-9.1509e-06		15.6003	-8.9935e-06
							15.6812	-9.153e-06		15.6258	-8.9948e-06
							15.7066	-9.1523e-06		15.6513	-8.9963e-06
							15.7321	-9.1539e-06		15.6768	-9.0002e-06
							15.7575	-9.1531e-06		15.7022	-8.9966e-06
							15.783	-9.1562e-06		15.7277	-9.0007e-06
							15.8085	-9.1518e-06		15.7531	-8.9996e-06
							15.834	-9.1513e-06		15.7786	-9.0013e-06
							15.8595	-9.1503e-06		15.8041	-9.0015e-06
							15.8849	-9.15e-06		15.8295	-9.0033e-06
							15.9104	-9.1463e-06		15.855	-9.0005e-06
							15.9359	-9.15e-06		15.8805	-9.0005e-06
							15.9613	-9.1547e-06		15.906	-8.9996e-06
							15.9868	-9.1526e-06		15.9314	-8.9988e-06
							16.0122	-9.1528e-06		15.9569	-8.9971e-06
							16.0377	-9.1498e-06		15.9824	-8.9967e-06
							16.0632	-9.1489e-06		16.0078	-8.9982e-06
							16.0887	-9.1486e-06		16.0333	-8.9965e-06
							16.1141	-9.152e-06		16.0587	-9.0022e-06
							16.1396	-9.1496e-06		16.0842	-9.001e-06
							16.1651	-9.145e-06		16.1097	-9.0023e-06
							16.1905	-9.1485e-06		16.1351	-9.0022e-06
							16.216	-9.1506e-06		16.1606	-9.0056e-06
							16.2414	-9.1499e-06		16.1861	-8.9992e-06
							16.2669	-9.1477e-06		16.2115	-9e-06
							16.2923	-9.1465e-06		16.237	-8.9986e-06
							16.3178	-9.147e-06		16.2625	-8.9979e-06
							16.3433	-9.1412e-06		16.2879	-9.0002e-06
							16.3687	-9.1455e-06		16.3134	-8.9963e-06
							16.3942	-9.1463e-06		16.3389	-9.0042e-06
							16.4197	-9.1429e-06		16.3643	-9.0025e-06
							16.4451	-9.1435e-06		16.3898	-9.0001e-06
							16.4706	-9.1448e-06		16.4153	-9.0042e-06
							16.4961	-9.1455e-06		16.4408	-9.0044e-06
							16.5215	-9.1437e-06		16.4662	-9.0079e-06
							16.547	-9.1448e-06		16.4917	-9.0097e-06
							16.5724	-9.1452e-06		16.5171	-9.0046e-06
							16.5979	-9.1498e-06		16.5426	-9.0002e-06
							16.6234	-9.1454e-06		16.568	-8.9988e-06
							16.6488	-9.1458e-06		16.5935	-9.0053e-06
							16.6743	-9.1456e-06		16.619	-9.0034e-06
							16.6998	-9.15e-06		16.6444	-9.0019e-06
							16.7252	-9.151e-06		16.6699	-9.0053e-06
							16.7507	-9.1514e-06		16.6954	-9.0049e-06
							16.7762	-9.148e-06		16.7209	-9.0032e-06
							16.8016	-9.1472e-06		16.7464	-9.0064e-06
							16.8271	-9.1457e-06		16.7718	-9.0013e-06
							16.8525	-9.1484e-06		16.7973	-9.0005e-06
							16.878	-9.1554e-06		16.8227	-9.003e-06
							16.9035	-9.1493e-06		16.8482	-9.0053e-06
							16.929	-9.1469e-06		16.8737	-9.0034e-06
							16.9544	-9.1507e-06		16.8991	-9.0052e-06
							16.9799	-9.149e-06		16.9246	-9.0075e-06
							17.0054	-9.1469e-06		16.9501	-9.007e-06
							17.0308	-9.1467e-06		16.9756	-9.0017e-06
							17.0563	-9.1513e-06		17.001	-9.0027e-06
							17.0818	-9.1508e-06		17.0265	-9.0053e-06
							17.1072	-9.1471e-06		17.052	-9.0067e-06
							17.1327	-9.1467e-06		17.0774	-9.0101e-06
							17.1581	-9.1416e-06		17.1029	-9.0063e-06
							17.1836	-9.1471e-06		17.1283	-9.0047e-06
							17.2091	-9.1408e-06		17.1538	-9.0054e-06
							17.2346	-9.1481e-06		17.1793	-9.0111e-06
							17.2601	-9.1465e-06		17.2047	-9.0077e-06
							17.2855	-9.1416e-06		17.2302	-9.0069e-06
							17.311	-9.1476e-06		17.2557	-9.0064e-06
							17.3365	-9.1445e-06		17.2811	-9.0099e-06
							17.3619	-9.1478e-06		17.3066	-9.0097e-06
							17.3874	-9.1479e-06		17.3321	-9.011e-06
							17.4128	-9.1478e-06		17.3575	-9.0037e-06
							17.4383	-9.1474e-06		17.383	-9.0025e-06
							17.4637	-9.1525e-06		17.4085	-9.0025e-06
							17.4892	-9.1503e-06		17.4339	-9.0041e-06
							17.5147	-9.1474e-06		17.4594	-8.9996e-06
							17.5402	-9.1451e-06		17.4848	-9.0019e-06
							17.5657	-9.1521e-06		17.5103	-9.0044e-06
							17.5911	-9.145e-06		17.5358	-9.0073e-06
							17.6166	-9.1498e-06		17.5613	-9.0092e-06
							17.642	-9.1503e-06		17.5867	-9.0033e-06
							17.6675	-9.1495e-06		17.6122	-9.0058e-06
							17.693	-9.1515e-06		17.6377	-9.0061e-06
							17.7184	-9.1506e-06		17.6631	-9.0066e-06
							17.7439	-9.1543e-06		17.6886	-9.0098e-06
							17.7694	-9.1474e-06		17.714	-9.0165e-06
							17.7949	-9.147e-06		17.7395	-9.0136e-06
							17.8203	-9.1468e-06		17.765	-9.0143e-06
							17.8458	-9.1488e-06		17.7904	-9.0096e-06
							17.8713	-9.1491e-06		17.8159	-9.0068e-06
							17.8967	-9.1461e-06		17.8414	-9.0117e-06
							17.9222	-9.148e-06		17.8669	-9.0146e-06
							17.9477	-9.1449e-06		17.8923	-9.0128e-06
							17.9731	-9.1464e-06		17.9178	-9.0095e-06
							17.9986	-9.147e-06		17.9433	-9.0065e-06
							18.0241	-9.1445e-06		17.9687	-9.0049e-06
							18.0496	-9.1487e-06		17.9942	-9.0072e-06
							18.075	-9.1513e-06		18.0196	-9.0058e-06
							18.1005	-9.1459e-06		18.0451	-9.0093e-06
							18.126	-9.1472e-06		18.0706	-9.006e-06
							18.1515	-9.145e-06		18.096	-9.0038e-06
							18.1769	-9.1448e-06		18.1215	-9.0042e-06
							18.2024	-9.15e-06		18.147	-9.0075e-06
							18.2278	-9.1439e-06		18.1725	-9.0049e-06
							18.2533	-9.1469e-06		18.1979	-9.0016e-06
							18.2788	-9.1483e-06		18.2234	-9.0012e-06
							18.3043	-9.1435e-06		18.2488	-9.0034e-06
							18.3297	-9.142e-06		18.2743	-9.0021e-06
							18.3552	-9.1435e-06		18.2997	-9.002e-06
							18.3807	-9.1448e-06		18.3252	-9.0092e-06
							18.4061	-9.1424e-06		18.3507	-9.0081e-06
							18.4316	-9.1522e-06		18.3762	-9.0035e-06
							18.4571	-9.1431e-06		18.4016	-9.0034e-06
							18.4825	-9.1461e-06		18.4271	-9.0081e-06
							18.508	-9.1418e-06		18.4526	-9.0078e-06
							18.5334	-9.1488e-06		18.478	-9.0038e-06
							18.5589	-9.1418e-06		18.5035	-9.007e-06
							18.5844	-9.146e-06		18.5289	-9.0083e-06
							18.6099	-9.1422e-06		18.5544	-9.0013e-06
							18.6353	-9.1445e-06		18.5798	-9.0079e-06
							18.6608	-9.1432e-06		18.6053	-9.0075e-06
							18.6863	-9.1419e-06		18.6308	-9.0025e-06
							18.7117	-9.143e-06		18.6563	-9.0047e-06
							18.7372	-9.1468e-06		18.6817	-9.0053e-06
							18.7627	-9.1427e-06		18.7072	-9.0045e-06
							18.7881	-9.1443e-06		18.7327	-9.0055e-06
							18.8136	-9.1444e-06		18.7581	-9.0016e-06
							18.838	-9.1422e-06		18.7825	-9.0048e-06
							18.8624	-9.1426e-06		18.8069	-8.9999e-06
							18.8869	-9.143e-06		18.8313	-9.0031e-06
							18.9113	-9.1441e-06		18.8557	-9.0075e-06
							18.9368	-9.1476e-06		18.8812	-9.0047e-06
							18.9622	-9.1372e-06		18.9066	-9.0026e-06
							18.9877	-9.1355e-06		18.9321	-9.0023e-06
							19.0132	-9.1405e-06		18.9575	-9.0036e-06
							19.0387	-9.1395e-06		18.983	-9.0032e-06
							19.0641	-9.1477e-06		19.0084	-9.0048e-06
							19.0896	-9.1414e-06		19.0339	-9.0132e-06
							19.115	-9.147e-06		19.0594	-9.0076e-06
							19.1405	-9.144e-06		19.0849	-9.0077e-06
							19.166	-9.1407e-06		19.1103	-9.0038e-06
							19.1915	-9.1371e-06		19.1358	-9.003e-06
							19.2169	-9.1422e-06		19.1613	-9.0013e-06
							19.2424	-9.1429e-06		19.1867	-9.0067e-06
							19.2679	-9.1449e-06		19.2122	-9.0014e-06
							19.2934	-9.1418e-06		19.2376	-9.004e-06
							19.3188	-9.1362e-06		19.2631	-9.007e-06
							19.3443	-9.1372e-06		19.2885	-9.0092e-06
							19.3698	-9.1448e-06		19.314	-8.9998e-06
							19.3953	-9.1449e-06		19.3395	-9.0102e-06
							19.4208	-9.1413e-06		19.365	-9.0074e-06
							19.4462	-9.1405e-06		19.3905	-9.0103e-06
							19.4717	-9.141e-06		19.4159	-9.0126e-06
							19.4972	-9.1454e-06		19.4414	-9.0067e-06
							19.5226	-9.1434e-06		19.4668	-9.0031e-06
							19.5481	-9.1426e-06		19.4923	-9.0005e-06
							19.5736	-9.1397e-06		19.5178	-9.0024e-06
							19.599	-9.1415e-06		19.5432	-9.0005e-06
							19.6245	-9.1405e-06		19.5687	-8.9977e-06
							19.6499	-9.1394e-06		19.5942	-9.0013e-06
							19.6754	-9.1367e-06		19.6196	-9.0005e-06
							19.7009	-9.1417e-06		19.6451	-9.0046e-06
							19.7264	-9.1384e-06		19.6706	-9.0034e-06
							19.7519	-9.138e-06		19.696	-9.0047e-06
							19.7774	-9.1356e-06		19.7215	-9.0074e-06
							19.8029	-9.14e-06		19.747	-9.0078e-06
							19.8283	-9.1408e-06		19.7724	-9.0081e-06
							19.8538	-9.1422e-06		19.7979	-9.0062e-06
							19.8792	-9.1425e-06		19.8233	-9.005e-06
							19.9047	-9.1442e-06		19.8488	-9.0115e-06
							19.9302	-9.1396e-06		19.8743	-9.0115e-06
							19.9557	-9.1343e-06		19.8997	-9.0125e-06
							19.9812	-9.1376e-06		19.9252	-9.01e-06
							20.0067	-9.1355e-06		19.9507	-9.0157e-06
							20.0321	-9.138e-06		19.9762	-9.007e-06
							20.0576	-9.1397e-06		20.0016	-9.0126e-06
							20.0831	-9.1352e-06		20.0271	-9.0092e-06
							20.1085	-9.1406e-06		20.0525	-9.0063e-06
							20.134	-9.1351e-06		20.078	-9.0057e-06
							20.1595	-9.1371e-06		20.1035	-9.0046e-06
							20.185	-9.1373e-06		20.1289	-9.0001e-06
							20.2105	-9.136e-06		20.1544	-9.0045e-06
							20.2359	-9.1361e-06		20.1799	-9.008e-06
							20.2614	-9.1332e-06		20.2053	-9.0113e-06
							20.2869	-9.1361e-06		20.2308	-9.0088e-06
							20.3124	-9.136e-06		20.2563	-9.0099e-06
							20.3379	-9.1406e-06		20.2817	-9.0086e-06
							20.3633	-9.1347e-06		20.3072	-9.0053e-06
							20.3888	-9.1354e-06		20.3327	-9.0061e-06
							20.4143	-9.1368e-06		20.3581	-9.0049e-06
							20.4398	-9.1376e-06		20.3836	-9.0031e-06
							20.4652	-9.1346e-06		20.409	-9.0041e-06
							20.4907	-9.1389e-06		20.4345	-9.0077e-06
							20.5162	-9.1372e-06		20.46	-9.0042e-06
							20.5417	-9.137e-06		20.4855	-9.0079e-06
							20.5672	-9.135e-06		20.5109	-9.0046e-06
							20.5926	-9.1326e-06		20.5364	-9.0037e-06
							20.6181	-9.1346e-06		20.5619	-9.0026e-06
							20.6436	-9.1313e-06		20.5873	-9.0044e-06
							20.6691	-9.1318e-06		20.6128	-9.0004e-06
							20.6946	-9.1347e-06		20.6382	-9.0033e-06
							20.7201	-9.1341e-06		20.6637	-9.0092e-06
							20.7455	-9.1324e-06		20.6892	-9.002e-06
							20.771	-9.1372e-06		20.7147	-9.0063e-06
							20.7965	-9.1385e-06		20.7402	-9.0065e-06
							20.822	-9.14e-06		20.7656	-9.0013e-06
							20.8474	-9.1363e-06		20.7911	-9.0048e-06
							20.8729	-9.1336e-06		20.8166	-9.0022e-06
							20.8984	-9.1353e-06		20.842	-9.0047e-06
							20.9239	-9.136e-06		20.8675	-9.003e-06
							20.9494	-9.1319e-06		20.893	-9.0022e-06
							20.9748	-9.1339e-06		20.9184	-8.9989e-06
							21.0003	-9.1353e-06		20.9439	-9.0064e-06
							21.0258	-9.1359e-06		20.9694	-9.0048e-06
							21.0513	-9.1358e-06		20.9949	-9.0043e-06
							21.0767	-9.1346e-06		21.0203	-9.0058e-06
							21.1022	-9.1322e-06		21.0458	-9.0043e-06
							21.1277	-9.1344e-06		21.0713	-9.0034e-06
							21.1532	-9.1317e-06		21.0967	-9.0034e-06
							21.1787	-9.1323e-06		21.1222	-9.0102e-06
							21.2042	-9.1329e-06		21.1476	-9.0024e-06
							21.2296	-9.1364e-06		21.1731	-9.0024e-06
							21.2551	-9.1346e-06		21.1986	-9.0059e-06
							21.2806	-9.133e-06		21.224	-9.005e-06
							21.3061	-9.1359e-06		21.2495	-9.0019e-06
							21.3315	-9.132e-06		21.275	-9.006e-06
							21.357	-9.131e-06		21.3005	-9.0028e-06
							21.3825	-9.1359e-06		21.3259	-9.0069e-06
							21.408	-9.1328e-06		21.3514	-9.0023e-06
							21.4335	-9.137e-06		21.3769	-9.0069e-06
							21.459	-9.1294e-06		21.4023	-9.007e-06
							21.4844	-9.1349e-06		21.4278	-9.0036e-06
							21.5099	-9.1346e-06		21.4532	-9.0068e-06
							21.5354	-9.1355e-06		21.4787	-9.0061e-06
							21.5609	-9.1292e-06		21.5042	-9.0032e-06
							21.5863	-9.1359e-06		21.5296	-9.0027e-06
							21.6118	-9.1276e-06		21.5551	-9.0058e-06
							21.6373	-9.133e-06		21.5806	-9.0061e-06
							21.6628	-9.1322e-06		21.6061	-9.0063e-06
							21.6883	-9.1298e-06		21.6315	-9.0062e-06
							21.7137	-9.1289e-06		21.657	-9.0078e-06
							21.7392	-9.1313e-06		21.6825	-9.0056e-06
							21.7647	-9.1266e-06		21.7079	-9.0057e-06
							21.7902	-9.1256e-06		21.7334	-9.0093e-06
							21.8156	-9.1238e-06		21.7588	-9.0058e-06
							21.8411	-9.1276e-06		21.7843	-9.0068e-06
							21.8666	-9.1254e-06		21.8098	-9.0109e-06
							21.8921	-9.1283e-06		21.8352	-9.0128e-06
							21.9176	-9.1285e-06		21.8607	-9.007e-06
							21.9431	-9.1317e-06		21.8862	-9.0052e-06
							21.9685	-9.1279e-06		21.9117	-9.0106e-06
							21.994	-9.1291e-06		21.9371	-9.005e-06
							22.0195	-9.1315e-06		21.9626	-9.0087e-06
							22.045	-9.132e-06		21.988	-9.0088e-06
							22.0704	-9.1284e-06		22.0135	-9.0086e-06
							22.0959	-9.1267e-06		22.039	-9.0068e-06
							22.1214	-9.1279e-06		22.0644	-9.0076e-06
							22.1469	-9.1256e-06		22.0899	-9.0095e-06
							22.1724	-9.128e-06		22.1154	-9.0087e-06
							22.1979	-9.1258e-06		22.1409	-9.0088e-06
							22.2233	-9.1312e-06		22.1663	-9.0058e-06
							22.2488	-9.1293e-06		22.1918	-9.012e-06
							22.2743	-9.1292e-06		22.2172	-9.0087e-06
							22.2998	-9.1276e-06		22.2427	-9.0121e-06
							22.3252	-9.13e-06		22.2682	-9.0076e-06
							22.3507	-9.1239e-06		22.2936	-9.0099e-06
							22.3762	-9.1224e-06		22.3191	-9.004e-06
							22.4017	-9.1276e-06		22.3446	-9.0044e-06
							22.4272	-9.1319e-06		22.3701	-9.0055e-06
							22.4526	-9.1288e-06		22.3955	-9.0107e-06
							22.4781	-9.1294e-06		22.421	-9.0103e-06
							22.5036	-9.127e-06		22.4465	-9.0129e-06
							22.5291	-9.1256e-06		22.472	-9.014e-06
							22.5545	-9.1319e-06		22.4974	-9.0093e-06
							22.58	-9.1307e-06		22.5229	-9.0122e-06
							22.6055	-9.131e-06		22.5484	-9.0107e-06
							22.6309	-9.1279e-06		22.5738	-9.0103e-06
							22.6564	-9.1289e-06		22.5993	-9.0087e-06
							22.6819	-9.1289e-06		22.6248	-9.0138e-06
							22.7074	-9.1338e-06		22.6503	-9.0087e-06
							22.7329	-9.1284e-06		22.6757	-9.011e-06
							22.7584	-9.1274e-06		22.7012	-9.0135e-06
							22.7838	-9.127e-06		22.7266	-9.0078e-06
							22.8093	-9.1352e-06		22.7521	-9.0033e-06
							22.8348	-9.1332e-06		22.7776	-9.0078e-06
							22.8603	-9.1315e-06		22.803	-9.0103e-06
							22.8858	-9.1293e-06		22.8285	-9.0109e-06
							22.9112	-9.1339e-06		22.8539	-9.0093e-06
							22.9367	-9.1301e-06		22.8794	-9.013e-06
							22.9622	-9.1304e-06		22.9049	-9.0077e-06
							22.9877	-9.1302e-06		22.9303	-9.0112e-06
							23.0132	-9.1308e-06		22.9558	-9.0148e-06
							23.0386	-9.1343e-06		22.9813	-9.0064e-06
							23.0641	-9.1331e-06		23.0068	-9.0112e-06
							23.0896	-9.1302e-06		23.0322	-9.0134e-06
							23.1151	-9.1234e-06		23.0577	-9.0153e-06
							23.1405	-9.1298e-06		23.0831	-9.014e-06
							23.166	-9.1291e-06		23.1086	-9.0128e-06
							23.1915	-9.1269e-06		23.1341	-9.0106e-06
							23.217	-9.1245e-06		23.1596	-9.0144e-06
							23.2424	-9.1294e-06		23.1851	-9.0121e-06
							23.2679	-9.1283e-06		23.2105	-9.0186e-06
							23.2934	-9.1322e-06		23.236	-9.0077e-06
							23.3188	-9.1296e-06		23.2615	-9.0167e-06
							23.3443	-9.1312e-06		23.2869	-9.0116e-06
							23.3699	-9.128e-06		23.3124	-9.0124e-06
							23.3953	-9.132e-06		23.3379	-9.0126e-06
							23.4208	-9.1327e-06		23.3633	-9.014e-06
							23.4463	-9.1237e-06		23.3888	-9.012e-06
							23.4718	-9.1237e-06		23.4142	-9.0116e-06
							23.4973	-9.1242e-06		23.4397	-9.0107e-06
							23.5227	-9.1294e-06		23.4652	-9.0095e-06
							23.5482	-9.1242e-06		23.4907	-9.0121e-06
							23.5737	-9.1328e-06		23.5162	-9.0156e-06
							23.5992	-9.1288e-06		23.5416	-9.0149e-06
							23.6247	-9.1291e-06		23.5671	-9.0125e-06
							23.6502	-9.1239e-06		23.5926	-9.0163e-06
							23.6757	-9.1259e-06		23.618	-9.013e-06
							23.7012	-9.1284e-06		23.6435	-9.0165e-06
							23.7266	-9.1295e-06		23.6689	-9.0177e-06
							23.7521	-9.1315e-06		23.6944	-9.0151e-06
							23.7776	-9.1286e-06		23.7199	-9.0087e-06
							23.8031	-9.126e-06		23.7454	-9.0134e-06
							23.8286	-9.1293e-06		23.7709	-9.0116e-06
							23.8541	-9.127e-06		23.7963	-9.0132e-06
							23.8796	-9.1288e-06		23.8218	-9.0104e-06
							23.905	-9.1285e-06		23.8473	-9.0157e-06
							23.9305	-9.1272e-06		23.8727	-9.0152e-06
							23.956	-9.1303e-06		23.8982	-9.015e-06
							23.9815	-9.1321e-06		23.9236	-9.016e-06
							24.0069	-9.1289e-06		23.9491	-9.007e-06
							24.0324	-9.1348e-06		23.9746	-9.0128e-06
							24.0579	-9.1339e-06		24.0001	-9.0086e-06
							24.0834	-9.1291e-06		24.0256	-9.0136e-06
							24.1089	-9.1353e-06		24.051	-9.0122e-06
							24.1344	-9.129e-06		24.0765	-9.0129e-06
							24.1598	-9.1299e-06		24.102	-9.0097e-06
							24.1853	-9.1269e-06		24.1274	-9.013e-06
							24.2108	-9.1308e-06		24.1529	-9.0136e-06
							24.2362	-9.133e-06		24.1783	-9.0163e-06
							24.2617	-9.1287e-06		24.2038	-9.0093e-06
							24.2872	-9.1309e-06		24.2293	-9.0136e-06
							24.3126	-9.1353e-06		24.2548	-9.0102e-06
							24.3381	-9.1314e-06		24.2802	-9.0103e-06
							24.3636	-9.1322e-06		24.3057	-9.0069e-06
							24.3891	-9.132e-06		24.3312	-9.0089e-06
							24.4146	-9.1261e-06		24.3566	-9.0092e-06
							24.4401	-9.1279e-06		24.3821	-9.0146e-06
							24.4655	-9.125e-06		24.4076	-9.0087e-06
							24.491	-9.1253e-06		24.433	-9.0039e-06
							24.5165	-9.1273e-06		24.4585	-9.0053e-06
							24.542	-9.1312e-06		24.4839	-9.0062e-06
							24.5675	-9.1319e-06		24.5094	-9.0076e-06
							24.5929	-9.1287e-06		24.5349	-9.0054e-06
							24.6184	-9.1276e-06		24.5603	-9.0109e-06
							24.6439	-9.1263e-06		24.5858	-9.0122e-06
							24.6694	-9.127e-06		24.6113	-9.0108e-06
							24.6949	-9.125e-06		24.6368	-9.0106e-06
							24.7203	-9.1253e-06		24.6622	-9.0128e-06
							24.7458	-9.1281e-06		24.6877	-9.0047e-06
							24.7713	-9.1273e-06		24.7132	-9.0095e-06
							24.7968	-9.1323e-06		24.7386	-9.0073e-06
							24.8223	-9.1249e-06		24.7641	-9.012e-06
							24.8478	-9.1249e-06		24.7896	-9.0093e-06
							24.8732	-9.1286e-06		24.815	-9.0112e-06
							24.8987	-9.1293e-06		24.8405	-9.0117e-06
							24.9242	-9.1252e-06		24.866	-9.009e-06
							24.9496	-9.1288e-06		24.8915	-9.0121e-06
							24.9751	-9.1266e-06		24.9169	-9.011e-06
							25.0006	-9.1271e-06		24.9424	-9.0118e-06
							25.026	-9.125e-06		24.9678	-9.0073e-06
							25.0515	-9.1285e-06		24.9933	-9.0134e-06
							25.077	-9.1315e-06		25.0188	-9.013e-06
							25.1025	-9.1299e-06		25.0442	-9.0131e-06
							25.128	-9.1308e-06		25.0697	-9.0076e-06
							25.1535	-9.1279e-06		25.0952	-9.0101e-06
							25.1789	-9.1306e-06		25.1206	-9.0107e-06
							25.2044	-9.1297e-06		25.1461	-9.0109e-06
							25.2288	-9.1336e-06		25.1705	-9.0165e-06
							25.2532	-9.1334e-06		25.1949	-9.0182e-06
							25.2776	-9.141e-06		25.2193	-9.0144e-06
							25.302	-9.1363e-06		25.2437	-9.0188e-06
							25.3264	-9.1383e-06		25.2681	-9.0164e-06
							25.3508	-9.1375e-06		25.2925	-9.0215e-06
							25.3762	-9.1312e-06		25.318	-9.0117e-06
							25.4017	-9.1295e-06		25.3434	-9.0145e-06
							25.4272	-9.1298e-06		25.3689	-9.0145e-06
							25.4527	-9.1303e-06		25.3944	-9.0158e-06
							25.4782	-9.1312e-06		25.4198	-9.0093e-06
							25.5037	-9.1269e-06		25.4453	-9.0091e-06
							25.5291	-9.1315e-06		25.4708	-9.008e-06
							25.5546	-9.1312e-06		25.4962	-9.0184e-06
							25.5801	-9.1356e-06		25.5217	-9.0146e-06
							25.6055	-9.1328e-06		25.5472	-9.0154e-06
							25.631	-9.1271e-06		25.5727	-9.0148e-06
							25.6565	-9.1289e-06		25.5981	-9.0136e-06
							25.682	-9.1279e-06		25.6236	-9.0147e-06
							25.7075	-9.1283e-06		25.6491	-9.0127e-06
							25.733	-9.1306e-06		25.6745	-9.0132e-06
							25.7584	-9.1259e-06		25.7	-9.0133e-06
							25.7839	-9.1303e-06		25.7255	-9.0146e-06
							25.8094	-9.1257e-06		25.7509	-9.0134e-06
							25.8349	-9.1217e-06		25.7764	-9.0126e-06
							25.8604	-9.1253e-06		25.8019	-9.0121e-06
							25.8858	-9.1254e-06		25.8274	-9.0145e-06
							25.9113	-9.1307e-06		25.8528	-9.0137e-06
							25.9368	-9.1279e-06		25.8783	-9.0114e-06
							25.9623	-9.1306e-06		25.9038	-9.011e-06
							25.9878	-9.1225e-06		25.9292	-9.0154e-06
							26.0133	-9.1276e-06		25.9547	-9.0146e-06
							26.0387	-9.1274e-06		25.9801	-9.0144e-06
							26.0642	-9.1248e-06		26.0056	-9.0156e-06
							26.0897	-9.1284e-06		26.0311	-9.0153e-06
							26.1152	-9.1278e-06		26.0566	-9.0173e-06
							26.1407	-9.129e-06		26.082	-9.017e-06
							26.1661	-9.1209e-06		26.1075	-9.0147e-06
							26.1916	-9.1202e-06		26.133	-9.016e-06
							26.2171	-9.1242e-06		26.1584	-9.0151e-06
							26.2426	-9.126e-06		26.1839	-9.0114e-06
							26.2681	-9.1275e-06		26.2094	-9.012e-06
							26.2936	-9.1243e-06		26.2348	-9.0121e-06
							26.319	-9.123e-06		26.2603	-9.0133e-06
							26.3445	-9.1301e-06		26.2857	-9.0101e-06
							26.37	-9.1311e-06		26.3112	-9.0146e-06
							26.3955	-9.128e-06		26.3367	-9.0143e-06
							26.421	-9.1262e-06		26.3622	-9.0146e-06
							26.4465	-9.1271e-06		26.3876	-9.0107e-06
							26.4719	-9.1267e-06		26.4131	-9.0119e-06
							26.4974	-9.1317e-06		26.4386	-9.0146e-06
							26.5229	-9.1276e-06		26.4641	-9.0183e-06
							26.5484	-9.1353e-06		26.4895	-9.0129e-06
							26.5738	-9.1289e-06		26.515	-9.0153e-06
							26.5993	-9.1226e-06		26.5404	-9.0133e-06
							26.6248	-9.1275e-06		26.5659	-9.0185e-06
							26.6503	-9.1303e-06		26.5914	-9.0179e-06
							26.6758	-9.1248e-06		26.6168	-9.0141e-06
							26.7012	-9.1225e-06		26.6423	-9.0155e-06
							26.7267	-9.1242e-06		26.6678	-9.0164e-06
							26.7522	-9.1201e-06		26.6932	-9.0184e-06
							26.7777	-9.1232e-06		26.7187	-9.0174e-06
							26.8031	-9.1229e-06		26.7442	-9.018e-06
							26.8286	-9.121e-06		26.7696	-9.0206e-06
							26.8541	-9.1196e-06		26.7951	-9.0175e-06
							26.8796	-9.1255e-06		26.8205	-9.0175e-06
							26.9051	-9.124e-06		26.846	-9.0178e-06
							26.9306	-9.1238e-06		26.8715	-9.0187e-06
							26.956	-9.1251e-06		26.8969	-9.0172e-06
							26.9815	-9.1239e-06		26.9224	-9.0176e-06
							27.007	-9.1196e-06		26.9479	-9.0209e-06
							27.0325	-9.1198e-06		26.9734	-9.02e-06
							27.058	-9.1189e-06		26.9988	-9.0207e-06
							27.0834	-9.1241e-06		27.0243	-9.0172e-06
							27.1089	-9.1176e-06		27.0498	-9.0201e-06
							27.1344	-9.1176e-06		27.0752	-9.0202e-06
							27.1599	-9.1175e-06		27.1007	-9.0217e-06
							27.1854	-9.1179e-06		27.1262	-9.0217e-06
							27.2109	-9.1229e-06		27.1516	-9.0211e-06
							27.2364	-9.1216e-06		27.1771	-9.0219e-06
							27.2618	-9.123e-06		27.2025	-9.0185e-06
							27.2873	-9.1237e-06		27.228	-9.0241e-06
							27.3128	-9.127e-06		27.2535	-9.0206e-06
							27.3383	-9.1213e-06		27.2789	-9.0207e-06
							27.3638	-9.1229e-06		27.3044	-9.0175e-06
							27.3893	-9.1238e-06		27.3298	-9.0219e-06
							27.4147	-9.1209e-06		27.3553	-9.0204e-06
							27.4402	-9.1247e-06		27.3808	-9.026e-06
							27.4657	-9.1296e-06		27.4062	-9.022e-06
							27.4912	-9.1253e-06		27.4317	-9.021e-06
							27.5167	-9.1217e-06		27.4572	-9.0225e-06
							27.5421	-9.1209e-06		27.4827	-9.0182e-06
							27.5676	-9.122e-06		27.5082	-9.0235e-06
							27.5931	-9.12e-06		27.5336	-9.0265e-06
							27.6186	-9.1215e-06		27.5591	-9.0225e-06
							27.6441	-9.1193e-06		27.5846	-9.0215e-06
							27.6696	-9.1203e-06		27.61	-9.017e-06
							27.6951	-9.1214e-06		27.6355	-9.0218e-06
							27.7205	-9.1218e-06		27.661	-9.0224e-06
							27.746	-9.1254e-06		27.6865	-9.0213e-06
							27.7704	-9.1249e-06		27.7109	-9.0194e-06
							27.7948	-9.1229e-06		27.7353	-9.0238e-06
							27.8192	-9.1287e-06		27.7597	-9.0242e-06
							27.8436	-9.1204e-06		27.7841	-9.0245e-06
							27.8691	-9.1252e-06		27.8096	-9.0249e-06
							27.8945	-9.123e-06		27.835	-9.0223e-06
							27.92	-9.1233e-06		27.8605	-9.0204e-06
							27.9455	-9.1276e-06		27.886	-9.0215e-06
							27.971	-9.1246e-06		27.9115	-9.0197e-06
							27.9965	-9.1294e-06		27.9369	-9.0211e-06
							28.022	-9.1262e-06		27.9624	-9.0231e-06
							28.0475	-9.1273e-06		27.9878	-9.0213e-06
							28.0729	-9.1242e-06		28.0133	-9.0181e-06
							28.0984	-9.1243e-06		28.0388	-9.0185e-06
							28.1239	-9.1271e-06		28.0643	-9.0196e-06
							28.1493	-9.1292e-06		28.0897	-9.0229e-06
							28.1748	-9.1232e-06		28.1152	-9.0153e-06
							28.2003	-9.1271e-06		28.1407	-9.0196e-06
							28.2258	-9.1235e-06		28.1661	-9.0183e-06
							28.2513	-9.1228e-06		28.1916	-9.0192e-06
							28.2768	-9.1233e-06		28.2171	-9.0142e-06
							28.3023	-9.1216e-06		28.2425	-9.0185e-06
							28.3277	-9.1227e-06		28.268	-9.0228e-06
							28.3532	-9.1209e-06		28.2934	-9.0196e-06
							28.3787	-9.1224e-06		28.3189	-9.0161e-06
							28.4041	-9.1232e-06		28.3444	-9.0181e-06
							28.4296	-9.1219e-06		28.3699	-9.0209e-06
							28.4551	-9.119e-06		28.3954	-9.0178e-06
							28.4806	-9.1225e-06		28.4208	-9.0189e-06
							28.5061	-9.1189e-06		28.4463	-9.017e-06
							28.5315	-9.1267e-06		28.4718	-9.0214e-06
							28.557	-9.1221e-06		28.4973	-9.0239e-06
							28.5825	-9.1223e-06		28.5227	-9.0168e-06
							28.608	-9.1221e-06		28.5482	-9.018e-06
							28.6334	-9.1228e-06		28.5737	-9.0187e-06
							28.6589	-9.1214e-06		28.5991	-9.0173e-06
							28.6844	-9.125e-06		28.6246	-9.018e-06
							28.7099	-9.1252e-06		28.6501	-9.0218e-06
							28.7354	-9.1238e-06		28.6755	-9.0163e-06
							28.7609	-9.1262e-06		28.701	-9.0198e-06
							28.7864	-9.1254e-06		28.7265	-9.0146e-06
							28.8119	-9.13e-06		28.7519	-9.0197e-06
							28.8373	-9.1298e-06		28.7774	-9.0175e-06
							28.8628	-9.1243e-06		28.8028	-9.0207e-06
							28.8883	-9.1236e-06		28.8283	-9.0222e-06
							28.9138	-9.1263e-06		28.8538	-9.0237e-06
							28.9393	-9.1218e-06		28.8792	-9.0149e-06
							28.9647	-9.1256e-06		28.9047	-9.0209e-06
							28.9902	-9.1234e-06		28.9302	-9.0183e-06
							29.0157	-9.126e-06		28.9557	-9.0236e-06
							29.0412	-9.1238e-06		28.9812	-9.0213e-06
							29.0666	-9.1281e-06		29.0066	-9.0235e-06
							29.0921	-9.1217e-06		29.0321	-9.0216e-06
							29.1176	-9.1261e-06		29.0576	-9.0238e-06
							29.1431	-9.1215e-06		29.083	-9.0231e-06
							29.1686	-9.1268e-06		29.1085	-9.0205e-06
							29.1941	-9.1241e-06		29.134	-9.0222e-06
							29.2196	-9.1263e-06		29.1595	-9.0209e-06
							29.2451	-9.1203e-06		29.185	-9.0195e-06
							29.2705	-9.1254e-06		29.2104	-9.0209e-06
							29.296	-9.126e-06		29.2359	-9.0178e-06
							29.3215	-9.1293e-06		29.2613	-9.0176e-06
							29.347	-9.1214e-06		29.2868	-9.0186e-06
							29.3725	-9.1247e-06		29.3123	-9.0218e-06
							29.3979	-9.1237e-06		29.3377	-9.0214e-06
							29.4234	-9.1282e-06		29.3632	-9.0184e-06
							29.4489	-9.1246e-06		29.3887	-9.0244e-06
							29.4744	-9.1221e-06		29.4141	-9.0246e-06
							29.4999	-9.1185e-06		29.4396	-9.0208e-06
							29.5254	-9.1209e-06		29.4651	-9.0188e-06
							29.5508	-9.1254e-06		29.4906	-9.0184e-06
							29.5763	-9.1243e-06		29.516	-9.0275e-06
							29.6018	-9.1208e-06		29.5415	-9.0219e-06
							29.6273	-9.1262e-06		29.5669	-9.0198e-06
							29.6528	-9.1293e-06		29.5924	-9.021e-06
							29.6783	-9.1214e-06		29.6179	-9.0232e-06
							29.7038	-9.1197e-06		29.6433	-9.02e-06
							29.7293	-9.124e-06		29.6688	-9.0235e-06
							29.7547	-9.1204e-06		29.6943	-9.0249e-06
							29.7802	-9.1225e-06		29.7197	-9.0258e-06
							29.8057	-9.1217e-06		29.7452	-9.0196e-06
							29.8312	-9.1195e-06		29.7707	-9.0298e-06
							29.8567	-9.1207e-06		29.7962	-9.0255e-06
							29.8822	-9.1156e-06		29.8216	-9.0244e-06
							29.9077	-9.1193e-06		29.8471	-9.0229e-06
							29.9331	-9.1262e-06		29.8726	-9.026e-06
							29.9586	-9.1203e-06		29.898	-9.0193e-06
							29.9841	-9.1193e-06		29.9235	-9.023e-06
							30.0095	-9.1181e-06		29.949	-9.0178e-06
							30.035	-9.1194e-06		29.9745	-9.0191e-06
							30.0605	-9.1179e-06		30	-9.0192e-06
							30.086	-9.1163e-06		30.0254	-9.0219e-06
							30.1115	-9.1192e-06		30.0509	-9.0234e-06
							30.1369	-9.1238e-06		30.0764	-9.0182e-06
							30.1624	-9.1213e-06		30.1018	-9.0214e-06
							30.1879	-9.123e-06		30.1273	-9.0203e-06
							30.2134	-9.1223e-06		30.1528	-9.0232e-06
							30.2388	-9.1174e-06		30.1783	-9.02e-06
							30.2643	-9.113e-06		30.2037	-9.0197e-06
							30.2898	-9.1187e-06		30.2292	-9.0208e-06
							30.3143	-9.1215e-06		30.2536	-9.0267e-06
							30.3387	-9.1193e-06		30.278	-9.0253e-06
							30.3631	-9.1197e-06		30.3024	-9.022e-06
							30.3876	-9.1159e-06		30.3268	-9.0205e-06
							30.412	-9.1186e-06		30.3513	-9.0216e-06
							30.4364	-9.1206e-06		30.3756	-9.0226e-06
							30.4619	-9.1141e-06		30.4011	-9.0211e-06
							30.4873	-9.1159e-06		30.4266	-9.0199e-06
							30.5128	-9.114e-06		30.4521	-9.0276e-06
							30.5383	-9.1206e-06		30.4775	-9.0213e-06
							30.5638	-9.1141e-06		30.503	-9.0205e-06
							30.5892	-9.1196e-06		30.5285	-9.0223e-06
							30.6147	-9.1179e-06		30.5539	-9.0243e-06
							30.6402	-9.1162e-06		30.5794	-9.0218e-06
							30.6657	-9.1141e-06		30.6049	-9.0203e-06
							30.6912	-9.1141e-06		30.6304	-9.026e-06
							30.7167	-9.1164e-06		30.6559	-9.0258e-06
							30.7422	-9.1159e-06		30.6813	-9.0247e-06
							30.7676	-9.1118e-06		30.7068	-9.023e-06
							30.7931	-9.1158e-06		30.7323	-9.0261e-06
							30.8186	-9.1186e-06		30.7577	-9.0279e-06
							30.844	-9.1203e-06		30.7832	-9.0239e-06
							30.8695	-9.1197e-06		30.8087	-9.0212e-06
							30.895	-9.1169e-06		30.8341	-9.0217e-06
							30.9205	-9.1154e-06		30.8596	-9.0252e-06
							30.946	-9.1193e-06		30.8851	-9.0235e-06
							30.9714	-9.1185e-06		30.9105	-9.0207e-06
							30.9969	-9.114e-06		30.936	-9.023e-06
							31.0224	-9.1196e-06		30.9615	-9.0188e-06
							31.0479	-9.1184e-06		30.9869	-9.0241e-06
							31.0734	-9.1198e-06		31.0124	-9.0271e-06
							31.0988	-9.1165e-06		31.0379	-9.0268e-06
							31.1243	-9.1147e-06		31.0633	-9.0216e-06
							31.1498	-9.1226e-06		31.0888	-9.0229e-06
							31.1753	-9.1211e-06		31.1143	-9.0162e-06
							31.2008	-9.1233e-06		31.1398	-9.0217e-06
							31.2263	-9.1197e-06		31.1652	-9.0199e-06
							31.2517	-9.1151e-06		31.1907	-9.0181e-06
							31.2772	-9.1167e-06		31.2162	-9.0224e-06
							31.3027	-9.1154e-06		31.2416	-9.0269e-06
							31.3282	-9.1125e-06		31.2671	-9.0257e-06
							31.3537	-9.1142e-06		31.2926	-9.0304e-06
							31.3792	-9.1115e-06		31.318	-9.0244e-06
							31.4047	-9.1132e-06		31.3435	-9.0256e-06
							31.4302	-9.1154e-06		31.369	-9.0247e-06
							31.4557	-9.1178e-06		31.3944	-9.0248e-06
							31.4811	-9.1173e-06		31.4199	-9.0251e-06
							31.5066	-9.1157e-06		31.4454	-9.0243e-06
							31.5321	-9.1148e-06		31.4709	-9.0291e-06
							31.5575	-9.118e-06		31.4963	-9.0225e-06
							31.583	-9.1108e-06		31.5218	-9.0271e-06
							31.6085	-9.1156e-06		31.5472	-9.0236e-06
							31.634	-9.1147e-06		31.5727	-9.0247e-06
							31.6595	-9.1159e-06		31.5982	-9.0247e-06
							31.6849	-9.114e-06		31.6236	-9.0299e-06
							31.7104	-9.1174e-06		31.6491	-9.0256e-06
							31.7359	-9.118e-06		31.6746	-9.0238e-06
							31.7614	-9.1174e-06		31.7001	-9.0236e-06
							31.7868	-9.1111e-06		31.7256	-9.0268e-06
							31.8123	-9.1166e-06		31.751	-9.0226e-06
							31.8378	-9.1183e-06		31.7765	-9.025e-06
							31.8633	-9.111e-06		31.802	-9.0247e-06
							31.8888	-9.1157e-06		31.8274	-9.0222e-06
							31.9143	-9.1147e-06		31.8529	-9.0209e-06
							31.9398	-9.113e-06		31.8784	-9.0176e-06
							31.9653	-9.1167e-06		31.9038	-9.023e-06
							31.9907	-9.1194e-06		31.9293	-9.0186e-06
							32.0162	-9.1171e-06		31.9548	-9.0199e-06
							32.0417	-9.1158e-06		31.9802	-9.0191e-06
							32.0672	-9.1168e-06		32.0057	-9.0252e-06
							32.0927	-9.1149e-06		32.0312	-9.0237e-06
							32.1182	-9.1157e-06		32.0567	-9.0229e-06
							32.1436	-9.1176e-06		32.0821	-9.0265e-06
							32.1691	-9.1161e-06		32.1076	-9.0269e-06
							32.1946	-9.1153e-06		32.1331	-9.0256e-06
							32.2201	-9.1136e-06		32.1585	-9.0288e-06
							32.2456	-9.1124e-06		32.184	-9.0263e-06
							32.271	-9.1183e-06		32.2095	-9.0275e-06
							32.2965	-9.1129e-06		32.235	-9.0281e-06
							32.322	-9.1132e-06		32.2604	-9.0245e-06
							32.3475	-9.1098e-06		32.2859	-9.0258e-06
							32.373	-9.1066e-06		32.3114	-9.0276e-06
							32.3985	-9.1089e-06		32.3368	-9.0256e-06
							32.424	-9.1143e-06		32.3623	-9.0236e-06
							32.4495	-9.1095e-06		32.3878	-9.0246e-06
							32.4749	-9.1104e-06		32.4133	-9.0249e-06
							32.5004	-9.1107e-06		32.4387	-9.0237e-06
							32.5259	-9.1097e-06		32.4642	-9.0195e-06
							32.5514	-9.1093e-06		32.4896	-9.0161e-06
							32.5769	-9.111e-06		32.5151	-9.0171e-06
							32.6023	-9.1091e-06		32.5406	-9.0163e-06
							32.6278	-9.1106e-06		32.5661	-9.019e-06
							32.6533	-9.1123e-06		32.5915	-9.0236e-06
							32.6788	-9.1101e-06		32.617	-9.0219e-06
							32.7043	-9.1114e-06		32.6425	-9.0232e-06
							32.7297	-9.1135e-06		32.6679	-9.0235e-06
							32.7552	-9.1117e-06		32.6934	-9.0241e-06
							32.7807	-9.1113e-06		32.7189	-9.0226e-06
							32.8062	-9.1125e-06		32.7444	-9.0271e-06
							32.8317	-9.1145e-06		32.7698	-9.0232e-06
							32.8561	-9.1167e-06		32.7943	-9.0264e-06
							32.8806	-9.1159e-06		32.8187	-9.0255e-06
							32.905	-9.1133e-06		32.8431	-9.0241e-06
							32.9294	-9.1121e-06		32.8675	-9.0209e-06
							32.9549	-9.1136e-06		32.8929	-9.0221e-06
							32.9804	-9.1098e-06		32.9184	-9.0218e-06
							33.0058	-9.1096e-06		32.9439	-9.0197e-06
							33.0313	-9.1119e-06		32.9693	-9.0232e-06
							33.0568	-9.11e-06		32.9948	-9.024e-06
							33.0823	-9.1078e-06		33.0202	-9.0256e-06
							33.1078	-9.1117e-06		33.0457	-9.025e-06
							33.1333	-9.1121e-06		33.0712	-9.0259e-06
							33.1587	-9.1152e-06		33.0967	-9.0249e-06
							33.1842	-9.111e-06		33.1221	-9.029e-06
							33.2097	-9.1145e-06		33.1476	-9.0243e-06
							33.2352	-9.1158e-06		33.1731	-9.0245e-06
							33.2607	-9.1123e-06		33.1985	-9.0231e-06
							33.2861	-9.1154e-06		33.224	-9.028e-06
							33.3116	-9.1145e-06		33.2495	-9.0249e-06
							33.3372	-9.1111e-06		33.2749	-9.0281e-06
							33.3626	-9.1165e-06		33.3004	-9.0286e-06
							33.3881	-9.1166e-06		33.3258	-9.0288e-06
							33.4136	-9.1136e-06		33.3513	-9.0208e-06
							33.4391	-9.1187e-06		33.3768	-9.0261e-06
							33.4646	-9.1112e-06		33.4022	-9.0284e-06
							33.49	-9.1093e-06		33.4277	-9.0298e-06
							33.5155	-9.1147e-06		33.4532	-9.0195e-06
							33.541	-9.117e-06		33.4787	-9.0237e-06
							33.5664	-9.1119e-06		33.5041	-9.0224e-06
							33.5919	-9.1129e-06		33.5296	-9.0252e-06
							33.6174	-9.1121e-06		33.5551	-9.0258e-06
							33.6429	-9.1225e-06		33.5805	-9.0308e-06
							33.6684	-9.119e-06		33.606	-9.0241e-06
							33.6939	-9.1149e-06		33.6315	-9.0233e-06
							33.7193	-9.1142e-06		33.657	-9.0217e-06
							33.7448	-9.112e-06		33.6824	-9.0244e-06
							33.7703	-9.1096e-06		33.7079	-9.0268e-06
							33.7958	-9.1124e-06		33.7334	-9.024e-06
							33.8213	-9.1122e-06		33.7589	-9.0241e-06
							33.8468	-9.1146e-06		33.7843	-9.0242e-06
							33.8722	-9.1126e-06		33.8098	-9.0251e-06
							33.8977	-9.1118e-06		33.8352	-9.0254e-06
							33.9232	-9.1126e-06		33.8607	-9.0221e-06
							33.9487	-9.1127e-06		33.8862	-9.0196e-06
							33.9741	-9.1067e-06		33.9117	-9.0228e-06
							33.9996	-9.1127e-06		33.9371	-9.0225e-06
							34.0251	-9.1139e-06		33.9626	-9.0244e-06
							34.0506	-9.1105e-06		33.9881	-9.0214e-06
							34.0761	-9.1118e-06		34.0135	-9.0202e-06
							34.1016	-9.1117e-06		34.039	-9.0229e-06
							34.127	-9.1145e-06		34.0645	-9.0224e-06
							34.1525	-9.1118e-06		34.0899	-9.0247e-06
							34.178	-9.113e-06		34.1154	-9.0249e-06
							34.2035	-9.1071e-06		34.1409	-9.0261e-06
							34.2289	-9.1101e-06		34.1664	-9.0252e-06
							34.2544	-9.1092e-06		34.1918	-9.022e-06
							34.2799	-9.1042e-06		34.2173	-9.0232e-06
							34.3054	-9.1086e-06		34.2428	-9.0267e-06
							34.3309	-9.1024e-06		34.2683	-9.021e-06
							34.3564	-9.1094e-06		34.2937	-9.027e-06
							34.3818	-9.1043e-06		34.3192	-9.0212e-06
							34.4073	-9.1033e-06		34.3447	-9.0237e-06
							34.4328	-9.1024e-06		34.3701	-9.0238e-06
							34.4583	-9.1064e-06		34.3956	-9.0252e-06
							34.4837	-9.1028e-06		34.4211	-9.0256e-06
							34.5092	-9.1073e-06		34.4465	-9.0255e-06
							34.5347	-9.1033e-06		34.472	-9.0252e-06
							34.5602	-9.1041e-06		34.4975	-9.0235e-06
							34.5857	-9.1071e-06		34.523	-9.0224e-06
							34.6112	-9.1082e-06		34.5484	-9.023e-06
							34.6367	-9.1042e-06		34.5739	-9.021e-06
							34.6621	-9.1096e-06		34.5994	-9.0256e-06
							34.6876	-9.1029e-06		34.6248	-9.0186e-06
							34.713	-9.1072e-06		34.6503	-9.0223e-06
							34.7385	-9.108e-06		34.6758	-9.0224e-06
							34.764	-9.1073e-06		34.7012	-9.0189e-06
							34.7895	-9.1102e-06		34.7267	-9.0234e-06
							34.815	-9.108e-06		34.7522	-9.0248e-06
							34.8405	-9.1125e-06		34.7777	-9.0267e-06
							34.8659	-9.1069e-06		34.8032	-9.0275e-06
							34.8914	-9.1064e-06		34.8286	-9.0278e-06
							34.9169	-9.1083e-06		34.8541	-9.0254e-06
							34.9424	-9.11e-06		34.8796	-9.03e-06
							34.9679	-9.1133e-06		34.905	-9.0248e-06
							34.9934	-9.1103e-06		34.9305	-9.0256e-06
							35.0189	-9.1104e-06		34.956	-9.0232e-06
							35.0443	-9.1083e-06		34.9815	-9.0242e-06
							35.0698	-9.1096e-06		35.0069	-9.0179e-06
							35.0953	-9.1073e-06		35.0324	-9.0249e-06
							35.1208	-9.1077e-06		35.0579	-9.0255e-06
							35.1463	-9.1064e-06		35.0834	-9.0217e-06
							35.1717	-9.1091e-06		35.1088	-9.0248e-06
							35.1972	-9.1099e-06		35.1343	-9.0177e-06
							35.2227	-9.1112e-06		35.1597	-9.0242e-06
							35.2482	-9.1077e-06		35.1852	-9.0216e-06
							35.2737	-9.107e-06		35.2107	-9.0262e-06
							35.2992	-9.1063e-06		35.2361	-9.0252e-06
							35.3246	-9.1067e-06		35.2616	-9.0258e-06
							35.3501	-9.1067e-06		35.2871	-9.0232e-06
							35.3756	-9.1067e-06		35.3126	-9.0237e-06
							35.4	-9.1059e-06		35.337	-9.0252e-06
							35.4244	-9.1155e-06		35.3614	-9.0293e-06
							35.4489	-9.1099e-06		35.3858	-9.0261e-06
							35.4733	-9.109e-06		35.4102	-9.0268e-06
							35.4977	-9.1096e-06		35.4346	-9.0299e-06
							35.5221	-9.1059e-06		35.459	-9.0221e-06
							35.5475	-9.1102e-06		35.4844	-9.0205e-06
							35.573	-9.1093e-06		35.5099	-9.0218e-06
							35.5985	-9.1065e-06		35.5354	-9.0203e-06
							35.624	-9.1087e-06		35.5608	-9.0238e-06
							35.6495	-9.1064e-06		35.5863	-9.0203e-06
							35.675	-9.1021e-06		35.6118	-9.0212e-06
							35.7004	-9.1068e-06		35.6373	-9.0173e-06
							35.7259	-9.1059e-06		35.6627	-9.0196e-06
							35.7514	-9.1079e-06		35.6882	-9.0172e-06
							35.7769	-9.1073e-06		35.7137	-9.0221e-06
							35.8024	-9.1046e-06		35.7392	-9.0231e-06
							35.8279	-9.1065e-06		35.7646	-9.0282e-06
							35.8534	-9.1e-06		35.7901	-9.0231e-06
							35.8789	-9.1054e-06		35.8155	-9.0242e-06
							35.9043	-9.1024e-06		35.841	-9.0207e-06
							35.9298	-9.1112e-06		35.8665	-9.0237e-06
							35.9553	-9.1033e-06		35.8919	-9.0246e-06
							35.9808	-9.1041e-06		35.9174	-9.0221e-06
							36.0063	-9.0984e-06		35.9429	-9.021e-06
							36.0317	-9.1098e-06		35.9683	-9.0257e-06
							36.0572	-9.1056e-06		35.9938	-9.0272e-06
							36.0827	-9.1071e-06		36.0193	-9.0286e-06
							36.1082	-9.1069e-06		36.0448	-9.0272e-06
							36.1337	-9.1059e-06		36.0702	-9.0258e-06
							36.1592	-9.1001e-06		36.0957	-9.0275e-06
							36.1847	-9.1078e-06		36.1212	-9.0304e-06
							36.2101	-9.1025e-06		36.1466	-9.0244e-06
							36.2356	-9.1033e-06		36.1721	-9.0264e-06
							36.2611	-9.1104e-06		36.1976	-9.0282e-06
							36.2866	-9.1061e-06		36.223	-9.0272e-06
							36.3121	-9.1051e-06		36.2485	-9.0233e-06
							36.3376	-9.1076e-06		36.274	-9.0289e-06
							36.363	-9.1041e-06		36.2994	-9.025e-06
							36.3885	-9.1026e-06		36.3249	-9.0239e-06
							36.414	-9.1047e-06		36.3504	-9.0258e-06
							36.4395	-9.1072e-06		36.3758	-9.0245e-06
							36.465	-9.1046e-06		36.4013	-9.0281e-06
							36.4904	-9.1065e-06		36.4268	-9.0227e-06
							36.5159	-9.1084e-06		36.4523	-9.0239e-06
							36.5414	-9.1071e-06		36.4777	-9.0246e-06
							36.5669	-9.1108e-06		36.5032	-9.0235e-06
							36.5924	-9.1083e-06		36.5287	-9.0218e-06
							36.6178	-9.1067e-06		36.5542	-9.0239e-06
							36.6433	-9.1062e-06		36.5796	-9.0218e-06
							36.6688	-9.1028e-06		36.6051	-9.0221e-06
							36.6943	-9.1028e-06		36.6305	-9.0231e-06
							36.7198	-9.1058e-06		36.656	-9.0233e-06
							36.7452	-9.115e-06		36.6815	-9.0222e-06
							36.7707	-9.1089e-06		36.707	-9.0209e-06
							36.7962	-9.1136e-06		36.7324	-9.0249e-06
							36.8217	-9.1045e-06		36.7579	-9.0222e-06
							36.8472	-9.1089e-06		36.7834	-9.0236e-06
							36.8727	-9.0997e-06		36.8088	-9.0228e-06
							36.8981	-9.1079e-06		36.8343	-9.0247e-06
							36.9236	-9.1038e-06		36.8598	-9.0203e-06
							36.9491	-9.1031e-06		36.8853	-9.027e-06
							36.9746	-9.1005e-06		36.9107	-9.0263e-06
							37.0001	-9.1006e-06		36.9362	-9.0277e-06
							37.0256	-9.1071e-06		36.9616	-9.0271e-06
							37.0511	-9.1072e-06		36.9871	-9.0328e-06
							37.0765	-9.1075e-06		37.0126	-9.0257e-06
							37.102	-9.106e-06		37.0381	-9.0325e-06
							37.1275	-9.1075e-06		37.0635	-9.0257e-06
							37.153	-9.1058e-06		37.089	-9.0269e-06
							37.1785	-9.1029e-06		37.1145	-9.0243e-06
							37.2039	-9.1061e-06		37.14	-9.0228e-06
							37.2294	-9.107e-06		37.1654	-9.0253e-06
							37.2549	-9.1086e-06		37.1909	-9.0222e-06
							37.2804	-9.1073e-06		37.2163	-9.0265e-06
							37.3059	-9.1064e-06		37.2418	-9.0286e-06
							37.3314	-9.1017e-06		37.2673	-9.0246e-06
							37.3568	-9.1044e-06		37.2928	-9.0234e-06
							37.3823	-9.108e-06		37.3183	-9.0241e-06
							37.4078	-9.1068e-06		37.3438	-9.0215e-06
							37.4332	-9.1083e-06		37.3692	-9.0246e-06
							37.4587	-9.1058e-06		37.3947	-9.0217e-06
							37.4842	-9.1138e-06		37.4201	-9.0236e-06
							37.5097	-9.1149e-06		37.4456	-9.0203e-06
							37.5352	-9.1126e-06		37.4711	-9.0223e-06
							37.5607	-9.1084e-06		37.4966	-9.0231e-06
							37.5861	-9.1116e-06		37.5221	-9.0253e-06
							37.6116	-9.1101e-06		37.5475	-9.0233e-06
							37.6371	-9.11e-06		37.573	-9.0194e-06
							37.6626	-9.1082e-06		37.5985	-9.0267e-06
							37.688	-9.1099e-06		37.6239	-9.0251e-06
							37.7135	-9.1088e-06		37.6494	-9.0258e-06
							37.739	-9.1088e-06		37.6749	-9.0228e-06
							37.7645	-9.1075e-06		37.7003	-9.0291e-06
							37.79	-9.104e-06		37.7258	-9.0239e-06
							37.8155	-9.1102e-06		37.7512	-9.0317e-06
							37.841	-9.1083e-06		37.7767	-9.0254e-06
							37.8665	-9.1104e-06		37.8022	-9.0276e-06
							37.8919	-9.102e-06		37.8277	-9.0266e-06
							37.9174	-9.1024e-06		37.8532	-9.024e-06
							37.9418	-9.1059e-06		37.8776	-9.0246e-06
							37.9662	-9.1086e-06		37.902	-9.0253e-06
							37.9906	-9.1114e-06		37.9264	-9.0228e-06
							38.015	-9.1081e-06		37.9508	-9.0258e-06
							38.0405	-9.1073e-06		37.9762	-9.0222e-06
							38.066	-9.1088e-06		38.0017	-9.0224e-06
							38.0915	-9.1065e-06		38.0272	-9.0191e-06
							38.117	-9.1116e-06		38.0526	-9.0243e-06
							38.1424	-9.1068e-06		38.0781	-9.0255e-06
							38.1679	-9.1082e-06		38.1036	-9.0283e-06
							38.1934	-9.105e-06		38.1291	-9.0231e-06
							38.2189	-9.109e-06		38.1545	-9.025e-06
							38.2443	-9.1046e-06		38.18	-9.0207e-06
							38.2698	-9.1099e-06		38.2055	-9.0223e-06
							38.2953	-9.1075e-06		38.231	-9.0194e-06
							38.3208	-9.1067e-06		38.2564	-9.0212e-06
							38.3463	-9.1012e-06		38.2819	-9.0217e-06
							38.3718	-9.1055e-06		38.3074	-9.0237e-06
							38.3972	-9.0999e-06		38.3328	-9.0223e-06
							38.4227	-9.1032e-06		38.3583	-9.023e-06
							38.4482	-9.1058e-06		38.3838	-9.0281e-06
							38.4737	-9.1001e-06		38.4093	-9.0246e-06
							38.4991	-9.0993e-06		38.4347	-9.0262e-06
							38.5246	-9.1041e-06		38.4602	-9.0293e-06
							38.5502	-9.1023e-06		38.4857	-9.0218e-06
							38.5757	-9.1008e-06		38.5111	-9.0192e-06
							38.6011	-9.1013e-06		38.5366	-9.0228e-06
							38.6266	-9.103e-06		38.5621	-9.0249e-06
							38.6521	-9.1092e-06		38.5875	-9.0216e-06
							38.6776	-9.11e-06		38.613	-9.0237e-06
							38.703	-9.1035e-06		38.6384	-9.0237e-06
							38.7285	-9.1073e-06		38.6639	-9.0244e-06
							38.754	-9.1053e-06		38.6894	-9.0254e-06
							38.7795	-9.104e-06		38.7149	-9.0226e-06
							38.805	-9.0996e-06		38.7404	-9.0211e-06
							38.8305	-9.1048e-06		38.7659	-9.0207e-06
							38.8559	-9.1062e-06		38.7913	-9.0199e-06
							38.8814	-9.1056e-06		38.8168	-9.0207e-06
							38.9069	-9.1019e-06		38.8422	-9.0218e-06
							38.9324	-9.1022e-06		38.8677	-9.0327e-06
							38.9578	-9.105e-06		38.8931	-9.0285e-06
							38.9833	-9.1051e-06		38.9186	-9.0283e-06
							39.0088	-9.1011e-06		38.9441	-9.0286e-06
							39.0343	-9.0997e-06		38.9696	-9.0275e-06
							39.0598	-9.1033e-06		38.995	-9.0161e-06
							39.0852	-9.1062e-06		39.0205	-9.0223e-06
							39.1107	-9.1049e-06		39.046	-9.0264e-06
							39.1362	-9.1025e-06		39.0715	-9.0282e-06
							39.1617	-9.1019e-06		39.0969	-9.0237e-06
							39.1871	-9.1024e-06		39.1224	-9.0249e-06
							39.2126	-9.103e-06		39.1478	-9.0221e-06
							39.2381	-9.1062e-06		39.1733	-9.0261e-06
							39.2636	-9.1021e-06		39.1988	-9.0216e-06
							39.2891	-9.102e-06		39.2243	-9.0217e-06
							39.3145	-9.1048e-06		39.2497	-9.0234e-06
							39.34	-9.1063e-06		39.2752	-9.0273e-06
							39.3655	-9.1016e-06		39.3007	-9.0197e-06
							39.391	-9.1023e-06		39.3261	-9.0196e-06
							39.4165	-9.0997e-06		39.3516	-9.0208e-06
							39.4419	-9.1013e-06		39.3771	-9.019e-06
							39.4674	-9.1008e-06		39.4025	-9.0205e-06
							39.4929	-9.1054e-06		39.428	-9.0169e-06
							39.5184	-9.1061e-06		39.4535	-9.0204e-06
							39.5439	-9.106e-06		39.479	-9.0225e-06
							39.5694	-9.1026e-06		39.5044	-9.02e-06
							39.5948	-9.1055e-06		39.5299	-9.0188e-06
							39.6203	-9.107e-06		39.5554	-9.0195e-06
							39.6458	-9.1062e-06		39.5808	-9.0191e-06
							39.6713	-9.1108e-06		39.6063	-9.0254e-06
							39.6967	-9.1063e-06		39.6318	-9.0188e-06
							39.7222	-9.1018e-06		39.6572	-9.0242e-06
							39.7477	-9.0995e-06		39.6827	-9.0185e-06
							39.7732	-9.1013e-06		39.7082	-9.0265e-06
							39.7987	-9.1006e-06		39.7337	-9.0254e-06
							39.8242	-9.1028e-06		39.7591	-9.0258e-06
							39.8497	-9.1063e-06		39.7846	-9.0193e-06
							39.8752	-9.1073e-06		39.8101	-9.0228e-06
							39.9006	-9.1092e-06		39.8356	-9.0198e-06
							39.9261	-9.1049e-06		39.861	-9.019e-06
							39.9516	-9.1037e-06		39.8865	-9.0233e-06
							39.9771	-9.1084e-06		39.9119	-9.0195e-06
							40.0026	-9.1077e-06		39.9374	-9.0288e-06
							40.0281	-9.1038e-06		39.9629	-9.0211e-06
							40.0536	-9.1079e-06		39.9883	-9.0267e-06
							40.0791	-9.1021e-06		40.0138	-9.0249e-06
							40.1045	-9.103e-06		40.0393	-9.0224e-06
							40.13	-9.1036e-06		40.0648	-9.0214e-06
							40.1555	-9.1056e-06		40.0902	-9.0266e-06
							40.181	-9.1044e-06		40.1157	-9.0196e-06
							40.2065	-9.102e-06		40.1412	-9.0219e-06
							40.232	-9.0995e-06		40.1666	-9.0211e-06
							40.2575	-9.1002e-06		40.1921	-9.0212e-06
							40.2829	-9.1046e-06		40.2176	-9.0235e-06
							40.3084	-9.1002e-06		40.243	-9.0262e-06
							40.3339	-9.1029e-06		40.2685	-9.0252e-06
							40.3594	-9.1024e-06		40.294	-9.0277e-06
							40.3849	-9.1025e-06		40.3195	-9.0231e-06
							40.4104	-9.102e-06		40.3449	-9.0275e-06
							40.4358	-9.0993e-06		40.3704	-9.024e-06
							40.4614	-9.1024e-06		40.3959	-9.0241e-06
							40.4858	-9.1046e-06		40.4203	-9.0235e-06
							40.5102	-9.1009e-06		40.4447	-9.0263e-06
							40.5346	-9.0975e-06		40.4691	-9.0237e-06
							40.559	-9.1005e-06		40.4935	-9.0198e-06
							40.5834	-9.1023e-06		40.5179	-9.0247e-06
							40.6078	-9.1014e-06		40.5423	-9.0227e-06
							40.6333	-9.0957e-06		40.5677	-9.0187e-06
							40.6587	-9.0989e-06		40.5932	-9.0181e-06
							40.6842	-9.1006e-06		40.6187	-9.0224e-06
							40.7097	-9.1025e-06		40.6441	-9.0188e-06
							40.7352	-9.0993e-06		40.6696	-9.02e-06
							40.7607	-9.1001e-06		40.6951	-9.0154e-06
							40.7861	-9.0994e-06		40.7205	-9.0132e-06
							40.8116	-9.1e-06		40.746	-9.0194e-06
							40.8371	-9.1008e-06		40.7715	-9.0201e-06
							40.8626	-9.0976e-06		40.797	-9.0197e-06
							40.8881	-9.1004e-06		40.8225	-9.0193e-06
							40.9136	-9.0995e-06		40.8479	-9.019e-06
							40.939	-9.0997e-06		40.8734	-9.0204e-06
							40.9645	-9.1011e-06		40.8989	-9.0207e-06
							40.99	-9.1037e-06		40.9243	-9.0255e-06
							41.0155	-9.1005e-06		40.9498	-9.0224e-06
							41.041	-9.1026e-06		40.9753	-9.0189e-06
							41.0665	-9.0991e-06		41.0008	-9.0188e-06
							41.092	-9.0978e-06		41.0262	-9.0207e-06
							41.1175	-9.1031e-06		41.0517	-9.0238e-06
							41.1429	-9.102e-06		41.0772	-9.0196e-06
							41.1684	-9.1006e-06		41.1026	-9.0182e-06
							41.1939	-9.1029e-06		41.1281	-9.0213e-06
							41.2193	-9.1053e-06		41.1536	-9.0213e-06
							41.2448	-9.1009e-06		41.179	-9.0187e-06
							41.2703	-9.1024e-06		41.2045	-9.0151e-06
							41.2958	-9.0998e-06		41.23	-9.0208e-06
							41.3213	-9.0986e-06		41.2554	-9.0197e-06
							41.3468	-9.1005e-06		41.2809	-9.0236e-06
							41.3723	-9.1e-06		41.3064	-9.0236e-06
							41.3977	-9.0966e-06		41.3319	-9.0178e-06
							41.4232	-9.1004e-06		41.3573	-9.0169e-06
							41.4487	-9.1012e-06		41.3828	-9.0213e-06
							41.4741	-9.0996e-06		41.4083	-9.0228e-06
							41.4996	-9.0984e-06		41.4337	-9.0163e-06
							41.5251	-9.1007e-06		41.4592	-9.023e-06
							41.5506	-9.1006e-06		41.4847	-9.0208e-06
							41.5761	-9.1028e-06		41.5101	-9.0207e-06
							41.6016	-9.0982e-06		41.5356	-9.0181e-06
							41.6271	-9.1029e-06		41.5611	-9.0205e-06
							41.6525	-9.1e-06		41.5866	-9.021e-06
							41.678	-9.1016e-06		41.612	-9.0233e-06
							41.7035	-9.0996e-06		41.6375	-9.02e-06
							41.729	-9.0971e-06		41.663	-9.0203e-06
							41.7545	-9.1011e-06		41.6884	-9.0215e-06
							41.78	-9.1026e-06		41.7139	-9.0214e-06
							41.8055	-9.0982e-06		41.7394	-9.0232e-06
							41.8309	-9.1007e-06		41.7648	-9.0216e-06
							41.8564	-9.1016e-06		41.7903	-9.0227e-06
							41.8819	-9.101e-06		41.8158	-9.0202e-06
							41.9074	-9.0986e-06		41.8412	-9.0199e-06
							41.9328	-9.1015e-06		41.8667	-9.0219e-06
							41.9583	-9.1035e-06		41.8922	-9.021e-06
							41.9838	-9.101e-06		41.9177	-9.026e-06
							42.0093	-9.0995e-06		41.9431	-9.0259e-06
							42.0348	-9.0974e-06		41.9686	-9.0258e-06
							42.0603	-9.1004e-06		41.994	-9.023e-06
							42.0858	-9.0997e-06		42.0195	-9.0215e-06
							42.1113	-9.0991e-06		42.045	-9.0227e-06
							42.1368	-9.1021e-06		42.0705	-9.0234e-06
							42.1622	-9.0954e-06		42.0959	-9.0242e-06
							42.1877	-9.1004e-06		42.1214	-9.024e-06
							42.2132	-9.1025e-06		42.1469	-9.024e-06
							42.2387	-9.1059e-06		42.1724	-9.0292e-06
							42.2642	-9.1005e-06		42.1978	-9.0248e-06
							42.2897	-9.0954e-06		42.2233	-9.0262e-06
							42.3152	-9.0969e-06		42.2487	-9.0276e-06
							42.3406	-9.1e-06		42.2742	-9.0288e-06
							42.3661	-9.096e-06		42.2997	-9.031e-06
							42.3916	-9.0997e-06		42.3252	-9.0289e-06
							42.4171	-9.0996e-06		42.3506	-9.0271e-06
							42.4426	-9.1022e-06		42.3761	-9.0277e-06
							42.4681	-9.0995e-06		42.4016	-9.0228e-06
							42.4936	-9.1015e-06		42.427	-9.029e-06
							42.5191	-9.0978e-06		42.4525	-9.0216e-06
							42.5445	-9.0994e-06		42.478	-9.0265e-06
							42.57	-9.0996e-06		42.5034	-9.0254e-06
							42.5955	-9.102e-06		42.5289	-9.0264e-06
							42.6209	-9.1022e-06		42.5544	-9.0253e-06
							42.6464	-9.1004e-06		42.5799	-9.0261e-06
							42.6719	-9.0962e-06		42.6053	-9.0248e-06
							42.6974	-9.1008e-06		42.6308	-9.0238e-06
							42.7229	-9.1018e-06		42.6563	-9.0251e-06
							42.7484	-9.0999e-06		42.6817	-9.0245e-06
							42.7739	-9.1022e-06		42.7072	-9.0266e-06
							42.7994	-9.0999e-06		42.7327	-9.0264e-06
							42.8248	-9.0965e-06		42.7581	-9.0258e-06
							42.8503	-9.1e-06		42.7836	-9.026e-06
							42.8757	-9.0989e-06		42.809	-9.026e-06
							42.9012	-9.0962e-06		42.8345	-9.0279e-06
							42.9267	-9.0992e-06		42.86	-9.0258e-06
							42.9522	-9.0976e-06		42.8855	-9.0298e-06
							42.9777	-9.101e-06		42.911	-9.0285e-06
							43.0032	-9.0994e-06		42.9364	-9.0298e-06
							43.0276	-9.102e-06		42.9608	-9.0316e-06
							43.052	-9.0997e-06		42.9852	-9.0291e-06
							43.0764	-9.1039e-06		43.0096	-9.0331e-06
							43.1008	-9.1004e-06		43.034	-9.0317e-06
							43.1263	-9.1012e-06		43.0595	-9.0263e-06
							43.1518	-9.0978e-06		43.085	-9.0274e-06
							43.1773	-9.1003e-06		43.1104	-9.0294e-06
							43.2027	-9.1002e-06		43.1359	-9.0259e-06
							43.2282	-9.0999e-06		43.1613	-9.029e-06
							43.2537	-9.0968e-06		43.1868	-9.0265e-06
							43.2792	-9.0993e-06		43.2123	-9.0257e-06
							43.3047	-9.0942e-06		43.2377	-9.0239e-06
							43.3302	-9.103e-06		43.2632	-9.0248e-06
							43.3556	-9.0941e-06		43.2887	-9.0276e-06
							43.3811	-9.1026e-06		43.3142	-9.0243e-06
							43.4066	-9.0993e-06		43.3396	-9.0252e-06
							43.4321	-9.0963e-06		43.3651	-9.0214e-06
							43.4575	-9.0988e-06		43.3906	-9.0199e-06
							43.483	-9.0961e-06		43.416	-9.023e-06
							43.5085	-9.101e-06		43.4415	-9.0231e-06
							43.534	-9.0985e-06		43.467	-9.0265e-06
							43.5595	-9.0983e-06		43.4925	-9.0276e-06
							43.585	-9.0962e-06		43.5179	-9.0277e-06
							43.6105	-9.0979e-06		43.5434	-9.0252e-06
							43.6359	-9.096e-06		43.5689	-9.0177e-06
							43.6614	-9.099e-06		43.5944	-9.0245e-06
							43.6869	-9.0951e-06		43.6198	-9.0217e-06
							43.7124	-9.0975e-06		43.6453	-9.0267e-06
							43.7379	-9.0966e-06		43.6707	-9.0278e-06
							43.7634	-9.0983e-06		43.6962	-9.0261e-06
							43.7889	-9.0939e-06		43.7217	-9.0223e-06
							43.8143	-9.0957e-06		43.7472	-9.0209e-06
							43.8398	-9.0987e-06		43.7726	-9.0207e-06
							43.8653	-9.0965e-06		43.7981	-9.0264e-06
							43.8908	-9.1014e-06		43.8236	-9.025e-06
							43.9163	-9.1008e-06		43.849	-9.0297e-06
							43.9417	-9.099e-06		43.8745	-9.0248e-06
							43.9673	-9.0969e-06		43.9	-9.0264e-06
							43.9927	-9.0973e-06		43.9255	-9.028e-06
							44.0182	-9.098e-06		43.9509	-9.0251e-06
							44.0437	-9.0931e-06		43.9764	-9.0197e-06
							44.0692	-9.0973e-06		44.0019	-9.0202e-06
							44.0947	-9.1016e-06		44.0273	-9.0229e-06
							44.1202	-9.1024e-06		44.0528	-9.0236e-06
							44.1457	-9.1003e-06		44.0783	-9.0229e-06
							44.1712	-9.1012e-06		44.1037	-9.0225e-06
							44.1966	-9.101e-06		44.1292	-9.0225e-06
							44.2221	-9.0982e-06		44.1547	-9.0199e-06
							44.2476	-9.0977e-06		44.1802	-9.0212e-06
							44.2731	-9.096e-06		44.2056	-9.012e-06
							44.2986	-9.1021e-06		44.2311	-9.0176e-06
							44.324	-9.1045e-06		44.2566	-9.021e-06
							44.3495	-9.1035e-06		44.282	-9.0277e-06
							44.375	-9.1045e-06		44.3075	-9.0211e-06
							44.4005	-9.1003e-06		44.333	-9.024e-06
							44.426	-9.1032e-06		44.3585	-9.0231e-06
							44.4515	-9.1003e-06		44.3839	-9.0188e-06
							44.477	-9.1012e-06		44.4094	-9.0221e-06
							44.5024	-9.0952e-06		44.4349	-9.0173e-06
							44.5279	-9.0972e-06		44.4604	-9.0138e-06
							44.5534	-9.1013e-06		44.4858	-9.0179e-06
							44.5789	-9.1014e-06		44.5113	-9.0142e-06
							44.6044	-9.0983e-06		44.5368	-9.0187e-06
							44.6299	-9.0983e-06		44.5622	-9.023e-06
							44.6554	-9.1e-06		44.5877	-9.0167e-06
							44.6809	-9.1024e-06		44.6132	-9.0208e-06
							44.7064	-9.1006e-06		44.6386	-9.0176e-06
							44.7318	-9.106e-06		44.6641	-9.0223e-06
							44.7573	-9.1059e-06		44.6896	-9.0199e-06
							44.7828	-9.1041e-06		44.715	-9.0229e-06
							44.8083	-9.1044e-06		44.7405	-9.0191e-06
							44.8338	-9.1084e-06		44.766	-9.0214e-06
							44.8593	-9.1057e-06		44.7915	-9.0184e-06
							44.8847	-9.1044e-06		44.817	-9.0257e-06
							44.9102	-9.104e-06		44.8424	-9.0223e-06
							44.9357	-9.1054e-06		44.8679	-9.0241e-06
							44.9612	-9.1065e-06		44.8934	-9.0194e-06
							44.9867	-9.1057e-06		44.9189	-9.0217e-06
							45.0121	-9.1054e-06		44.9443	-9.0193e-06
							45.0376	-9.1054e-06		44.9698	-9.0198e-06
							45.0631	-9.1034e-06		44.9952	-9.0244e-06
							45.0886	-9.0975e-06		45.0207	-9.0269e-06
							45.1141	-9.0975e-06		45.0462	-9.0232e-06
							45.1396	-9.096e-06		45.0717	-9.0223e-06
							45.1651	-9.0988e-06		45.0972	-9.0234e-06
							45.1905	-9.1012e-06		45.1226	-9.0214e-06
							45.216	-9.0967e-06		45.1481	-9.0232e-06
							45.2415	-9.0987e-06		45.1736	-9.0215e-06
							45.267	-9.103e-06		45.1991	-9.023e-06
							45.2924	-9.0941e-06		45.2245	-9.0271e-06
							45.3179	-9.0995e-06		45.25	-9.0246e-06
							45.3434	-9.1058e-06		45.2754	-9.0231e-06
							45.3689	-9.102e-06		45.3009	-9.0229e-06
							45.3944	-9.0979e-06		45.3264	-9.0223e-06
							45.4199	-9.1021e-06		45.3519	-9.0261e-06
							45.4454	-9.0997e-06		45.3773	-9.0251e-06
							45.4708	-9.0987e-06		45.4028	-9.0214e-06
							45.4963	-9.1008e-06		45.4283	-9.0211e-06
							45.5218	-9.0991e-06		45.4537	-9.022e-06
							45.5472	-9.1015e-06		45.4792	-9.0244e-06
							45.5717	-9.1043e-06		45.5036	-9.0176e-06
							45.5961	-9.1056e-06		45.528	-9.0235e-06
							45.6206	-9.1042e-06		45.5524	-9.0245e-06
							45.645	-9.1039e-06		45.5768	-9.0192e-06
							45.6694	-9.1046e-06		45.6012	-9.0236e-06
							45.6939	-9.1027e-06		45.6256	-9.0204e-06
							45.7193	-9.101e-06		45.6511	-9.0221e-06
							45.7448	-9.103e-06		45.6765	-9.0177e-06
							45.7703	-9.1018e-06		45.702	-9.019e-06
							45.7958	-9.103e-06		45.7275	-9.0257e-06
							45.8212	-9.1017e-06		45.753	-9.0201e-06
							45.8467	-9.1043e-06		45.7785	-9.0189e-06
							45.8722	-9.0988e-06		45.8039	-9.0176e-06
							45.8977	-9.1052e-06		45.8294	-9.023e-06
							45.9232	-9.1037e-06		45.8549	-9.0242e-06
							45.9487	-9.0982e-06		45.8803	-9.0221e-06
							45.9742	-9.0985e-06		45.9058	-9.0201e-06
							45.9996	-9.1035e-06		45.9313	-9.0223e-06
							46.0251	-9.0988e-06		45.9567	-9.022e-06
							46.0506	-9.0992e-06		45.9822	-9.0248e-06
							46.0761	-9.0978e-06		46.0077	-9.0264e-06
							46.1015	-9.0994e-06		46.0331	-9.0219e-06
							46.127	-9.1039e-06		46.0586	-9.0233e-06
							46.1525	-9.1008e-06		46.0841	-9.0271e-06
							46.178	-9.0969e-06		46.1095	-9.0233e-06
							46.2035	-9.1036e-06		46.135	-9.0243e-06
							46.229	-9.1017e-06		46.1605	-9.0241e-06
							46.2545	-9.1022e-06		46.1859	-9.0232e-06
							46.2799	-9.1045e-06		46.2114	-9.0256e-06
							46.3054	-9.0995e-06		46.2369	-9.0214e-06
							46.3309	-9.1007e-06		46.2624	-9.0222e-06
							46.3564	-9.1017e-06		46.2878	-9.0215e-06
							46.3819	-9.1052e-06		46.3133	-9.0199e-06
							46.4074	-9.1067e-06		46.3388	-9.0176e-06
							46.4328	-9.1089e-06		46.3643	-9.0203e-06
							46.4583	-9.106e-06		46.3897	-9.0222e-06
							46.4838	-9.1028e-06		46.4152	-9.0227e-06
							46.5093	-9.1013e-06		46.4407	-9.0207e-06
							46.5348	-9.1004e-06		46.4661	-9.0212e-06
							46.5602	-9.103e-06		46.4916	-9.024e-06
							46.5857	-9.1027e-06		46.517	-9.0248e-06
							46.6112	-9.0987e-06		46.5425	-9.0235e-06
							46.6367	-9.1038e-06		46.568	-9.0296e-06
							46.6622	-9.1019e-06		46.5935	-9.0274e-06
							46.6877	-9.0992e-06		46.619	-9.0274e-06
							46.7132	-9.0999e-06		46.6444	-9.0265e-06
							46.7386	-9.0982e-06		46.6699	-9.026e-06
							46.7641	-9.0984e-06		46.6954	-9.0261e-06
							46.7896	-9.1016e-06		46.7208	-9.0242e-06
							46.8151	-9.103e-06		46.7463	-9.026e-06
							46.8406	-9.0982e-06		46.7718	-9.0242e-06
							46.8661	-9.1025e-06		46.7972	-9.0286e-06
							46.8916	-9.0976e-06		46.8227	-9.0338e-06
							46.9171	-9.1007e-06		46.8482	-9.0322e-06
							46.9425	-9.0979e-06		46.8737	-9.029e-06
							46.968	-9.099e-06		46.8992	-9.0263e-06
							46.9935	-9.0952e-06		46.9246	-9.026e-06
							47.019	-9.0982e-06		46.9501	-9.0287e-06
							47.0445	-9.0971e-06		46.9755	-9.026e-06
							47.07	-9.0939e-06		47.001	-9.0295e-06
							47.0955	-9.0939e-06		47.0264	-9.0254e-06
							47.1209	-9.0955e-06		47.0519	-9.0314e-06
							47.1464	-9.0951e-06		47.0774	-9.0218e-06
							47.1719	-9.0935e-06		47.1029	-9.0218e-06
							47.1974	-9.0911e-06		47.1283	-9.017e-06
							47.2229	-9.0907e-06		47.1538	-9.0264e-06
							47.2483	-9.0966e-06		47.1793	-9.0257e-06
							47.2738	-9.0982e-06		47.2048	-9.0268e-06
							47.2993	-9.0999e-06		47.2302	-9.0238e-06
							47.3248	-9.0997e-06		47.2557	-9.0238e-06
							47.3503	-9.1027e-06		47.2811	-9.0227e-06
[truncated: 2,129 more rows]

[truncated: 8 more sheets: Figure 3f, Figure 3g, Figure 4a, Figure 4b, Figure 4c, Figure 4e, Figure 4f, Figure 4g]
